# Supplementary material for: Journey of the tuberculosis patients in India from onset of symptom till one-year post-treatment
Source: PLOS Glob Public Health. 2023 Feb 10;3(2):e0001564. doi: 10.1371/journal.pgph.0001564 (PMC7614204; doi:10.1371/journal.pgph.0001564)
Supplement: S1 Data — (ZIP) [file pgph.0001564.s009.zip]

Archive with 3 entries (3 files):
- Complete data/General compiled.xlsx
- Complete data/Slum compiled.xlsx
- Complete data/TG compiled.xlsx
