# Supplementary material for: Journey of the tuberculosis patients in India from onset of symptom till one-year post-treatment
Source: PLOS Glob Public Health. 2023 Feb 10;3(2):e0001564. doi: 10.1371/journal.pgph.0001564 (PMC7614204; doi:10.1371/journal.pgph.0001564)
Supplement: S1 Data — (ZIP) [file pgph.0001564.s009.zip › Complete data/General compiled.xlsx]

## Sheet: Basic info
Sl no.	Sex	Age	Place of diagnosis	Type of TB	Treatment registration group	Start date of current TB treatment	HIV status	Place of interview			Place of diagnosis
3	Male	45	3	1	1	7.2.19	2	2			1. Government hospital / health centre
7	Male	56	1	1	1	22.1.19	2	2			2. NGO/charitable health center or hospital
9	Female	59	3	3	1	16.1.19	2	2			3. Private clinic or hospital
11	Male	35	3	1, 3	2	5.2.19	2	1			4. Others
26	Female	22	3	3	1	4.2.19	2	2
28	Male	19	1	1	1	29.1.19	2	2
71	Male	48	1	1	1	2.3.19	2	2			Type of TB
72	Female	52	3	1	1	15.2.19	2	2			1. Pulmonary, bacteriologically confirmed
73	Female	18	1	1	1	8.3.19	2	2			2. Pulmonary, bacteriologically unconfirmed
74	Male	50	1	1	1	8.3.19	2	2			3. Extra-pulmonary
75	Male	62	1	1	2	25.2.19	2	2
76	Male	64	1	1	1	6.3.19	2	2
77	Male	51	4	3	1	1.3.19	2	2			Treatment registration group
78	Male	47	3	1	1	20.2.19	2	2			1. 1st line, new
79	Male	52	1	1	1	9.3.19	2	2			2. 1st line, relapse
80	Male	21	4	3	1	9.2.19	2	2			3. 1st line, re-treatment after loss to follow-up
81	Female	37	1	1	1	28.2.19	2	2			4. 1st line, re-treatment after failure
82	Male	29	3	1	1	8.3.19	2	2
83	Male	57	1	2	1	1.3.19	2	2
84	Female	36	1	3	1	18.2.19	2	2			HIV status
85	Female	65	1	1	1	5.3.19	2	2			1. Positive
86	Female	24	1	1	1	7.3.19	2	2			2. Negative
87	Female	30	1	1	1	20.2.19	2	2			3. Not tested
88	Male	61	1	1	1	7.3.19	2	2			4. Unknown
89	Male	43	3	2	2	15.3.19	2	2
90	Male	47	1	2	1	7.3.19	2	2
91	Male	31	3	2	1	21.2.19	2	2			Place of interview
92	Female	30	1	3	1	27.2.19	2	2			1. Patient home
93	Male	41	1	1	1	16.3.19	2	2			2. Health facility
94	Male	52	1	1	1	14.3.19	2	2			3. Any other
95	Female	28	1	1	1	16.3.19	2	2
96	Male	50	1	1	1	18.3.19	2	2
4	Male	22	3	1	1	8.2.19	2	2
24	Male	80	3	2	1	4.2.19	2	2
27	Female	28	1	1	1	8.2.19	2	2
28	Male	47	1	3	1	28.1.19	2	2
29	Male	28	1	1	1	25.1.19	2	2
30	Male	57	1	1	1	4.2.19	2	2
31	Male	43	NA	1	1	28.1.19	2	2
45	Female	45	1	1	1	21.2.19	2	2
46	Female	21	1	3	1	1.2.19	2	2
47	Male	36	1	3	1	30.1.19	2	2
48	Male	69	1	1	1	28.2.19	2	2
49	Male	34	1	1	1	9.2.19	2	2
50	Male	60	1	1	2	5.3.19	2	2
51	Male	50	1	1	1	14.2.19	2	2
52	Male	22	1	3	1	6.2.19	2	2
53	Female	22	1	1	1	1.3.19	2	2
54	Female	19	1	1	1	5.3.19	2	2
55	Male	18	1	1	1	28.1.19	2	2
56	Male	60	1	1	1	2.2.19	2	2
57	Male	24	1	1	1	28.1.19	2	2
58	Female	21	1	1	1	4.2.19	2	2
59	Male	28	3	1	1	7.3.19	2	2
60	Male	68	1	1	1	24.1.19	2	2
61	Male	53	1	1	2	18.2.19	2	2
62	Male	42	1	1	2	11.3.19	2	2
63	Female	35	3	3	1	13.2.19	2	2
64	Male	22	1	1	2	4.2.19	2	2
65	Female	33	3	3	1	15.2.19	2	2
66	Female	31	1	1	1	5.2.19	2	2
67	Male	55	1	1	1	8.2.19	2	2
68	Female	18	1	1	1	10.2.19	2	2
69	Male	48	1	1	1	15.2.19	2	2
70	Female	30	1	1	1	18.2.19	2	2
71	Male	38	1	1	1	13.2.19	2	2
72	Male	22	1	1	3	13.2.19	2	2
92	Female	31	3	3	1	9.3.19	2	2
1	Male	28	1	1	1	25.3.19	2	2
2	Male	36	3	1	1	14.3.19	2	2
3	Male	48	3	1	2	20.3.19	2	2
4	Male	18	1	1	1	4.3.19	2	2
5	Female	39	3	3	1	15.2.19	2	2
6	Male	21	3	3	1	20.3.19	2	2
7	Female	26	1	1	1	12.3.19	2	2
8	Male	29	1	1	1	27.2.19	2	2
9	Male	31	1	1	1	18.3.19	2	2
14	Male	28	1	1	1	18.3.19	2	2
15	Male	31	1	3	1	9.3.19	2	2
16	Male	19	1	1	2	27.3.19	2	2
17	Male	41	3	3	1	20.3.19	2	2
20	Male	44	1	1,3	1	4.4.19	2	2
21	Female	22	1	1	1	11.3.19	2	2
22	Male	45	1	1	1	19.3.19	2	2
23	Female	38	3	3	1	1.4.19	2	2
24	Female	19	1	3	1	6.3.19	2	2
32	Male	72	1	1	1	18.3.19	2	2
35	Male	26	1	1	1	18.3.19	2	2
36	Male	50	1	1	1	14.3.19	2	2
39	Male	20	3	3	1	4.3.19	2	2
40	Male	42	1	1	1	18.3.19	2	2
41	Male	50	1	1	1	3.3.19	2	2
42	Female	30	1	3	1	1.4.19	2	2
43	Female	32	1	1	1	9.4.19	2	2
73	Female	20	3	3	1	22.4.19	2	2
74	Male	47	1	1	1	26.3.19	2	2
75	Female	27	3	3	1	13.5.19	2	2
76	Male	21	1	1	1	13.5.19	2	2
77	Male	57	3	3	2	2.4.19	2	2
78	Male	43	3	3	1	9.3.19	2	2
79	Male	29	1	1	2	23.4.19	2	2
80	Male	18	1	1	1	13.3.19	2	2
81	Male	36	1	1	1	11.4.19	2	2
82	Female	42	1	3	2	2.4.19	2	2
83	Female	28	3	1	1	22.3.19	2	2
84	Female	24	3	3	1	3.5.19	2	2
85	Male	24	3	1	1	26.3.19	2	2
86	Female	29	2	1	1	28.3.19	2	2
92	Male	34	1	1	1	2.4.19	2	2
93	Female	43	3	3	1	9.4.19	2	2
94	Male	31	1	1	1	24.4.19	2	2
23	Female	19	3	3	1	23.4.19	2	2
24	Male	48	1	2	1	25.4.19	2	2
25	Female	27	3	3	1	25.4.19	2	2
35	Female	33	3	2,3	1	29.3.19	2	2
36	Male	34	1	1	1	29.3.19	2	2
98	Female	18	1	1	1	29.3.19	2	2
117	Male	48	1	1	1	1.4.19	2	2
118	Male	19	1	1	1	26.3.19	2	2
119	Female	50	3	3	1	26.4.19	2	2
120	Female	75	1	1	1	11.5.19	2	2
121	Male	18	1	2	2	8.4.19	2	2
122	Female	28	3	3	1	22.4.19	2	2
123	Male	29	1	1	2	2.4.19	2	2
124	Female	24	3	3	1	17.5.19	2	2
125	Male	37	1	3	2	5.4.19	1	2
126	Male	38	1	3	1	6.4.19	2	2
127	Male	35	3	1	2	7.5.19	2	2
128	Male	50	1	1	1	26.3.19	2	2
129	Male	65	1	1	1	29.4.19	2	2
130	Female	36	3	3	1	17.5.19	2	2
131	Male	57	1	1	2	2.5.19	2	2
132	Male	70	1	1	1	24.4.19	2	2
133	Male	52	3	1	2	24.4.19	2	2
134	Male	65	3	3	2	11.5.19	2	2
135	Male	18	1	1	1	8.4.19	2	2
136	Female	30	1	3	1	20.5.19	2	2
137	Male	18	1	3	1	24.4.19	2	2
1	Male	38	1	2	1	10.10.19	2	2
2	Male	29	1	1	1	10.10.19	1	2
3	Male	22	1	1	1	18.10.19	2	2
4	Female	45	1	3	1	11.11.19	2	2
5	Female	23	1	1	1	24.9.19	2	2
6	Male	32	1	2	1	14.10.19	2	2
7	Female	70	1	3	1	30.10.19	2	1
8	Male	43	1	3	1	17.10.19	2	2
9	Male	35	1	1	1	29.10.19	Not available	2
10	Female	20	3	3	1	10.10.19	2	2
11	Female	28	2	3	1	13.11.19	3	2
12	Male	28	1	1	1	23.10.19	2	2
13	Male	35	3	3	1	14.10.19	2	2
14	Male	53	1	1	1	15.11.19	2	2
15	Male	22	1	3	1	4.11.19	2	2
16	Female	43	1	3	1	26.10.19	2	2
17	Female	40	1	1	1	23.11.19	2	2
18	Male	64	1	2	2	15.11.19	2	2
19	Female	70	1	2	1	2.11.19	2	2
20	Male	48	1	1	1	14.10.19	2	2
21	Male	42	1	2	1	23.10.19	1	2
22	Female	49	1	3	2	27.11.19	3	2
23	Male	18	1	1	1	7.11.19	2	2
24	Female	25	3	1	1	13.11.19	4	2
25	Female	38	1	3	1	16.11.19	2	2
26	Male	48	3	2	1	31.10.19	2	2
27	Male	52	1	1	4	11.10.19	2	2
28	Female	33	1	2	2	19.11.19	2	2
29	Male	27	1	1	2	17.10.19	2	2
30	Male	18	1	1	1	22.10.19	2	2
31	Male	37	3	3	1	19.10.19	2	2
32	Male	36	3	1	1	25.11.19	2	2
33	Female	30	3	1	1	1.11.19	2	2
34	Male	44	3	2	1	11.10.19	2	2
35	Male	35	1	3	1	26.10.19	2	2
36	Male	38	1	1	1	13.11.19	2	2
37	Male	22	1	1	3	18.10.19	2	2
38	Male	43	1	3	1	23.10.19	2	2
39	Male	43	3	1	1	19.10.19	2	2
40	Female	24	3	3	1	4.11.19	2	2
41	Male	24	1	2	1	19.11.19	2	2
42	Male	50	3	2	1	1.11.19	2	2
4	Male	59	1	3	1	7.1.20	2	2
6	Female	19	1	1	1	3.1.20	2	2
7	Male	20	3	3	1	19.12.19	2	2
8	Female	32	3	3	1	30.11.19	2	2
10	Male	25	3	3	1	25.11.19	2	2
11	Male	24	1	3	1	6.12.19	2	2
12	Male	38	1	3	1	23.12.19	2	2
13	Male	60	1	1	1	19.11.19	2	2
15	Male	32	1	1	1	15.11.19	2	2
17	Male	23	1	1	1	2.1.20	2	2
18	Male	21	1	1	2	24.12.19	2	2
20	Male	28	3	2	1	27.12.19	2	1
21	Female	54	3	3	1	19.11.19	2	1
27	Female	24	1	3	1	18.11.19	2	2
33	Male	21	1	1	1	2.12.19	2	2
36	Male	28	1	1	2	13.11.19	2	2
38	Male	40	1	3	1	30.11.19	2	2
44	Male	36	1	3	1	26.12.19	2	2
48	Male	35	1	3	1	4.12.19	2	2
53	Male	48	1	3	1	2.12.19	2	2
57	Male	37	1	1	1	26.11.19	2	2
67	Male	30	1	1	1	1.12.19	2	2
68	Male	28	1	3	1	31.12.19	2	2
71	Female	33	1	3	1	6.12.19	2	2
72	Male	65	3	2	1	9.1.20	2	2
73	Female	38	1	1	1	7.1.20	2	2
74	Female	26	1	2	1	13.12.19	2	2
75	Male	24	1	1	1	19.11.19	2	2
76	Male	35	1	1	3	2.1.20	2	2
85	Male	30	1	1	2	6.12.19	2	2
91	Male	42	1	1	1	23.12.19	2	2
92	Female	22	1	3	1	26.11.19	2	2
93	Female	26	1	1	2	26.12.19	2	2
94	Male	43	1	3	1	5.12.19	2	2
95	Male	40	1	1	1	30.12.19	2	2
96	Male	58	1	3	1	27.11.19	2	2
97	Male	45	1	3	1	21.12.19	2	2
99	Female	26	1	1	1	14.1.20	2	2
100	Male	25	3	3	1	29.11.19	2	2
101	Female	55	1	3	1	24.12.19	2	2
1	Male	61	3	1	1	6.12.19	2	2
2	Female	46	1	3	1	14.12.19	2	2
3	Female	23	1	2	3	27.12.19	2	2
4	Female	29	3	3	1	6.12.19	2	2
5	Male	38	3	1	1	31.12.19	2	2
25	Female	23	1	1	1	2.1.20	2	2
26	Male	34	3	1	1	17.1.20	2	2
27	Male	36.7273	1	3	2	1.1.20	2	2
28	Male	47	1	1	1	10.1.20	2	2
29	Male	30	1	3	1	13.1.20	2	2
78	Male	35	1	1	1	13.1.20	2	2
79	Male	29	1	1	1	24.12.19	3	2
80	Male	21	1	2	1	1.1.20	2	2
81	Male	32	3	3	1	2.1.20	2	2
82	Male	33	1	3	1	7.1.20	2	2
83	Male	52	1	1	1	17.1.20	2	2
84	Male	60	3	3	1	26.12.19	2	2
110	Female	22	1	3	1	26.12.19	3	2
111	Male	35	1	1	1	27.12.19	3	2
112	Female	20	1	1	1	18.1.20	3	2
113	Female	60	1	2	1	9.1.20	3	2
114	Female	24	1	1	1	28.12.19	3	2
116	Male	29	1	1	1	20.1.20	2	2
17	Male	51	1	1	2	29.1.20	2	2
37	Male	44	1	1	1	3.2.20	2	2
38	Male	50	3	2	1	24.1.20	3	2
49	Male	21	3	3	1	20.1.20	2	2
50	Male	23	1	1	3	31.12.19	2	2
51	Male	40	1	2	2	26.12.19	2	2
52	Male	45	1	3	1	7.1.20	2	2
53	Male	45	3	3	1	27.1.20	2	2
54	Male	67	1	3	1	28.12.19	2	2
55	Male	23	1	1	1	2.1.20	2	2
56	Male	75	1	1	1	18.1.20	2	2
57	Male	32	1	1	1	27.1.20	2	2
58	Female	51	3	3	1	23.12.19	2	2
69	Male	36	1	1	1	29.1.20	2	2
70	Male	32	3	2	1	20.12.19	2	2
71	Female	40	1	1	1	4.2.20	2	2
101	Male	27	1	1	1	7.2.20	2	2

## Sheet: Visit
Sl No.	Weeks before treatment started	Provider type (1st visit)	Weeks before treatment started	Number of times visited	Provider type (2nd visit)	Weeks before treatment started	Number of times visited	Provider type (3rd visit)	Weeks before treatment started	Number of times visited	Provider type (4th visit)	Weeks before treatment started	Number of times visited	Provider type (5th visit)	Weeks before treatment started	Number of times visited	Provider type (6th visit)	Weeks before treatment started	Number of times visited	Provider type (7th visit)	Weeks before treatment started	Number of times visited	Provider type (8th visit)	Weeks before treatment started	Number of times visited	Provider type (9th visit)	Weeks before treatment started	Number of times visited	Provider type (10th visit)	Weeks before treatment started	Number of times visited	Provider type (11th visit)	Weeks before treatment started	Number of times visited	Provider type (12th visit)	Weeks before treatment started	Number of times visited	Provider type (13th visit)	Weeks before treatment started	Number of times visited	Provider type (14th visit)	Weeks before treatment started	Number of times visited	Provider type (15th visit)	Weeks before treatment started	Number of times visited	Provider type (16th visit)	Weeks before treatment started	Number of times visited
3	1.5	3	1.5	1	11	1.5	2	3	1	1	6	1	2	6	0	2	0	0	0	0	0	0	0	0	0	0	0	0	0	0	0	0	0	0	0	0	0	0	0	0	0	0	0	0	0	0	0	0	0
7	9	11	7	1	11	6	1	11	4	1	5	3.5	2	0	0	0	0	0	0	0	0	0	0	0	0	0	0	0	0	0	0	0	0	0	0	0	0	0	0	0	0	0	0	0	0	0	0	0	0
9	24	3	24	1	11	24	1	3	24	1	3	23	1	11	NA	NA	3	NA	NA	3	NA	NA	3	NA	NA	3	NA	NA	0	0	0	0	0	0	0	0	0	0	0	0	0	0	0	0	0	0	0	0	0
11	8	1	8	1	9	6	1	9	4	3	5	0	1	0	0	0	0	0	0	0	0	0	0	0	0	0	0	0	0	0	0	0	0	0	0	0	0	0	0	0	0	0	0	0	0	0	0	0	0
26	11	3	11	2	11	11	2	6	1	4	5	0	1	0	0	0	0	0	0	0	0	0	0	0	0	0	0	0	0	0	0	0	0	0	0	0	0	0	0	0	0	0	0	0	0	0	0	0	0
28	7	11	7	1	6	7	1	11	7	2	1	5	1	11	1	3	6	0	2	11	0	1	0	0	0	0	0	0	0	0	0	0	0	0	0	0	0	0	0	0	0	0	0	0	0	0	0	0	0
71	8	3	8	1	6	6	1	5	6	1	11	1	3	5	0	4	0	0	0	0	0	0	0	0	0	0	0	0	0	0	0	0	0	0	0	0	0	0	0	0	0	0	0	0	0	0	0	0	0
72	2	4	2	1	9	1	2	9	0.5	1	5	0	1	0	0	0	0	0	0	0	0	0	0	0	0	0	0	0	0	0	0	0	0	0	0	0	0	0	0	0	0	0	0	0	0	0	0	0	0
73	10	4	10	1	1	9	1	6	3	3	6	2	1	6	1	1	5	1	1	5	0.5	1	6	0	1	0	0	0	0	0	0	0	0	0	0	0	0	0	0	0	0	0	0	0	0	0	0	0	0
74	3	3	3	1	3	3	1	3	2	1	6	1	1	6	0	1	5	0	1	0	0	0	0	0	0	0	0	0	0	0	0	0	0	0	0	0	0	0	0	0	0	0	0	0	0	0	0	0	0
75	3	11	3	2	11	2	2	5	2	2	5	1	1	6	0	2	5	0	1	0	0	0	0	0	0	0	0	0	0	0	0	0	0	0	0	0	0	0	0	0	0	0	0	0	0	0	0	0	0
76	3	3	3	1	11	3	3	3	2	1	5	1	3	6	0	1	0	0	0	0	0	0	0	0	0	0	0	0	0	0	0	0	0	0	0	0	0	0	0	0	0	0	0	0	0	0	0	0	0
77	4	3	2	1	11	2	1	3	2	1	6	0	1	0	0	0	0	0	0	0	0	0	0	0	0	0	0	0	0	0	0	0	0	0	0	0	0	0	0	0	0	0	0	0	0	0	0	0	0
78	6	1	6	1	3	5	1	11	4	2	3	4 to 2	3	11	2	4	3	2	1	6	1	4	6	0	2	0	0	0	0	0	0	0	0	0	0	0	0	0	0	0	0	0	0	0	0	0	0	0	0
79	8	1	8 to 3	10	11	3	2	3	3	1	11	2	2	11	2	2	3	1	1	6	1	5	6	0	3	0	0	0	0	0	0	0	0	0	0	0	0	0	0	0	0	0	0	0	0	0	0	0	0
80	4	3	4	1	3	3	3	11	3	4	3	1	1	9	1	1	5	0	1	0	0	0	0	0	0	0	0	0	0	0	0	0	0	0	0	0	0	0	0	0	0	0	0	0	0	0	0	0	0
81	2	3	2	1	1	2	1	11	2	4	3	1	1	6	1	2	6	0	1	0	0	0	0	0	0	0	0	0	0	0	0	0	0	0	0	0	0	0	0	0	0	0	0	0	0	0	0	0	0
82	12	3	12	2	9	12	1	9	11	3	3	11	1	1	10 to 6	3	9	4	1	6	1	5	6	0	1	0	0	0	0	0	0	0	0	0	0	0	0	0	0	0	0	0	0	0	0	0	0	0	0
83	19	11	19	2	6	2	1	6	1	1	11	1	2	6	1	1	6	0	1	0	0	0	0	0	0	0	0	0	0	0	0	0	0	0	0	0	0	0	0	0	0	0	0	0	0	0	0	0	0
84	7	6	4	4	6	3	3	11	2	1	6	1	3	5	0	1	6	0	4	0	0	0	0	0	0	0	0	0	0	0	0	0	0	0	0	0	0	0	0	0	0	0	0	0	0	0	0	0	0
85	14	6	13	1	1	12	1	11	11	4	11	10 to 2	5	3	2	1	6	1.5	2	6	1	2	6	0	2	0	0	0	0	0	0	0	0	0	0	0	0	0	0	0	0	0	0	0	0	0	0	0	0
86	21	3	20	2	11	20	1	1	20	1	6	18 to 16	4	3	14	1	6	12	1	1	12	1	6	10 to 8	4	6	6	2	5	3	2	6	2 to 1	2	6	0	1	0	0	0	0	0	0	0	0	0	0	0	0
87	16	3	16	2	3	15	2	3	12	1	11	11	2	3	11	1	6	6	2	6	4	1	6	1	2	6	0	1	0	0	0	0	0	0	0	0	0	0	0	0	0	0	0	0	0	0	0	0	0
88	2	3	2	2	11	2	2	11	1	1	3	1	1	9	1	1	6	1	2	6	0	1	0	0	0	0	0	0	0	0	0	0	0	0	0	0	0	0	0	0	0	0	0	0	0	0	0	0	0
89	4	1	4	1	3	2	1	6	1	3	6	1	1	0	0	0	0	0	0	0	0	0	0	0	0	0	0	0	0	0	0	0	0	0	0	0	0	0	0	0	0	0	0	0	0	0	0	0	0
90	9	1	8	1	1	6	1	3	6	1	1	6	1	3	3	1	6	2	1	6	1	1	11	1	2	6	1	3	6	0	3	0	0	0	0	0	0	0	0	0	0	0	0	0	0	0	0	0	0
91	6	1	4	1	3	3	3	11	3	2	11	2	3	3	1	1	6	1	1	6	0	2	0	0	0	0	0	0	0	0	0	0	0	0	0	0	0	0	0	0	0	0	0	0	0	0	0	0	0
92	6	3	6	1	6	1	2	6	0	3	0	0	0	0	0	0	0	0	0	0	0	0	0	0	0	0	0	0	0	0	0	0	0	0	0	0	0	0	0	0	0	0	0	0	0	0	0	0	0
93	3	1	3	1	5	1	5	11	1	2	3	0	1	6	0	1	11	0	4	5	0	1	0	0	0	0	0	0	0	0	0	0	0	0	0	0	0	0	0	0	0	0	0	0	0	0	0	0	0
94	8	3	8	1	6	6	1	6	5	1	6	4	2	6	3	1	6	2	1	6	1	2	6	0	3	0	0	0	0	0	0	0	0	0	0	0	0	0	0	0	0	0	0	0	0	0	0	0	0
95	17	4	17	1	4	13	1	4	6	1	11	1	4	6	0	1	11	0	1	0	0	0	0	0	0	0	0	0	0	0	0	0	0	0	0	0	0	0	0	0	0	0	0	0	0	0	0	0	0
96	70	4	70 to 48	6	1	3 to 2	3	6	1	3	6	0	3	0	0	0	0	0	0	0	0	0	0	0	0	0	0	0	0	0	0	0	0	0	0	0	0	0	0	0	0	0	0	0	0	0	0	0	0
4	6	3	6	3	11	5	3	6	4	2	0	0	0	0	0	0	0	0	0	0	0	0	0	0	0	0	0	0	0	0	0	0	0	0	0	0	0	0	0	0	0	0	0	0	0	0	0	0	0
24	6	9	6	1	9	4	3	3	2	1	6	1	1	0	0	0	0	0	0	0	0	0	0	0	0	0	0	0	0	0	0	0	0	0	0	0	0	0	0	0	0	0	0	0	0	0	0	0	0
27	7	6	7	1	6	6	4	6	5	2	6	4	4	6	3	4	6	2	2	6	0	2	11	0	1	0	0	0	0	0	0	0	0	0	0	0	0	0	0	0	0	0	0	0	0	0	0	0	0
28	3	3	3	1	6	3	2	11	1	4	6	1	1	11	1	1	6	1	2	11	1	2	6	0	1	0	0	0	0	0	0	0	0	0	0	0	0	0	0	0	0	0	0	0	0	0	0	0	0
29	4	3	4	1	3	3	2	9	3	4	9	2	2	3	2	1	6	2	2	6	1	2	6	0	2	0	0	0	0	0	0	0	0	0	0	0	0	0	0	0	0	0	0	0	0	0	0	0	0
30	24	3	22	0	0	0	0	0	0	0	0	0	0	0	0	0	0	0	0	0	0	0	0	0	0	0	0	0	0	0	0	0	0	0	0	0	0	0	0	0	0	0	0	0	0	0	0	0	0
31	16	3	12 to 8	3	11	7.5	2	6	7 to 5.5	8	6	0.5	1	6	0	1	0	0	0	0	0	0	0	0	0	0	0	0	0	0	0	0	0	0	0	0	0	0	0	0	0	0	0	0	0	0	0	0	0
45	4	1	4	2	6	3	1	3	3	1	11	2.5	3	6	2.5	2	6	1	1	5	0	1	0	0	0	0	0	0	0	0	0	0	0	0	0	0	0	0	0	0	0	0	0	0	0	0	0	0	0
46	5	6	5	1	6	4	1	11	3.5	1	11	3	1	11	2	1	6	2	2	6	1.5	1	6	1	1	5	0	1	0	0	0	0	0	0	0	0	0	0	0	0	0	0	0	0	0	0	0	0	0
47	3	4	3	2	11	3	2	6	2	2	6	1	1	5	0	1	0	0	0	0	0	0	0	0	0	0	0	0	0	0	0	0	0	0	0	0	0	0	0	0	0	0	0	0	0	0	0	0	0
48	5	3	5	1	11	5	2	3	4	2	5	3 to 2	2	5	0	1	0	0	0	0	0	0	0	0	0	0	0	0	0	0	0	0	0	0	0	0	0	0	0	0	0	0	0	0	0	0	0	0	0
49	1	4	1	1	1	1	1	6	1	3	5	0	1	0	0	0	0	0	0	0	0	0	0	0	0	0	0	0	0	0	0	0	0	0	0	0	0	0	0	0	0	0	0	0	0	0	0	0	0
50	1	6	1	3	5	0	1	0	0	0	0	0	0	0	0	0	0	0	0	0	0	0	0	0	0	0	0	0	0	0	0	0	0	0	0	0	0	0	0	0	0	0	0	0	0	0	0	0	0
51	5	3	5	2	11	5	2	5	3	1	6	3	5	6	3	1	6	0	1	5	0	2	0	0	0	0	0	0	0	0	0	0	0	0	0	0	0	0	0	0	0	0	0	0	0	0	0	0	0
52	7	3	7	5	9	5	3	3	4	3	11	4	2	6	3	2	6	1	1	6	0	2	5	0	2	0	0	0	0	0	0	0	0	0	0	0	0	0	0	0	0	0	0	0	0	0	0	0	0
53	3	3	3	1	5	2	4	6	2	1	5	0	1	0	0	0	0	0	0	0	0	0	0	0	0	0	0	0	0	0	0	0	0	0	0	0	0	0	0	0	0	0	0	0	0	0	0	0	0
54	12	1	12	1	5	2	1	3	2	1	11	2	2	5	1	3	6	1	2	3	0	1	0	0	0	0	0	0	0	0	0	0	0	0	0	0	0	0	0	0	0	0	0	0	0	0	0	0	0
55	8	6	8 to 7	5	3	6	4	6	5	1	6	1	3	5	0	1	0	0	0	0	0	0	0	0	0	0	0	0	0	0	0	0	0	0	0	0	0	0	0	0	0	0	0	0	0	0	0	0	0
56	4	4	4	1	11	4	1	3	3	3	6	2	1	6	1	2	5	0	1	0	0	0	0	0	0	0	0	0	0	0	0	0	0	0	0	0	0	0	0	0	0	0	0	0	0	0	0	0	0
57	7	1	7	1	1	6	1	4	5	1	4	3	1	5	2	1	6	1	3	5	0	1	0	0	0	0	0	0	0	0	0	0	0	0	0	0	0	0	0	0	0	0	0	0	0	0	0	0	0
58	12	8	12	1	1	11	1	6	6	3	6	5	2	1	4	1	6	3	3	6	1	1	5	1	2	5	0	1	0	0	0	0	0	0	0	0	0	0	0	0	0	0	0	0	0	0	0	0	0
59	2	3	2	1	3	2	1	11	2	1	5	1	2	6	1	1	5	0	1	0	0	0	0	0	0	0	0	0	0	0	0	0	0	0	0	0	0	0	0	0	0	0	0	0	0	0	0	0	0
60	4	6	1	3	5	0	1	0	0	0	0	0	0	0	0	0	0	0	0	0	0	0	0	0	0	0	0	0	0	0	0	0	0	0	0	0	0	0	0	0	0	0	0	0	0	0	0	0	0
61	4	3	4	1	11	3	1	11	2	1	6	1	2	5	0	1	0	0	0	0	0	0	0	0	0	0	0	0	0	0	0	0	0	0	0	0	0	0	0	0	0	0	0	0	0	0	0	0	0
62	4	4	4	1	11	3.5	4	3	3	1	6	3	1	5	1	1	6	0.5	3	5	0	1	0	0	0	0	0	0	0	0	0	0	0	0	0	0	0	0	0	0	0	0	0	0	0	0	0	0	0
63	32	3	32 to 24	4	1	24 to 16	4	1	16 to 8	10	8	8	4	6	7	1	11	6	2	6	5	2	11	3	2	6	2	1	5	1	1	0	0	0	0	0	0	0	0	0	0	0	0	0	0	0	0	0	0
64	2	3	2	1	11	1	2	6	0	2	0	0	0	0	0	0	0	0	0	0	0	0	0	0	0	0	0	0	0	0	0	0	0	0	0	0	0	0	0	0	0	0	0	0	0	0	0	0	0
65	10	3	9	1	11	8	2	3	7	1	3	6	1	11	5	2	3	4	1	3	3	1	11	2	2	3	2	1	6	1	3	5	1	1	6	0	1	5	0	1	0	0	0	0	0	0	0	0	0
66	2	6	2	2	5	2	1	6	1	2	4	1	1	5	0	2	6	0	2	0	0	0	0	0	0	0	0	0	0	0	0	0	0	0	0	0	0	0	0	0	0	0	0	0	0	0	0	0	0
67	7	6	7	1	6	5	1	5	4	1	5	3	3	5	0	2	0	0	0	0	0	0	0	0	0	0	0	0	0	0	0	0	0	0	0	0	0	0	0	0	0	0	0	0	0	0	0	0	0
68	8	1	8	1	8	7 to 4	3	3	3	1	11	2	1	3	2	1	5	1	5	0	0	0	0	0	0	0	0	0	0	0	0	0	0	0	0	0	0	0	0	0	0	0	0	0	0	0	0	0	0
69	12	1	12	1	4	10 to 2	7	11	2	2	4	2	1	5	1	1	6	1	2	5	1	1	5	0	1	0	0	0	0	0	0	0	0	0	0	0	0	0	0	0	0	0	0	0	0	0	0	0	0
70	3	1	3	2	1	2	1	6	2	3	6	1	4	5	0	1	0	0	0	0	0	0	0	0	0	0	0	0	0	0	0	0	0	0	0	0	0	0	0	0	0	0	0	0	0	0	0	0	0
71	5	5	3	1	5	2	1	6	2	2	6	1	NA	6	0	1	5	0	1	0	0	0	0	0	0	0	0	0	0	0	0	0	0	0	0	0	0	0	0	0	0	0	0	0	0	0	0	0	0
72	24	3	24	1	11	22	2	3	20 to 10	6	1	8 to 4	4	5	4	1	6	4 to 0	6	5	0	2	0	0	0	0	0	0	0	0	0	0	0	0	0	0	0	0	0	0	0	0	0	0	0	0	0	0	0
92	6	8	6	1	8	3	1	11	3	2	11	2	1	8	2	1	6	1	2	6	0	1	0	0	0	0	0	0	0	0	0	0	0	0	0	0	0	0	0	0	0	0	0	0	0	0	0	0	0
1	13	1	13 to 12	2	5	11	3	3	10 to 5	6	11	5	2	3	4	1	6	4	2	11	3	2	3	2	1	5	2 to 0	3	0	0	0	0	0	0	0	0	0	0	0	0	0	0	0	0	0	0	0	0	0
2	7	1	7 to 4	10	3	4	1	11	3	4	3	2	1	5	2	2	5	1	1	5	0	1	0	0	0	0	0	0	0	0	0	0	0	0	0	0	0	0	0	0	0	0	0	0	0	0	0	0	0
3	3	6	3	2	9	2	5	11	2	1	9	1	1	5	1	2	5	0	1	0	0	0	0	0	0	0	0	0	0	0	0	0	0	0	0	0	0	0	0	0	0	0	0	0	0	0	0	0	0
4	13	6	13 to 4	5	3	2	1	5	2	1	5	1	1	5	0	2	0	0	0	0	0	0	0	0	0	0	0	0	0	0	0	0	0	0	0	0	0	0	0	0	0	0	0	0	0	0	0	0	0
5	4	8	4	1	3	3	2	11	2	1	3	1	1	3	0.5	2	11	0	3	5	0	1	0	0	0	0	0	0	0	0	0	0	0	0	0	0	0	0	0	0	0	0	0	0	0	0	0	0	0
6	5	3	5	2	11	5	2	6	2	1	3	0	2	6	0	1	11	0	2	5	0	1	0	0	0	0	0	0	0	0	0	0	0	0	0	0	0	0	0	0	0	0	0	0	0	0	0	0	0
7	8	1	8	1	3	4	2	3	2.5	2	11	2.5	2	6	1	2	5	0	2	0	0	0	0	0	0	0	0	0	0	0	0	0	0	0	0	0	0	0	0	0	0	0	0	0	0	0	0	0	0
8	14	3	14	1	6	13	3	6	12	3	6	2	1	6	1	6	5	0	1	0	0	0	0	0	0	0	0	0	0	0	0	0	0	0	0	0	0	0	0	0	0	0	0	0	0	0	0	0	0
9	3	1	3	1	5	3	1	5	1	2	3	1	1	11	1	1	5	1	1	5	0	1	0	0	0	0	0	0	0	0	0	0	0	0	0	0	0	0	0	0	0	0	0	0	0	0	0	0	0
14	6	8	5	1	8	4	1	3	3	1	3	2	1	11	2	2	3	2	1	11	1	6	3	0	1	6	0	4	0	0	0	0	0	0	0	0	0	0	0	0	0	0	0	0	0	0	0	0	0
15	6	1	5	1	1	4	1	3	4	1	11	3	3	3	3	2	6	3	1	6	2	1	11	2	2	6	2	2	6	1	4	6	0	1	0	0	0	0	0	0	0	0	0	0	0	0	0	0	0
16	19	5	4	3	6	3	3	6	0	1	0	0	0	0	0	0	0	0	0	0	0	0	0	0	0	0	0	0	0	0	0	0	0	0	0	0	0	0	0	0	0	0	0	0	0	0	0	0	0
17	1	3	1	1	11	1	2	3	1	1	6	0	3	0	0	0	0	0	0	0	0	0	0	0	0	0	0	0	0	0	0	0	0	0	0	0	0	0	0	0	0	0	0	0	0	0	0	0	0
20	10	1	10 to 2	5	11	0	2	6	0	1	0	0	0	0	0	0	0	0	0	0	0	0	0	0	0	0	0	0	0	0	0	0	0	0	0	0	0	0	0	0	0	0	0	0	0	0	0	0	0
21	46	3	46	1	11	46	2	1	46	1	11	45	2	3	45	1	1	44 to 38	3	1	8 to 3	3	6	2	3	6	0	1	0	0	0	0	0	0	0	0	0	0	0	0	0	0	0	0	0	0	0	0	0
22	9	1	9	1	3	2	1	11	2	3	6	2	1	6	1	2	6	1	1	6	0	3	0	0	0	0	0	0	0	0	0	0	0	0	0	0	0	0	0	0	0	0	0	0	0	0	0	0	0
23	2	3	2	1	3	2	1	11	1	2	6	0	3	0	0	0	0	0	0	0	0	0	0	0	0	0	0	0	0	0	0	0	0	0	0	0	0	0	0	0	0	0	0	0	0	0	0	0	0
24	44	6	44	1	11	44	1	11	43	1	6	43	2	11	42	2	6	40	1	6	39	1	6	38	1	6	35	1	6	24	1	6	2	3	6	1	1	6	0	1	0	0	0	0	0	0	0	0	0
32	18	1	18 to 15	4	6	3	3	5	2	2	5	1	2	5	0	1	0	0	0	0	0	0	0	0	0	0	0	0	0	0	0	0	0	0	0	0	0	0	0	0	0	0	0	0	0	0	0	0	0
35	24	9	24	3	3	3	1	6	1	4	5	0	2	0	0	0	0	0	0	0	0	0	0	0	0	0	0	0	0	0	0	0	0	0	0	0	0	0	0	0	0	0	0	0	0	0	0	0	0
36	1	6	0	3	0	0	0	0	0	0	0	0	0	0	0	0	0	0	0	0	0	0	0	0	0	0	0	0	0	0	0	0	0	0	0	0	0	0	0	0	0	0	0	0	0	0	0	0	0
39	2	11	2	1	3	2	1	11	1	1	11	1	1	5	1	1	5	1	1	5	0	1	0	0	0	0	0	0	0	0	0	0	0	0	0	0	0	0	0	0	0	0	0	0	0	0	0	0	0
40	3	1	3	1	5	2	1	6	2	2	6	1	2	5	1	1	5	0	1	0	0	0	0	0	0	0	0	0	0	0	0	0	0	0	0	0	0	0	0	0	0	0	0	0	0	0	0	0	0
41	4	5	3	1	6	2	3	6	1	1	5	1	2	5	0	1	0	0	0	0	0	0	0	0	0	0	0	0	0	0	0	0	0	0	0	0	0	0	0	0	0	0	0	0	0	0	0	0	0
42	1.5	3	1.5	2	11	1	1	3	1	2	5	0	2	0	0	0	0	0	0	0	0	0	0	0	0	0	0	0	0	0	0	0	0	0	0	0	0	0	0	0	0	0	0	0	0	0	0	0	0
43	3	1	3	1	5	2	2	6	2	3	6	1	1	5	1	1	5	0	1	5	0	1	0	0	0	0	0	0	0	0	0	0	0	0	0	0	0	0	0	0	0	0	0	0	0	0	0	0	0
73	2	3	2	1	3	1	1	11	1	1	11	1	1	6	1	1	9	1	1	9	0	1	5	0	1	11	0	1	5	0	2	11	0	1	0	0	0	0	0	0	0	0	0	0	0	0	0	0	0
74	3	1	3	1	1	2	1	9	1	1	6	0	3	5	0	1	0	0	0	0	0	0	0	0	0	0	0	0	0	0	0	0	0	0	0	0	0	0	0	0	0	0	0	0	0	0	0	0	0
75	10	3	10	1	3	9	2	6	8	1	11	8	3	3	1	1	11	1	2	3	1	1	5	1	1	5	0	1	0	0	0	0	0	0	0	0	0	0	0	0	0	0	0	0	0	0	0	0	0
76	1	5	1	1	11	1	1	5	0	3	0	0	0	0	0	0	0	0	0	0	0	0	0	0	0	0	0	0	0	0	0	0	0	0	0	0	0	0	0	0	0	0	0	0	0	0	0	0	0
77	3	3	3	1	3	2	1	11	2	1	6	2	1	11	2	1	6	1	1	3	1	1	6	1	1	5	0	1	3	0	1	6	0	1	0	0	0	0	0	0	0	0	0	0	0	0	0	0	0
78	1	3	1	2	11	1	1	5	0	1	0	0	0	0	0	0	0	0	0	0	0	0	0	0	0	0	0	0	0	0	0	0	0	0	0	0	0	0	0	0	0	0	0	0	0	0	0	0	0
79	3	6	3	4	6	2	2	6	1	2	6	0	1	5	0	1	0	0	0	0	0	0	0	0	0	0	0	0	0	0	0	0	0	0	0	0	0	0	0	0	0	0	0	0	0	0	0	0	0
80	3	5	3	1	5	2	3	6	1	1	6	0	1	5	0	1	0	0	0	0	0	0	0	0	0	0	0	0	0	0	0	0	0	0	0	0	0	0	0	0	0	0	0	0	0	0	0	0	0
81	1.5	5	0	1	0	0	0	0	0	0	0	0	0	0	0	0	0	0	0	0	0	0	0	0	0	0	0	0	0	0	0	0	0	0	0	0	0	0	0	0	0	0	0	0	0	0	0	0	0
82	6	5	6	1	6	5	1	6	4	2	6	3.5	1	6	3	1	6	0.5	1	6	0	1	0	0	0	0	0	0	0	0	0	0	0	0	0	0	0	0	0	0	0	0	0	0	0	0	0	0	0
83	4	3	4	4	3	3	2	6	3	1	6	2	4	6	1	1	6	0	1	0	0	0	0	0	0	0	0	0	0	0	0	0	0	0	0	0	0	0	0	0	0	0	0	0	0	0	0	0	0
84	12	3	4	1	1	4	1	3	3	1	1	3	1	3	1	2	11	1	1	1	1	1	6	0	1	9	0	1	1	0	1	0	0	0	0	0	0	0	0	0	0	0	0	0	0	0	0	0	0
85	3	1	3	2	3	1	2	3	0	1	6	0	3	0	0	0	0	0	0	0	0	0	0	0	0	0	0	0	0	0	0	0	0	0	0	0	0	0	0	0	0	0	0	0	0	0	0	0	0
86	2	3	2	1	3	1	2	11	1	1	1	1	1	6	0	3	0	0	0	0	0	0	0	0	0	0	0	0	0	0	0	0	0	0	0	0	0	0	0	0	0	0	0	0	0	0	0	0	0
92	12	5	11	1	1	3	1	5	0	2	0	0	0	0	0	0	0	0	0	0	0	0	0	0	0	0	0	0	0	0	0	0	0	0	0	0	0	0	0	0	0	0	0	0	0	0	0	0	0
93	3	3	3	1	11	3	2	3	2	1	6	2	2	5	1	1	5	0	1	0	0	0	0	0	0	0	0	0	0	0	0	0	0	0	0	0	0	0	0	0	0	0	0	0	0	0	0	0	0
94	1	5	0	2	0	0	0	0	0	0	0	0	0	0	0	0	0	0	0	0	0	0	0	0	0	0	0	0	0	0	0	0	0	0	0	0	0	0	0	0	0	0	0	0	0	0	0	0	0
23	8	3	4	1	3	3	1	3	2	1	11	2	1	3	1	1	6	1	1	5	0	2	6	0	1	0	0	0	0	0	0	0	0	0	0	0	0	0	0	0	0	0	0	0	0	0	0	0	0
24	4	5	4	3	11	3	2	5	3	2	5	2	1	6	1	1	5	1	1	11	0	1	0	0	0	0	0	0	0	0	0	0	0	0	0	0	0	0	0	0	0	0	0	0	0	0	0	0	0
25	12	3	12	1	3	8	1	3	1	1	11	1	1	6	1	2	11	0	1	0	0	0	0	0	0	0	0	0	0	0	0	0	0	0	0	0	0	0	0	0	0	0	0	0	0	0	0	0	0
35	4	3	4	1	1	4	1	11	2	2	5	1	4	5	0	1	0	0	0	0	0	0	0	0	0	0	0	0	0	0	0	0	0	0	0	0	0	0	0	0	0	0	0	0	0	0	0	0	0
36	12	1	12 to 3	10	5	2	1	11	2	2	5	1	3	5	0	1	0	0	0	0	0	0	0	0	0	0	0	0	0	0	0	0	0	0	0	0	0	0	0	0	0	0	0	0	0	0	0	0	0
98	4	6	4	1	6	3	1	6	2	1	5	1	1	6	1	1	6	0	1	5	0	1	0	0	0	0	0	0	0	0	0	0	0	0	0	0	0	0	0	0	0	0	0	0	0	0	0	0	0
117	2	6	2	2	11	2	1	6	2	2	6	1	1	5	0	3	10	0	1	0	0	0	0	0	0	0	0	0	0	0	0	0	0	0	0	0	0	0	0	0	0	0	0	0	0	0	0	0	0
118	10	3	10	1	11	10	2	3	9	1	6	9	1	5	2	1	5	1	4	5	0	1	0	0	0	0	0	0	0	0	0	0	0	0	0	0	0	0	0	0	0	0	0	0	0	0	0	0	0
119	28	3	22	2	11	22	1	1	22	1	1	20	1	9	19	3	1	15	1	1	11	1	6	4	2	11	4	1	6	1	2	5	1	1	5	0	1	0	0	0	0	0	0	0	0	0	0	0	0
120	3	1	3	4	3	2	1	11	2	1	5	1	2	11	1	1	5	1	1	5	0	1	0	0	0	0	0	0	0	0	0	0	0	0	0	0	0	0	0	0	0	0	0	0	0	0	0	0	0
121	4	3	4	1	1	3	2	1	2	1	5	1	3	5	0	1	0	0	0	0	0	0	0	0	0	0	0	0	0	0	0	0	0	0	0	0	0	0	0	0	0	0	0	0	0	0	0	0	0
122	4	1	4	1	5	3	2	5	0	2	0	0	0	0	0	0	0	0	0	0	0	0	0	0	0	0	0	0	0	0	0	0	0	0	0	0	0	0	0	0	0	0	0	0	0	0	0	0	0
123	14	3	14	1	11	14	2	3	14	1	1	14	1	5	2	2	5	1	2	5	0	1	0	0	0	0	0	0	0	0	0	0	0	0	0	0	0	0	0	0	0	0	0	0	0	0	0	0	0
124	4	6	3	2	11	3	1	6	3	1	6	2	1	11	2	2	6	2	1	3	2	1	11	1	2	5	1	1	5	0	1	0	0	0	0	0	0	0	0	0	0	0	0	0	0	0	0	0	0
125	3	3	3	1	3	2	1	6	2	2	6	1	1	5	1	1	5	0	1	0	0	0	0	0	0	0	0	0	0	0	0	0	0	0	0	0	0	0	0	0	0	0	0	0	0	0	0	0	0
126	2	6	2	2	11	2	2	6	1	3	5	0	1	0	0	0	0	0	0	0	0	0	0	0	0	0	0	0	0	0	0	0	0	0	0	0	0	0	0	0	0	0	0	0	0	0	0	0	0
127	3	6	3	1	3	3	2	11	2	2	3	2	1	5	2	1	5	1	3	5	0	1	0	0	0	0	0	0	0	0	0	0	0	0	0	0	0	0	0	0	0	0	0	0	0	0	0	0	0
128	3	5	3	3	5	2	1	5	2	2	5	1	1	5	0	1	0	0	0	0	0	0	0	0	0	0	0	0	0	0	0	0	0	0	0	0	0	0	0	0	0	0	0	0	0	0	0	0	0
129	5	5	4	1	6	4	1	5	4	1	5	1	1	5	0	1	0	0	0	0	0	0	0	0	0	0	0	0	0	0	0	0	0	0	0	0	0	0	0	0	0	0	0	0	0	0	0	0	0
130	11	9	11	2	11	11	1	9	6	3	3	6	1	3	5	1	6	2	1	5	0	2	0	0	0	0	0	0	0	0	0	0	0	0	0	0	0	0	0	0	0	0	0	0	0	0	0	0	0
131	20	6	5	1	1	5	1	6	3	3	6	2	1	5	1	2	5	0	1	0	0	0	0	0	0	0	0	0	0	0	0	0	0	0	0	0	0	0	0	0	0	0	0	0	0	0	0	0	0
132	14	1	14 to 2	12	6	2	3	6	1	2	5	0	1	0	0	0	0	0	0	0	0	0	0	0	0	0	0	0	0	0	0	0	0	0	0	0	0	0	0	0	0	0	0	0	0	0	0	0	0
133	2	3	2	1	5	1	1	5	0	1	0	0	0	0	0	0	0	0	0	0	0	0	0	0	0	0	0	0	0	0	0	0	0	0	0	0	0	0	0	0	0	0	0	0	0	0	0	0	0
134	6	3	6	1	3	5	1	11	4	3	3	4	2	11	3	3	3	3	1	9	2	2	3	2	1	6	1	1	5	0	1	0	0	0	0	0	0	0	0	0	0	0	0	0	0	0	0	0	0
135	5	3	5	1	3	4	1	6	2	4	6	1	1	5	1	1	5	0	1	0	0	0	0	0	0	0	0	0	0	0	0	0	0	0	0	0	0	0	0	0	0	0	0	0	0	0	0	0	0
136	8	1	8 to 4	4	3	3	1	11	2	2	3	2	1	6	2	2	6	1	1	11	1	3	6	1	1	5	1	1	5	0	1	0	0	0	0	0	0	0	0	0	0	0	0	0	0	0	0	0	0
137	16	4	15	1	3	4	1	11	3	2	3	2	1	5	2	1	5	1	1	5	0	1	0	0	0	0	0	0	0	0	0	0	0	0	0	0	0	0	0	0	0	0	0	0	0	0	0	0	0
1	2.5	6	0	1	0	0	0	0	0	0	0	0	0	0	0	0	0	0	0	0	0	0	0	0	0	0	0	0	0	0	0	0	0	0	0	0	0	0	0	0	0	0	0	0	0	0	0	0	0
2	6	1	2	1	6	1	1	6	1	1	6	0	1	0	0	0	0	0	0	0	0	0	0	0	0	0	0	0	0	0	0	0	0	0	0	0	0	0	0	0	0	0	0	0	0	0	0	0	0
3	6	1	6	1	3	1	1	11	1	1	11	1	1	6	1	1	6	0.5	1	6	0	1	0	0	0	0	0	0	0	0	0	0	0	0	0	0	0	0	0	0	0	0	0	0	0	0	0	0	0
4	8	8	8	1	1	6	3	3	5	2	3	4	1	9	3	1	11	3	2	6	3	2	6	2	2	6	1	2	6	0	1	0	0	0	0	0	0	0	0	0	0	0	0	0	0	0	0	0	0
5	4	6	0.5	2	6	0	1	0	0	0	0	0	0	0	0	0	0	0	0	0	0	0	0	0	0	0	0	0	0	0	0	0	0	0	0	0	0	0	0	0	0	0	0	0	0	0	0	0	0
6	1	1	1	1	6	1	1	11	1	2	6	0.5	1	6	0	1	0	0	0	0	0	0	0	0	0	0	0	0	0	0	0	0	0	0	0	0	0	0	0	0	0	0	0	0	0	0	0	0	0
7	1	6	1	1	0	0	0	0	0	0	0	0	0	0	0	0	0	0	0	0	0	0	0	0	0	0	0	0	0	0	0	0	0	0	0	0	0	0	0	0	0	0	0	0	0	0	0	0	0
8	12	1	11	1	6	7	1	6	3	1	6	2.5	1	6	2.3	1	6	2	1	6	1.5	1	6	0	1	11	0	2	0	0	0	0	0	0	0	0	0	0	0	0	0	0	0	0	0	0	0	0	0
9	4	12	2	1	11	2	1	11	1.5	1	3	1.5	1	3	1	1	6	1	2	6	0	1	3	0	1	0	0	0	0	0	0	0	0	0	0	0	0	0	0	0	0	0	0	0	0	0	0	0	0
10	10	3	5.5	1	11	5.5	1	11	4	1	11	3	1	9	3	1	9	2	1	6	1	1	6	0.5	1	0	0	0	0	0	0	0	0	0	0	0	0	0	0	0	0	0	0	0	0	0	0	0	0
11	2	1	2	1	9	0	1	0	0	0	0	0	0	0	0	0	0	0	0	0	0	0	0	0	0	0	0	0	0	0	0	0	0	0	0	0	0	0	0	0	0	0	0	0	0	0	0	0	0
12	0.5	9	0	1	9	0	1	0	0	0	0	0	0	0	0	0	0	0	0	0	0	0	0	0	0	0	0	0	0	0	0	0	0	0	0	0	0	0	0	0	0	0	0	0	0	0	0	0	0
13	12	5	3.5	1	3	3	1	11	2	2	9	1	1	9	0.5	3	6	0	2	0	0	0	0	0	0	0	0	0	0	0	0	0	0	0	0	0	0	0	0	0	0	0	0	0	0	0	0	0	0
14	8	6	1	1	6	1	1	6	1	1	6	0	1	0	0	0	0	0	0	0	0	0	0	0	0	0	0	0	0	0	0	0	0	0	0	0	0	0	0	0	0	0	0	0	0	0	0	0	0
15	3	3	2	1	11	1.5	2	11	1.5	1	11	1	1	6	0	1	0	0	0	0	0	0	0	0	0	0	0	0	0	0	0	0	0	0	0	0	0	0	0	0	0	0	0	0	0	0	0	0	0
16	8	3	8	1	11	8	1	3	6	1	11	5	2	9	4	1	9	2	1	6	1	1	6	0	1	11	0	1	0	0	0	0	0	0	0	0	0	0	0	0	0	0	0	0	0	0	0	0	0
17	4	1	4	4	3	1	1	11	1	2	3	1	1	6	0	3	0	0	0	0	0	0	0	0	0	0	0	0	0	0	0	0	0	0	0	0	0	0	0	0	0	0	0	0	0	0	0	0	0
18	7	3	5	1	11	5	2	3	2	1	1	2	1	6	0	3	0	0	0	0	0	0	0	0	0	0	0	0	0	0	0	0	0	0	0	0	0	0	0	0	0	0	0	0	0	0	0	0	0
19	4.5	6	1	1	6	0	1	0	0	0	0	0	0	0	0	0	0	0	0	0	0	0	0	0	0	0	0	0	0	0	0	0	0	0	0	0	0	0	0	0	0	0	0	0	0	0	0	0	0
20	2	4	2	2	6	1	3	6	0	1	0	0	0	0	0	0	0	0	0	0	0	0	0	0	0	0	0	0	0	0	0	0	0	0	0	0	0	0	0	0	0	0	0	0	0	0	0	0	0
21	9.5	6	3	2	6	2	1	6	1	1	6	0	1	0	0	0	0	0	0	0	0	0	0	0	0	0	0	0	0	0	0	0	0	0	0	0	0	0	0	0	0	0	0	0	0	0	0	0	0
22	3	1	3	1	6	2	1	6	1	3	6	1	1	6	0.5	1	6	0	1	0	0	0	0	0	0	0	0	0	0	0	0	0	0	0	0	0	0	0	0	0	0	0	0	0	0	0	0	0	0
23	8	8	8	1	9	5	1	11	5	1	9	5	1	3	4.5	1	6	1.5	1	6	1.5	1	6	0.5	1	5	0	1	0	0	0	0	0	0	0	0	0	0	0	0	0	0	0	0	0	0	0	0	0
24	4	3	2	1	1	2	1	11	1.5	2	3	1	1	5	0	1	0	0	0	0	0	0	0	0	0	0	0	0	0	0	0	0	0	0	0	0	0	0	0	0	0	0	0	0	0	0	0	0	0
25	5	1	3	1	6	2	1	1	2	1	6	1.5	1	11	1	2	5	0	1	0	0	0	0	0	0	0	0	0	0	0	0	0	0	0	0	0	0	0	0	0	0	0	0	0	0	0	0	0	0
26	8	1	7	1	1	6.5	1	1	5.5	1	3	3.5	1	11	2.5	1	11	1.5	1	3	1	1	5	0	1	0	0	0	0	0	0	0	0	0	0	0	0	0	0	0	0	0	0	0	0	0	0	0	0
27	2	5	2	1	6	1.5	1	6	0.5	1	5	0	1	0	0	0	0	0	0	0	0	0	0	0	0	0	0	0	0	0	0	0	0	0	0	0	0	0	0	0	0	0	0	0	0	0	0	0	0
28	10	6	6	1	6	5	1	11	4	2	6	3	2	6	2	1	6	1	1	5	0	1	6	0	1	0	0	0	0	0	0	0	0	0	0	0	0	0	0	0	0	0	0	0	0	0	0	0	0
29	2	1	1.5	1	5	1	1	6	0.5	1	5	0	1	0	0	0	0	0	0	0	0	0	0	0	0	0	0	0	0	0	0	0	0	0	0	0	0	0	0	0	0	0	0	0	0	0	0	0	0
30	6	1	3	1	1	2	1	11	1.5	3	11	1	3	6	1	1	6	0.5	2	6	0	1	5	0	1	0	0	0	0	0	0	0	0	0	0	0	0	0	0	0	0	0	0	0	0	0	0	0	0
31	5	3	2	1	11	1.5	4	3	1	1	5	0.5	1	5	0.5	2	5	0	1	0	0	0	0	0	0	0	0	0	0	0	0	0	0	0	0	0	0	0	0	0	0	0	0	0	0	0	0	0	0
32	8	1	8	1	1	7	1	16	1	1	5	1	1	1	4	2	1	3	1	1	2	1	1	1	1	1	0.5	1	3	0.5	1	11	0.5	2	3	0.5	1	5	0	1	5	0	1	0	0	0	0	0	0
33	8	6	5	1	1	5	1	3	3	1	9	3	2	9	1	1	3	0.5	1	6	0.5	1	5	0.5	1	5	0	1	0	0	0	0	0	0	0	0	0	0	0	0	0	0	0	0	0	0	0	0	0
34	6	6	6	1	11	6	1	11	5	1	6	4	1	6	3	1	6	2	1	6	1	1	5	0	1	0	0	0	0	0	0	0	0	0	0	0	0	0	0	0	0	0	0	0	0	0	0	0	0
35	11	6	11	1	9	10	2	1	9.5	1	1	8.5	1	1	7.5	1	9	6.5	1	9	5.5	1	6	4	1	6	0	3	5	0	1	0	0	0	0	0	0	0	0	0	0	0	0	0	0	0	0	0	0
36	4	1	3	1	1	2.5	1	5	0	1	0	0	0	0	0	0	0	0	0	0	0	0	0	0	0	0	0	0	0	0	0	0	0	0	0	0	0	0	0	0	0	0	0	0	0	0	0	0	0
37	4	1	3	1	5	2	1	5	1.5	1	5	1	1	5	0	1	0	0	0	0	0	0	0	0	0	0	0	0	0	0	0	0	0	0	0	0	0	0	0	0	0	0	0	0	0	0	0	0	0
38	2	5	0	1	0	0	0	0	0	0	0	0	0	0	0	0	0	0	0	0	0	0	0	0	0	0	0	0	0	0	0	0	0	0	0	0	0	0	0	0	0	0	0	0	0	0	0	0	0
39	2	9	2	1	9	1.5	2	9	0.5	1	5	0	1	0	0	0	0	0	0	0	0	0	0	0	0	0	0	0	0	0	0	0	0	0	0	0	0	0	0	0	0	0	0	0	0	0	0	0	0
40	4	8	4	1	8	4	1	8	3	1	3	2	1	11	1.5	1	11	1	1	3	0.5	1	5	0.5	1	5	0	1	0	0	0	0	0	0	0	0	0	0	0	0	0	0	0	0	0	0	0	0	0
41	8	6	7	2	11	6.5	1	11	5.5	1	5	0	2	0	0	0	0	0	0	0	0	0	0	0	0	0	0	0	0	0	0	0	0	0	0	0	0	0	0	0	0	0	0	0	0	0	0	0	0
42	4	5	4	1	9	4	1	9	2.5	1	6	2.5	1	11	1	2	9	1	1	5	0	1	0	0	0	0	0	0	0	0	0	0	0	0	0	0	0	0	0	0	0	0	0	0	0	0	0	0	0
4	4	6	3	1	1	3	1	6	1.5	1	6	0.5	1	5	0	1	0	0	0	0	0	0	0	0	0	0	0	0	0	0	0	0	0	0	0	0	0	0	0	0	0	0	0	0	0	0	0	0	0
6	10	9	7	1	9	6	1	1	6	1	1	4	1	9	1.5	1	9	1	1	5	0.5	1	5	0	1	0	0	0	0	0	0	0	0	0	0	0	0	0	0	0	0	0	0	0	0	0	0	0	0
7	8	1	8	1	5	6	1	5	4	1	5	4	1	6	4	1	6	3.5	1	6	2	1	6	1.5	1	11	1.5	1	11	1	1	6	0.5	1	5	0	1	0	0	0	0	0	0	0	0	0	0	0	0
8	5.5	1	5.5	1	1	5	1	3	3	1	11	3	1	11	2.5	1	3	2.5	1	9	1.5	1	5	0	1	0	0	0	0	0	0	0	0	0	0	0	0	0	0	0	0	0	0	0	0	0	0	0	0
10	3	1	3	1	6	2	1	11	2	2	6	2	1	3	1.5	1	11	1.5	3	3	1.5	1	11	0.5	2	3	0.5	1	6	0.5	1	5	0	1	0	0	0	0	0	0	0	0	0	0	0	0	0	0	0
11	4	5	3.5	1	5	3	1	6	2.5	1	6	2	2	1	2	1	3	1.5	1	11	1.5	1	11	1	1	0	0	0	0	0	0	0	0	0	0	0	0	0	0	0	0	0	0	0	0	0	0	0	0
12	9	4	8	1	5	1.5	1	5	1	1	5	0.5	1	5	0.5	1	5	0	1	0	0	0	0	0	0	0	0	0	0	0	0	0	0	0	0	0	0	0	0	0	0	0	0	0	0	0	0	0	0
13	8	5	6	1	5	2	1	5	1	1	5	0.5	1	5	0	1	0	0	0	0	0	0	0	0	0	0	0	0	0	0	0	0	0	0	0	0	0	0	0	0	0	0	0	0	0	0	0	0	0
15	4	6	3	1	6	2	1	5	0	1	0	0	0	0	0	0	0	0	0	0	0	0	0	0	0	0	0	0	0	0	0	0	0	0	0	0	0	0	0	0	0	0	0	0	0	0	0	0	0
17	26	1	26	1	5	25.5	1	6	25	1	6	22	1	6	22	1	6	22	1	6	8	1	7	2	1	5	1.5	1	5	1	1	6	0.5	1	5	0	1	0	0	0	0	0	0	0	0	0	0	0	0
18	1	1	0.5	1	5	0.5	1	5	0	1	0	0	0	0	0	0	0	0	0	0	0	0	0	0	0	0	0	0	0	0	0	0	0	0	0	0	0	0	0	0	0	0	0	0	0	0	0	0	0
20	3	9	2	1	9	2	1	11	1	1	9	1	1	5	0	1	0	0	0	0	0	0	0	0	0	0	0	0	0	0	0	0	0	0	0	0	0	0	0	0	0	0	0	0	0	0	0	0	0
21	17	9	4	1	9	3	1	9	2	1	5	0	1	0	0	0	0	0	0	0	0	0	0	0	0	0	0	0	0	0	0	0	0	0	0	0	0	0	0	0	0	0	0	0	0	0	0	0	0
27	8	5	7.5	1	5	5	1	6	4.5	1	6	4.5	1	6	4	1	6	2	1	5	1	1	0	0	0	0	0	0	0	0	0	0	0	0	0	0	0	0	0	0	0	0	0	0	0	0	0	0	0
33	8	1	5	1	5	3	1	5	1	1	0	0	0	0	0	0	0	0	0	0	0	0	0	0	0	0	0	0	0	0	0	0	0	0	0	0	0	0	0	0	0	0	0	0	0	0	0	0	0
36	2	5	1.5	1	5	0.5	1	5	0.5	1	5	0	1	0	0	0	0	0	0	0	0	0	0	0	0	0	0	0	0	0	0	0	0	0	0	0	0	0	0	0	0	0	0	0	0	0	0	0	0
38	15	5	15	1	5	11	1	5	10.5	1	6	2.5	1	11	2	1	6	1	1	5	0	1	0	0	0	0	0	0	0	0	0	0	0	0	0	0	0	0	0	0	0	0	0	0	0	0	0	0	0
44	6	6	6	1	6	5.5	1	9	4	1	6	4	1	6	0.5	2	5	0	1	0	0	0	0	0	0	0	0	0	0	0	0	0	0	0	0	0	0	0	0	0	0	0	0	0	0	0	0	0	0
48	4	5	3	1	6	2	2	5	0.5	1	5	0	1	0	0	0	0	0	0	0	0	0	0	0	0	0	0	0	0	0	0	0	0	0	0	0	0	0	0	0	0	0	0	0	0	0	0	0	0
53	4	3	4	1	9	4	1	9	4	1	9	3.5	1	3	3.5	1	3	1.5	1	9	1	1	9	1	1	9	0	1	0	0	0	0	0	0	0	0	0	0	0	0	0	0	0	0	0	0	0	0	0
57	3	5	1	1	5	1	1	5	0	1	0	0	0	0	0	0	0	0	0	0	0	0	0	0	0	0	0	0	0	0	0	0	0	0	0	0	0	0	0	0	0	0	0	0	0	0	0	0	0
67	16	3	14.5	1	3	7.5	1	5	6	1	5	5.5	1	3	1.5	1	5	0	1	0	0	0	0	0	0	0	0	0	0	0	0	0	0	0	0	0	0	0	0	0	0	0	0	0	0	0	0	0	0
68	4	3	2	1	5	1.5	1	12	1.5	1	5	1.5	1	5	1	1	5	1	1	5	0.5	1	5	0	1	0	0	0	0	0	0	0	0	0	0	0	0	0	0	0	0	0	0	0	0	0	0	0	0
71	5	1	4	1	1	3	1	3	3	1	11	3	2	3	3	1	3	2	1	6	0.5	1	6	0	2	0	0	0	0	0	0	0	0	0	0	0	0	0	0	0	0	0	0	0	0	0	0	0	0
72	4	11	1.5	2	0	0	0	0	0	0	0	0	0	0	0	0	0	0	0	0	0	0	0	0	0	0	0	0	0	0	0	0	0	0	0	0	0	0	0	0	0	0	0	0	0	0	0	0	0
73	0.5	9	0.5	2	6	0	1	6	0	1	0	0	0	0	0	0	0	0	0	0	0	0	0	0	0	0	0	0	0	0	0	0	0	0	0	0	0	0	0	0	0	0	0	0	0	0	0	0	0
74	3.5	6	3.5	1	6	1.5	1	6	1.5	1	6	0.5	1	6	0	1	0	0	0	0	0	0	0	0	0	0	0	0	0	0	0	0	0	0	0	0	0	0	0	0	0	0	0	0	0	0	0	0	0
75	20	6	19.5	1	6	12	1	6	4	1	6	1	3	6	0.5	2	6	0	1	0	0	0	0	0	0	0	0	0	0	0	0	0	0	0	0	0	0	0	0	0	0	0	0	0	0	0	0	0	0
76	8	3	3	1	11	3	2	11	2.5	1	6	2.5	1	11	2.5	1	3	2	1	6	0	1	0	0	0	0	0	0	0	0	0	0	0	0	0	0	0	0	0	0	0	0	0	0	0	0	0	0	0
85	3	6	3	1	6	3	1	6	3	1	6	2.5	1	6	1.5	1	5	0	1	0	0	0	0	0	0	0	0	0	0	0	0	0	0	0	0	0	0	0	0	0	0	0	0	0	0	0	0	0	0
91	10	6	2	1	1	2	1	6	2	1	6	1	1	6	0	1	0	0	0	0	0	0	0	0	0	0	0	0	0	0	0	0	0	0	0	0	0	0	0	0	0	0	0	0	0	0	0	0	0
92	6	5	4	1	1	4	1	6	2	1	6	1	1	6	0.5	1	6	0	1	0	0	0	0	0	0	0	0	0	0	0	0	0	0	0	0	0	0	0	0	0	0	0	0	0	0	0	0	0	0
93	1.5	9	1	1	9	1	1	9	0.5	1	6	0.5	1	6	0	1	0	0	0	0	0	0	0	0	0	0	0	0	0	0	0	0	0	0	0	0	0	0	0	0	0	0	0	0	0	0	0	0	0
94	8	6	1	1	6	0	1	0	0	0	0	0	0	0	0	0	0	0	0	0	0	0	0	0	0	0	0	0	0	0	0	0	0	0	0	0	0	0	0	0	0	0	0	0	0	0	0	0	0
95	8	6	1	1	6	0.5	1	6	0	1	0	0	0	0	0	0	0	0	0	0	0	0	0	0	0	0	0	0	0	0	0	0	0	0	0	0	0	0	0	0	0	0	0	0	0	0	0	0	0
96	4	3	2	1	11	2	1	11	2	1	3	2	1	6	1.5	1	11	1.5	1	11	1	1	6	0	1	0	0	0	0	0	0	0	0	0	0	0	0	0	0	0	0	0	0	0	0	0	0	0	0
97	8	2	7	1	2	6	1	2	5	1	2	4	1	6	2	1	6	1	1	6	0.5	1	6	0	1	0	0	0	0	0	0	0	0	0	0	0	0	0	0	0	0	0	0	0	0	0	0	0	0
99	6	3	2	1	11	2	1	11	1.5	1	3	1.5	1	6	1	1	6	1	1	6	0.5	1	6	0	1	0	0	0	0	0	0	0	0	0	0	0	0	0	0	0	0	0	0	0	0	0	0	0	0
100	10	1	6	1	1	5.5	1	1	5	1	1	4	1	1	3	1	6	1.5	2	11	0.5	2	6	0.5	1	11	0.5	2	6	0	1	0	0	0	0	0	0	0	0	0	0	0	0	0	0	0	0	0	0
101	16	1	8	1	1	5	1	11	3	1	11	3	1	6	0	1	0	0	0	0	0	0	0	0	0	0	0	0	0	0	0	0	0	0	0	0	0	0	0	0	0	0	0	0	0	0	0	0	0
1	9	3	8	1	3	6	1	3	1.5	1	11	1.5	1	11	1	1	6	0.5	1	6	0	1	6	0	1	0	0	0	0	0	0	0	0	0	0	0	0	0	0	0	0	0	0	0	0	0	0	0	0
2	6	1	5.5	1	1	5	1	1	4.5	1	1	4	1	1	3.5	1	1	3	1	1	2	1	6	1	1	6	1	1	11	1	1	6	1	1	11	1	1	6	0.5	1	6	0	1	0	0	0	0	0	0
3	3	3	2	1	11	2	2	11	2	1	3	2	1	3	1	1	11	1	1	11	1	1	6	0	1	0	0	0	0	0	0	0	0	0	0	0	0	0	0	0	0	0	0	0	0	0	0	0	0
4	8	1	4	1	9	3	1	3	2	1	11	2	1	11	2	1	3	2	1	9	1	1	3	1	1	6	0	1	0	0	0	0	0	0	0	0	0	0	0	0	0	0	0	0	0	0	0	0	0
5	18	1	10.5	1	1	10	1	1	9	1	7	8	1	7	7	1	7	5	1	3	4.5	1	11	4.5	1	11	4.5	1	3	4.5	1	3	2.5	1	6	2	1	6	1	1	6	1	1	6	0	1	0	0	0
25	8	1	7	1	1	6.5	1	1	6	1	1	5.5	1	1	5	1	1	4.5	1	1	4	1	7	3	1	6	2	1	1	0.5	1	6	0.5	1	6	0.5	1	6	0	1	0	0	0	0	0	0	0	0	0
26	8	6	6	3	9	5	1	1	5	1	6	5	2	6	4	4	9	1	3	6	2	0	0	0	0	0	0	0	0	0	0	0	0	0	0	0	0	0	0	0	0	0	0	0	0	0	0	0	0
27	4	7	3	1	6	1	1	1	1	1	6	1	1	6	0	1	0	0	0	0	0	0	0	0	0	0	0	0	0	0	0	0	0	0	0	0	0	0	0	0	0	0	0	0	0	0	0	0	0
28	8	1	3	1	3	1	1	6	1	2	3	1	1	6	1	1	6	0.5	2	6	0	1	0	0	0	0	0	0	0	0	0	0	0	0	0	0	0	0	0	0	0	0	0	0	0	0	0	0	0
29	18	6	10	1	6	8.5	1	6	8.5	1	6	8.5	1	6	8	1	1	8	1	3	4	1	3	3.5	1	9	3.5	1	6	3.5	1	6	2	1	0	0	0	0	0	0	0	0	0	0	0	0	0	0	0
78	8	1	6	1	6	4	1	6	3	3	6	2	2	6	0	1	0	0	0	0	0	0	0	0	0	0	0	0	0	0	0	0	0	0	0	0	0	0	0	0	0	0	0	0	0	0	0	0	0
79	5.5	6	5.5	1	1	4	1	6	2	1	6	2	1	6	1	1	6	0	1	0	0	0	0	0	0	0	0	0	0	0	0	0	0	0	0	0	0	0	0	0	0	0	0	0	0	0	0	0	0
80	26	9	26	1	9	23	1	11	18	1	9	18	1	6	2	1	6	2	1	6	1.5	1	6	1	1	6	1	1	6	0.5	1	6	0	1	0	0	0	0	0	0	0	0	0	0	0	0	0	0	0
81	8	9	2	1	9	1	1	7	1	1	3	0	3	11	0	3	0	0	0	0	0	0	0	0	0	0	0	0	0	0	0	0	0	0	0	0	0	0	0	0	0	0	0	0	0	0	0	0	0
82	6	6	5	1	6	1.5	1	5	0.5	1	5	0	1	0	0	0	0	0	0	0	0	0	0	0	0	0	0	0	0	0	0	0	0	0	0	0	0	0	0	0	0	0	0	0	0	0	0	0	0
83	4	9	1.5	1	6	1.5	2	6	1	1	6	1	1	6	0.5	1	5	0	1	0	0	0	0	0	0	0	0	0	0	0	0	0	0	0	0	0	0	0	0	0	0	0	0	0	0	0	0	0	0
84	3	5	3	1	1	3	1	6	2	1	11	2	1	11	1.5	1	6	1	1	11	1	2	5	0	1	0	0	0	0	0	0	0	0	0	0	0	0	0	0	0	0	0	0	0	0	0	0	0	0
110	4	6	2.5	2	6	2	1	6	0.5	2	6	0	1	0	0	0	0	0	0	0	0	0	0	0	0	0	0	0	0	0	0	0	0	0	0	0	0	0	0	0	0	0	0	0	0	0	0	0	0
111	2	6	1.5	1	11	1	1	6	0.5	1	6	0	1	11	0	1	6	0	1	0	0	0	0	0	0	0	0	0	0	0	0	0	0	0	0	0	0	0	0	0	0	0	0	0	0	0	0	0	0
112	7.5	6	1	1	6	1	1	6	0.5	1	6	0.5	1	6	0	1	0	0	0	0	0	0	0	0	0	0	0	0	0	0	0	0	0	0	0	0	0	0	0	0	0	0	0	0	0	0	0	0	0
113	12.5	1	12	1	6	10	1	1	10	1	6	10	1	6	1	1	6	0.5	1	6	0.5	1	6	0	1	0	0	0	0	0	0	0	0	0	0	0	0	0	0	0	0	0	0	0	0	0	0	0	0
114	4	6	1	1	6	1	1	11	0.5	1	6	0.5	1	6	0.5	1	6	0	1	6	0	1	0	0	0	0	0	0	0	0	0	0	0	0	0	0	0	0	0	0	0	0	0	0	0	0	0	0	0
116	5	6	1	1	6	1	1	6	1	1	6	1	1	6	0.5	1	6	0.5	1	6	0	1	0	0	0	0	0	0	0	0	0	0	0	0	0	0	0	0	0	0	0	0	0	0	0	0	0	0	0
17	5	4	5	1	1	5	1	6	1	1	6	0.5	1	5	0	1	0	0	0	0	0	0	0	0	0	0	0	0	0	0	0	0	0	0	0	0	0	0	0	0	0	0	0	0	0	0	0	0	0
37	11.5	5	9.5	1	1	9.5	1	9	8.5	1	9	6.5	1	9	2.5	1	11	2.5	1	11	2.5	1	6	1	1	6	1	1	6	0.5	1	11	0.5	1	11	0.5	1	6	0.5	1	6	0	1	0	0	0	0	0	0
38	5.5	5	3.5	1	9	3	2	10	2	1	5	0	1	10	0	1	0	0	0	0	0	0	0	0	0	0	0	0	0	0	0	0	0	0	0	0	0	0	0	0	0	0	0	0	0	0	0	0	0
49	4	9	2	3	11	2	2	9	1.5	1	5	1	1	1	1	1	5	1	2	5	0.5	2	3	0.5	1	11	0.5	4	3	0.5	1	5	0	1	1	0	1	0	0	0	0	0	0	0	0	0	0	0	0
50	10	6	7	2	6	6	1	3	6	1	1	5	1	1	4	1	1	3	1	5	2	2	5	1	2	5	0	2	0	0	0	0	0	0	0	0	0	0	0	0	0	0	0	0	0	0	0	0	0
51	7	5	1	1	5	0.5	1	5	0.5	1	5	0.5	1	5	0	1	0	0	0	0	0	0	0	0	0	0	0	0	0	0	0	0	0	0	0	0	0	0	0	0	0	0	0	0	0	0	0	0	0
52	7.5	5	6	1	1	6	1	3	5.5	1	1	5.5	1	3	1.5	1	6	1.5	1	6	1	1	3	1	1	3	0.5	1	6	0.5	1	11	0.5	4	6	0	3	5	0	1	0	0	0	0	0	0	0	0	0
53	6	6	2	1	1	2	1	6	1	1	9	1	1	6	1	1	9	1	1	6	1	1	6	0	1	6	0	1	5	0	1	0	0	0	0	0	0	0	0	0	0	0	0	0	0	0	0	0	0
54	4	3	1.5	1	1	1.5	1	3	1	1	11	1	1	11	1	1	3	1	1	6	1	1	6	0.5	1	9	0.5	1	9	0.5	1	9	0	1	5	0	1	0	0	0	0	0	0	0	0	0	0	0	0
55	4	9	2	1	5	2	1	5	1.5	1	5	1.5	1	5	1.5	1	6	0.5	1	5	0	1	0	0	0	0	0	0	0	0	0	0	0	0	0	0	0	0	0	0	0	0	0	0	0	0	0	0	0
56	3	5	1.5	1	5	1.5	1	11	1.5	1	11	0.5	1	5	0.5	1	5	0.5	1	5	0	1	0	0	0	0	0	0	0	0	0	0	0	0	0	0	0	0	0	0	0	0	0	0	0	0	0	0	0
57	2	3	1.5	1	9	0.5	1	5	0	1	0	0	0	0	0	0	0	0	0	0	0	0	0	0	0	0	0	0	0	0	0	0	0	0	0	0	0	0	0	0	0	0	0	0	0	0	0	0	0
58	7.5	5	4	1	3	3	1	1	3	1	10	3	2	10	2.5	3	3	1.5	1	1	1.5	1	3	1.5	1	11	1	2	3	0.5	2	11	0.5	1	3	0	2	5	0	3	1	0	3	11	0	2	0	0	0
69	4	7	3	1	5	0.5	1	11	0.5	1	5	0	1	0	0	0	0	0	0	0	0	0	0	0	0	0	0	0	0	0	0	0	0	0	0	0	0	0	0	0	0	0	0	0	0	0	0	0	0
70	0.5	5	0.5	1	1	0.5	1	9	0.5	1	9	0	1	5	0	1	5	0	1	5	0	1	0	0	0	0	0	0	0	0	0	0	0	0	0	0	0	0	0	0	0	0	0	0	0	0	0	0	0
71	3	1	2	1	5	1.5	1	9	1	1	9	1	1	5	1	1	5	0.5	1	5	0.5	1	5	0	1	0	0	0	0	0	0	0	0	0	0	0	0	0	0	0	0	0	0	0	0	0	0	0	0
101	14	3	6	1	1	4	1	12	2.5	1	6	0.5	1	10	0.5	1	6	0.5	2	5	0	1	0	0	0	0	0	0	0	0	0	0	0	0	0	0	0	0	0	0	0	0	0	0	0	0	0	0	0
		Provider type
		1. Pharmacy / Drugstore
		2. Dispensary
		3. Private clinic / private practitioner
		4. Quack
		5. Government health facility (CHC, PHC, SC)
		6. Government hospital
		7. Traditional healers / herbalists
		8. AYUSH (Ayurveda, Yoga, Unani, Siddha, Homeopath)
		9. Private hospital
		10. Community Health Worker
		11. Diagnostic centre
		12. Other (specify)
[truncated: 611 more columns]

## Sheet: Hospitalization
Sl no.	Have you been previously hospitalized during your current TB treatment phase and or before the TB treatment started because of TB?	Time	Hospitalization (#1)	Type of hospital	Number of days hospitalised	Travel time one way (hours)	Day charges (total for stay)	Consultation fee (total for stay)	Radiography and other imaging (total for stay)	Lab tests including cost of transporting samples (total for stay)	Other procedures, including surgery, biopsy, etc	Medicines to treat TB (total for stay)	Other medicines, including nutritional supplements (total for stay)	Travel (total for stay)	Food (total for stay)	Other (payment for linen, soap, other services & administrative) (total for stay)	Did anyone accompany you? (Yes / No)	If yes, how many	Mode of transport	Approx. km (one way)	Did anyone stayed with you (Y/N)	How Many	How many days did they stay with you?	Accommodation cost	Hospitalization #2	Type of hospital	Number of days hospitalised	Travel time one way (hours)	Day charges (total for stay)	Consultation fee (total for stay)	Radiography and other imaging (total for stay)	Lab tests including cost of transporting samples (total for stay)	Other procedures, including surgery, biopsy, etc	Medicines to treat TB (total for stay)	Other medicines, including nutritional supplements (total for stay)	Travel (total for stay)	Food (total for stay)	Other (payment for linen, soap, other services & administrative) (total for stay)	Did anyone accompany you? (Yes / No)	If yes, how many	Mode of transport	Approx. km (one way)	Did anyone stayed with you (Y/N)	How Many	How many days did they stay with you?	Accommodation cost	Hospitalization #3	Type of hospital	Number of days hospitalised
3	2	0	0	0	0	0	0	0	0	0	0	0	0	0	0	0	0	0	0	0	0	0	0	0	0	0	0	0	0	0	0	0	0	0	0	0	0	0	0	0	0	0	0	0	0	0	0	0	0
7	2	0	0	0	0	0	0	0	0	0	0	0	0	0	0	0	0	0	0	0	0	0	0	0	0	0	0	0	0	0	0	0	0	0	0	0	0	0	0	0	0	0	0	0	0	0	0	0	0
9	1	1	1	3	1	1	0	11750	11750	11750	1500	0	11750	200	200	0	0	0	Cab	0	0	0	1	0	0	0	0	0	0	0	0	0	0	0	0	0	0	0	0	0	0	0	0	0	0	0	0	0	0
11	1	1	1	3	7	0.08	2000	2000	2000	2000	0	0	2000	0	2000	0	Y	2	walk	0	0	0	7	0	0	0	0	0	0	0	0	0	0	0	0	0	0	0	0	0	0	0	0	0	0	0	0	0	0
26	2	0	0	0	0	0	0	0	0	0	0	0	0	0	0	0	0	0	0	0	0	0	0	0	0	0	0	0	0	0	0	0	0	0	0	0	0	0	0	0	0	0	0	0	0	0	0	0	0
28	1	1	1	3	8	0.25	14000	14000	14000	14000	0	0	13537	130	5500	0	Y	4	car	2	Y	2	8	0	0	0	0	0	0	0	0	0	0	0	0	0	0	0	0	0	0	0	0	0	0	0	0	0	0
71	2	0	0	0	0	0	0	0	0	0	0	0	0	0	0	0	0	0	0	0	0	0	0	0	0	0	0	0	0	0	0	0	0	0	0	0	0	0	0	0	0	0	0	0	0	0	0	0	0
72	2	0	0	0	0	0	0	0	0	0	0	0	0	0	0	0	0	0	0	0	0	0	0	0	0	0	0	0	0	0	0	0	0	0	0	0	0	0	0	0	0	0	0	0	0	0	0	0	0
73	1	1	1	1	4	0	0	0	0	0	0	0	1000	0	0	3400	Y	1	walk/Auto	9	Y	1	4	0	0	0	0	0	0	0	0	0	0	0	0	0	0	0	0	0	0	0	0	0	0	0	0	0	0
74	2	0	0	0	0	0	0	0	0	0	0	0	0	0	0	0	0	0	0	0	0	0	0	0	0	0	0	0	0	0	0	0	0	0	0	0	0	0	0	0	0	0	0	0	0	0	0	0	0
75	2	0	0	0	0	0	0	0	0	0	0	0	0	0	0	0	0	0	0	0	0	0	0	0	0	0	0	0	0	0	0	0	0	0	0	0	0	0	0	0	0	0	0	0	0	0	0	0	0
76	2	0	0	0	0	0	0	0	0	0	0	0	0	0	0	0	0	0	0	0	0	0	0	0	0	0	0	0	0	0	0	0	0	0	0	0	0	0	0	0	0	0	0	0	0	0	0	0	0
77	1	1	1	4	7	0.33	4200	0	4300	0	5700	0	10000	320	0	15800	Y	1	Rickshaw	0	0	0	7	0	0	0	0	0	0	0	0	0	0	0	0	0	0	0	0	0	0	0	0	0	0	0	0	0	0
78	2	0	0	0	0	0	0	0	0	0	0	0	0	0	0	0	0	0	0	0	0	0	0	0	0	0	0	0	0	0	0	0	0	0	0	0	0	0	0	0	0	0	0	0	0	0	0	0	0
79	2	0	0	0	0	0	0	0	0	0	0	0	0	0	0	0	0	0	0	0	0	0	0	0	0	0	0	0	0	0	0	0	0	0	0	0	0	0	0	0	0	0	0	0	0	0	0	0	0
80	1	1	1	4	7	0.33	600	0	3666.67	3666.67	0	1833.5	1833.5	476	0	11000	Y	3	Taxi	0	0	0	7	0	0	0	0	0	0	0	0	0	0	0	0	0	0	0	0	0	0	0	0	0	0	0	0	0	0
81	2	0	0	0	0	0	0	0	0	0	0	0	0	0	0	0	0	0	0	0	0	0	0	0	0	0	0	0	0	0	0	0	0	0	0	0	0	0	0	0	0	0	0	0	0	0	0	0	0
82	1	1	1	3	11	0.33	16750	16750	16750	16750	16750	16750	16750	1265	0	16750	Y	4	Personal car	8	0	0	11	0	0	0	0	0	0	0	0	0	0	0	0	0	0	0	0	0	0	0	0	0	0	0	0	0	0
83	2	0	0	0	0	0	0	0	0	0	0	0	0	0	0	0	0	0	0	0	0	0	0	0	0	0	0	0	0	0	0	0	0	0	0	0	0	0	0	0	0	0	0	0	0	0	0	0	0
84	2	0	0	0	0	0	0	0	0	0	0	0	0	0	0	0	0	0	0	0	0	0	0	0	0	0	0	0	0	0	0	0	0	0	0	0	0	0	0	0	0	0	0	0	0	0	0	0	0
85	2	0	0	0	0	0	0	0	0	0	0	0	0	0	0	0	0	0	0	0	0	0	0	0	0	0	0	0	0	0	0	0	0	0	0	0	0	0	0	0	0	0	0	0	0	0	0	0	0
86	1	1	1	1	3	1	0	0	0		0	0	400	68	0	0	0	0	0	0	Y	1	3	0	0	0	0	0	0	0	0	0	0	0	0	0	0	0	0	0	0	0	0	0	0	0	0	0	0
87	2	0	0	0	0	0	0	0	0	0	0	0	0	0	0	0	0	0	0	0	0	0	0	0	0	0	0	0	0	0	0	0	0	0	0	0	0	0	0	0	0	0	0	0	0	0	0	0	0
88	1	1	1	3	5	0.123226	2800	2800	2800	2800	0	0	2800	331	0	0	Y	1	Auto/Taxi/Bike	0	0	0	5	0	0	0	0	0	0	0	0	0	0	0	0	0	0	0	0	0	0	0	0	0	0	0	0	0	0
89	2	0	0	0	0	0	0	0	0	0	0	0	0	0	0	0	0	0	0	0	0	0	0	0	0	0	0	0	0	0	0	0	0	0	0	0	0	0	0	0	0	0	0	0	0	0	0	0	0
90	2	0	0	0	0	0	0	0	0	0	0	0	0	0	0	0	0	0	0	0	0	0	0	0	0	0	0	0	0	0	0	0	0	0	0	0	0	0	0	0	0	0	0	0	0	0	0	0	0
91	2	0	0	0	0	0	0	0	0	0	0	0	0	0	0	0	0	0	0	0	0	0	0	0	0	0	0	0	0	0	0	0	0	0	0	0	0	0	0	0	0	0	0	0	0	0	0	0	0
92	2	0	0	0	0	0	0	0	0	0	0	0	0	0	0	0	0	0	0	0	0	0	0	0	0	0	0	0	0	0	0	0	0	0	0	0	0	0	0	0	0	0	0	0	0	0	0	0	0
93	2	0	0	0	0	0	0	0	0	0	0	0	0	0	0	0	0	0	0	0	0	0	0	0	0	0	0	0	0	0	0	0	0	0	0	0	0	0	0	0	0	0	0	0	0	0	0	0	0
94	2	0	0	0	0	0	0	0	0	0	0	0	0	0	0	0	0	0	0	0	0	0	0	0	0	0	0	0	0	0	0	0	0	0	0	0	0	0	0	0	0	0	0	0	0	0	0	0	0
95	1	1	1	1	17	0.5	0	0	0	0	0	0	1400	300	309	0	Y	5	Taxi	0	Y	1	17	0	0	0	0	0	0	0	0	0	0	0	0	0	0	0	0	0	0	0	0	0	0	0	0	0	0
96	2	0	0	0	0	0	0	0	0	0	0	0	0	0	0	0	0	0	0	0	0	0	0	0	0	0	0	0	0	0	0	0	0	0	0	0	0	0	0	0	0	0	0	0	0	0	0	0	0
4	1	1	1	3	1	0.5	2500	0	0	5400	0	1500	0	100	0	0	Y	2	Toto	0	Y	1	3	0	0	0	0	0	0	0	0	0	0	0	0	0	0	0	0	0	0	0	0	0	0		0	0	0
24	1	1	1	1	5	0.75	750	750	750	750	0	0	3000	1	1100	0	Y	3	Car	10	Y	1	5	0	0	0	0	0	0	0	0	0	0	0	0	0	0	0	0	0	0	0	0	0	0	0	0	0	0
27	2	0	0	0	0	0	0	0	0	0	0	0	0	0	0	0	0	0	0	0	0	0	0	0	0	0	0	0	0	0	0	0	0	0	0	0	0	0	0	0	0	0	0	0	0	0	0	0	0
28	2	0	0	0	0	0	0	0	0	0	0	0	0	0	0	0	0	0	0	0	0	0	0	0	0	0	0	0	0	0	0	0	0	0	0	0	0	0	0	0	0	0	0	0	0	0	0	0	0
29	2	0	0	0	0	0	0	0	0	0	0	0	0	0	0	0	0	0	0	0	0	0	0	0	0	0	0	0	0	0	0	0	0	0	0	0	0	0	0	0	0	0	0	0	0	0	0	0	0
30	2	0	0	0	0	0	0	0	0	0	0	0	0	0	0	0	0	0	0	0	0	0	0	0	0	0	0	0	0	0	0	0	0	0	0	0	0	0	0	0	0	0	0	0	0	0	0	0	0
31	2	0	0	0	0	0	0	0	0	0	0	0	0	0	0	0	0	0	0	0	0	0	0	0	0	0	0	0	0	0	0	0	0	0	0	0	0	0	0	0	0	0	0	0	0	0	0	0	0
45	2	0	0	0	0	0	0	0	0	0	0	0	0	0	0	0	0	0	0	0	0	0	0	0	0	0	0	0	0	0	0	0	0	0	0	0	0	0	0	0	0	0	0	0	0	0	0	0	0
46	2	0	0	0	0	0	0	0	0	0	0	0	0	0	0	0	0	0	0	0	0	0	0	0	0	0	0	0	0	0	0	0	0	0	0	0	0	0	0	0	0	0	0	0	0	0	0	0	0
47	2	0	0	0	0	0	0	0	0	0	0	0	0	0	0	0	0	0	0	0	0	0	0	0	0	0	0	0	0	0	0	0	0	0	0	0	0	0	0	0	0	0	0	0	0	0	0	0	0
48	2	0	0	0	0	0	0	0	0	0	0	0	0	0	0	0	0	0	0	0	0	0	0	0	0	0	0	0	0	0	0	0	0	0	0	0	0	0	0	0	0	0	0	0	0	0	0	0	0
49	2	0	0	0	0	0	0	0	0	0	0	0	0	0	0	0	0	0	0	0	0	0	0	0	0	0	0	0	0	0	0	0	0	0	0	0	0	0	0	0	0	0	0	0	0	0	0	0	0
50	2	0	0	0	0	0	0	0	0	0	0	0	0	0	0	0	0	0	0	0	0	0	0	0	0	0	0	0	0	0	0	0	0	0	0	0	0	0	0	0	0	0	0	0	0	0	0	0	0
51	2	0	0	0	0	0	0	0	0	0	0	0	0	0	0	0	0	0	0	0	0	0	0	0	0	0	0	0	0	0	0	0	0	0	0	0	0	0	0	0	0	0	0	0	0	0	0	0	0
52	1	1	1	1	10	0	0	0	0	0	2330	0	0	200	0	0	Y	2	Ambulance	0	Y	1	10	0	0	0	0	0	0	0	0	0	0	0	0	0	0	0	0	0	0	0	0	0	0	0	0	0	0
53	2	0	0	0	0	0	0	0	0	0	0	0	0	0	0	0	0	0	0	0	0	0	0	0	0	0	0	0	0	0	0	0	0	0	0	0	0	0	0	0	0	0	0	0	0	0	0	0	0
54	2	0	0	0	0	0	0	0	0	0	0	0	0	0	0	0	0	0	0	0	0	0	0	0	0	0	0	0	0	0	0	0	0	0	0	0	0	0	0	0	0	0	0	0	0	0	0	0	0
55	2	0	0	0	0	0	0	0	0	0	0	0	0	0	0	0	0	0	0	0	0	0	0	0	0	0	0	0	0	0	0	0	0	0	0	0	0	0	0	0	0	0	0	0	0	0	0	0	0
56	1	1	1	1	4	1	0	0	0	0	0	77	0	460	500	0	Y	2	Toto	0	0	0	4	0	0	0	0	0	0	0	0	0	0	0	0	0	0	0	0	0	0	0	0	0	0	0	0	0	0
57	2	0	0	0	0	0	0	0	0	0	0	0	0	0	0	0	0	0	0	0	0	0	0	0	0	0	0	0	0	0	0	0	0	0	0	0	0	0	0	0	0	0	0	0	0	0	0	0	0
58	2	0	0	0	0	0	0	0	0	0	0	0	0	0	0	0	0	0	0	0	0	0	0	0	0	0	0	0	0	0	0	0	0	0	0	0	0	0	0	0	0	0	0	0	0	0	0	0	0
59	1	1	1	3	3	0.5	1500	0	0	1920	3440	0	0	692	400	26490	Y	2	Taxi	0	0	0	3	0	0	0	0	0	0	0	0	0	0	0	0	0	0	0	0	0	0	0	0	0	0	0	0	0	0
60	2	0	0	0	0	0	0	0	0	0	0	0	0	0	0	0	0	0	0	0	0	0	0	0	0	0	0	0	0	0	0	0	0	0	0	0	0	0	0	0	0	0	0	0	0	0	0	0	0
61	2	0	0	0	0	0	0	0	0	0	0	0	0	0	0	0	0	0	0	0	0	0	0	0	0	0	0	0	0	0	0	0	0	0	0	0	0	0	0	0	0	0	0	0	0	0	0	0	0
62	2	0	0	0	0	0	0	0	0	0	0	0	0	0	0	0	0	0	0	0	0	0	0	0	0	0	0	0	0	0	0	0	0	0	0	0	0	0	0	0	0	0	0	0	0	0	0	0	0
63	2	0	0	0	0	0	0	0	0	0	0	0	0	0	0	0	0	0	0	0	0	0	0	0	0	0	0	0	0	0	0	0	0	0	0	0	0	0	0	0	0	0	0	0	0	0	0	0	0
64	2	0	0	0	0	0	0	0	0	0	0	0	0	0	0	0	0	0	0	0	0	0	0	0	0	0	0	0	0	0	0	0	0	0	0	0	0	0	0	0	0	0	0	0	0	0	0	0	0
65	2	0	0	0	0	0	0	0	0	0	0	0	0	0	0	0	0	0	0	0	0	0	0	0	0	0	0	0	0	0	0	0	0	0	0	0	0	0	0	0	0	0	0	0	0	0	0	0	0
66	2	0	0	0	0	0	0	0	0	0	0	0	0	0	0	0	0	0	0	0	0	0	0	0	0	0	0	0	0	0	0	0	0	0	0	0	0	0	0	0	0	0	0	0	0	0	0	0	0
67	1	1	1	1	3	0.666667	0	0	0	0	0	0	750	300	60	0	Y	1	Auto	0	Y	1	3	0	0	0	0	0	0	0	0	0	0	0	0	0	0	0	0	0	0	0	0	0	0	0	0	0	0
68	2	0	0	0	0	0	0	0	0	0	0	0	0	0	0	0	0	0	0	0	0	0	0	0	0	0	0	0	0	0	0	0	0	0	0	0	0	0	0	0	0	0	0	0	0	0	0	0	0
69	1	1	1	1	6	0.416667	0	0	0	2500	0	0	1000	335	0	0	Y	1	Bike	12	N	0	6	0	0	0	0	0	0	0	0	0	0	0	0	0	0	0	0	0	0	0	0	0	0	0	0	0	0
70	2	0	0	0	0	0	0	0	0	0	0	0	0	0	0	0	0	0	0	0	0	0	0	0	0	0	0	0	0	0	0	0	0	0	0	0	0	0	0	0	0	0	0	0	0	0	0	0	0
71	2	0	0	0	0	0	0	0	0	0	0	0	0	0	0	0	0	0	0	0	0	0	0	0	0	0	0	0	0	0	0	0	0	0	0	0	0	0	0	0	0	0	0	0	0	0	0	0	0
72	1	3	1	1	1	1.5	0	0	100	0	0	0	400	1200	0	0	Y	3	Ambulance	0	N	0	1	0	2	1	3	1.15	0	0	0	0	0	0	600	4500	2000	0	Y	2	Ambulance	0	Y	1	3		3	1	4
92	2	0	0	0	0	0	0	0	0	0	0	0	0	0	0	0	0	0	0	0	0	0	0	0	0	0	0	0	0	0	0	0	0	0	0	0	0	0	0	0	0	0	0	0	0	0	0	0	0
1	2	0	0	0	0	0	0	0	0	0	0	0	0	0	0	0	0	0	0	0	0	0	0	0	0	0	0	0	0	0	0	0	0	0	0	0	0	0	0	0	0	0	0	0	0	0	0	0	0
2	2	0	0	0	0	0	0	0	0	0	0	0	0	0	0	0	0	0	0	0	0	0	0	0	0	0	0	0	0	0	0	0	0	0	0	0	0	0	0	0	0	0	0	0	0	0	0	0	0
3	2	0	0	0	0	0	0	0	0	0	0	0	0	0	0	0	0	0	0	0	0	0	0	0	0	0	0	0	0	0	0	0	0	0	0	0	0	0	0	0	0	0	0	0	0	0	0	0	0
4	2	0	0	0	0	0	0	0	0	0	0	0	0	0	0	0	0	0	0	0	0	0	0	0	0	0	0	0	0	0	0	0	0	0	0	0	0	0	0	0	0	0	0	0	0	0	0	0	0
5	2	0	0	0	0	0	0	0	0	0	0	0	0	0	0	0	0	0	0	0	0	0	0	0	0	0	0	0	0	0	0	0	0	0	0	0	0	0	0	0	0	0	0	0	0	0	0	0	0
6	2	0	0	0	0	0	0	0	0	0	0	0	0	0	0	0	0	0	0	0	0	0	0	0	0	0	0	0	0	0	0	0	0	0	0	0	0	0	0	0	0	0	0	0	0	0	0	0	0
7	1	2	1	1	1	0.75	0	0	0	0	140	0	0	200	0	300	Y	1	Toto	0	0	0	1	0	1	9	0.583333	0	0	1190	1190	1190	1190	1190	1050	1800	1800	Y	1	Ambulance	0	0	0	0	0	0	0	0	0
8	2	0	0	0	0	0	0	0	0	0	0	0	0	0	0	0	0	0	0	0	0	0	0	0	0	0	0	0	0	0	0	0	0	0	0	0	0	0	0	0	0	0	0	0	0	0	0	0	0
9	2	0	0	0	0	0	0	0	0	0	0	0	0	0	0	0	0	0	0	0	0	0	0	0	0	0	0	0	0	0	0	0	0	0	0	0	0	0	0	0	0	0	0	0	0	0	0	0	0
14	2	0	0	0	0	0	0	0	0	0	0	0	0	0	0	0	0	0	0	0	0	0	0	0	0	0	0	0	0	0	0	0	0	0	0	0	0	0	0	0	0	0	0	0	0	0	0	0	0
15	2	0	0	0	0	0	0	0	0	0	0	0	0	0	0	0	0	0	0	0	0	0	0	0	0	0	0	0	0	0	0	0	0	0	0	0	0	0	0	0	0	0	0	0	0	0	0	0	0
16	1	1	1	1	16	0.25	0	0	0	0	0	0	0	480	880	0	Y	1	Auto	0	0	0	16	0	0	0	0	0	0	0	0	0	0	0	0	0	0	0	0	0	0	0	0	0	0	0	0	0	0
17	2	0	0	0	0	0	0	0	0	0	0	0	0	0	0	0	0	0	0	0	0	0	0	0	0	0	0	0	0	0	0	0	0	0	0	0	0	0	0	0	0	0	0	0	0	0	0	0	0
20	1	3	1	1	5	0.75	0	0	0	0	0	0	0	0	0	0	Y	6	walk	0	Y	1	5	0	1	1	6	0.75	0	0	0	0	0	0	0	0	0		Y	6	Stretcher		Y	1	6	0	3	1	4
21	2	0	0	0	0	0	0	0	0	0	0	0	0	0	0	0	0	0	0	0	0	0	0	0	0	0	0	0	0	0	0	0	0	0	0	0	0	0	0	0	0	0	0	0	0	0	0	0	0
22	2	0	0	0	0	0	0	0	0	0	0	0	0	0	0	0	0	0	0	0	0	0	0	0	0	0	0	0	0	0	0	0	0	0	0	0	0	0	0	0	0	0	0	0	0	0	0	0	0
23	2	0	0	0	0	0	0	0	0	0	0	0	0	0	0	0	0	0	0	0	0	0	0	0	0	0	0	0	0	0	0	0	0	0	0	0	0	0	0	0	0	0	0	0	0	0	0	0	0
24	2	0	0	0	0	0	0	0	0	0	0	0	0	0	0	0	0	0	0	0	0	0	0	0	0	0	0	0	0	0	0	0	0	0	0	0	0	0	0	0	0	0	0	0	0	0	0	0	0
32	2	0	0	0	0	0	0	0	0	0	0	0	0	0	0	0	0	0	0	0	0	0	0	0	0	0	0	0	0	0	0	0	0	0	0	0	0	0	0	0	0	0	0	0	0	0	0	0	0
35	2	0	0	0	0	0	0	0	0	0	0	0	0	0	0	0	0	0	0	0	0	0	0	0	0	0	0	0	0	0	0	0	0	0	0	0	0	0	0	0	0	0	0	0	0	0	0	0	0
36	1	1	1	1	6	0.166667	0	0	0	350	0	0	0	300	360	0	Y	1	Toto	0	0	0	6	0	0	0	0	0	0	0	0	0	0	0	0	0	0	0	0	0	0	0	0	0	0	0	0	0	0
39	2	0	0	0	0	0	0	0	0	0	0	0	0	0	0	0	0	0	0	0	0	0	0	0	0	0	0	0	0	0	0	0	0	0	0	0	0	0	0	0	0	0	0	0	0	0	0	0	0
40	2	0	0	0	0	0	0	0	0	0	0	0	0	0	0	0	0	0	0	0	0	0	0	0	0	0	0	0	0	0	0	0	0	0	0	0	0	0	0	0	0	0	0	0	0	0	0	0	0
41	2	0	0	0	0	0	0	0	0	0	0	0	0	0	0	0	0	0	0	0	0	0	0	0	0	0	0	0	0	0	0	0	0	0	0	0	0	0	0	0	0	0	0	0	0	0	0	0	0
42	1	1	1	1	5	1.5	0	0	0	0	0	140	0	2600	1300	0	Y	3	Reserved car	0	Y	1	5	0	0	0	0	0	0	0	0	0	0	0	0	0	0	0	0	0	0	0	0	0	0	0	0	0	0
43	2	0	0	0	0	0	0	0	0	0	0	0	0	0	0	0	0	0	0	0	0	0	0	0	0	0	0	0	0	0	0	0	0	0	0	0	0	0	0	0	0	0	0	0	0	0	0	0	0
73	2	0	0	0	0	0	0	0	0	0	0	0	0	0	0	0	0	0	0	0	0	0	0	0	0	0	0	0	0	0	0	0	0	0	0	0	0	0	0	0	0	0	0	0	0	0	0	0	0
74	2	0	0	0	0	0	0	0	0	0	0	0	0	0	0	0	0	0	0	0	0	0	0	0	0	0	0	0	0	0	0	0	0	0	0	0	0	0	0	0	0	0	0	0	0	0	0	0	0
75	2	0	0	0	0	0	0	0	0	0	0	0	0	0	0	0	0	0	0	0	0	0	0	0	0	0	0	0	0	0	0	0	0	0	0	0	0	0	0	0	0	0	0	0	0	0	0	0	0
76	2	0	0	0	0	0	0	0	0	0	0	0	0	0	0	0	0	0	0	0	0	0	0	0	0	0	0	0	0	0	0	0	0	0	0	0	0	0	0	0	0	0	0	0	0	0	0	0	0
77	2	0	0	0	0	0	0	0	0	0	0	0	0	0	0	0	0	0	0	0	0	0	0	0	0	0	0	0	0	0	0	0	0	0	0	0	0	0	0	0	0	0	0	0	0	0	0	0	0
78	1	1	1	1	12	1.5	0	0	0	0	400	0	0	5040	1800	0	Y	1	Car	0	Y	1	12	0	0	0	0	0	0	0	0	0	0	0	0	0	0	0	0	0	0	0	0	0	0	0	0	0	0
79	2	0	0	0	0	0	0	0	0	0	0	0	0	0	0	0	0	0	0	0	0	0	0	0	0	0	0	0	0	0	0	0	0	0	0	0	0	0	0	0	0	0	0	0	0	0	0	0	0
80	2	0	0	0	0	0	0	0	0	0	0	0	0	0	0	0	0	0	0	0	0	0	0	0	0	0	0	0	0	0	0	0	0	0	0	0	0	0	0	0	0	0	0	0	0	0	0	0	0
81	1	1	1	1	7	0.75	0	0	0	0	0	0	1095	980	1750	60	Y	1	Reserved car	0	Y	1	7	0	0	0	0	0	0	0	0	0	0	0	0	0	0	0	0	0	0	0	0	0	0	0	0	0	0
82	2	0	0	0	0	0	0	0	0	0	0	0	0	0	0	0	0	0	0	0	0	0	0	0	0	0	0	0	0	0	0	0	0	0	0	0	0	0	0	0	0	0	0	0	0	0	0	0	0
83	2	0	0	0	0	0	0	0	0	0	0	0	0	0	0	0	0	0	0	0	0	0	0	0	0	0	0	0	0	0	0	0	0	0	0	0	0	0	0	0	0	0	0	0	0	0	0	0	0
84	1	2	1	1	6	0.166667	0	0	0	0	0	0	300	0	0	200	Y	4	walk	0	0	0	6	0	2	1	30	0.0833333	0	0	0	0	0	0	0	0	0	Y	4	Stretcher	0	0	0	0	0	0	0	0	0
85	2	0	0	0	0	0	0	0	0	0	0	0	0	0	0	0	0	0	0	0	0	0	0	0	0	0	0	0	0	0	0	0	0	0	0	0	0	0	0	0	0	0	0	0	0	0	0	0	0
86	2	0	0	0	0	0	0	0	0	0	0	0	0	0	0	0	0	0	0	0	0	0	0	0	0	0	0	0	0	0	0	0	0	0	0	0	0	0	0	0	0	0	0	0	0	0	0	0	0
92	2	0	0	0	0	0	0	0	0	0	0	0	0	0	0	0	0	0	0	0	0	0	0	0	0	0	0	0	0	0	0	0	0	0	0	0	0	0	0	0	0	0	0	0	0	0	0	0	0
93	2	0	0	0	0	0	0	0	0	0	0	0	0	0	0	0	0	0	0	0	0	0	0	0	0	0	0	0	0	0	0	0	0	0	0	0	0	0	0	0	0	0	0	0	0	0	0	0	0
94	2	0	0	0	0	0	0	0	0	0	0	0	0	0	0	0	0	0	0	0	0	0	0	0	0	0	0	0	0	0	0	0	0	0	0	0	0	0	0	0	0	0	0	0	0	0	0	0	0
23	2	0	0	0	0	0	0	0	0	0	0	0	0	0	0	0	0	0	0	0	0	0	0	0	0	0	0	0	0	0	0	0	0	0	0	0	0	0	0	0	0	0	0	0	0	0	0	0	0
24	2	0	0	0	0	0	0	0	0	0	0	0	0	0	0	0	0	0	0	0	0	0	0	0	0	0	0	0	0	0	0	0	0	0	0	0	0	0	0	0	0	0	0	0	0	0	0	0	0
25	2	0	0	0	0	0	0	0	0	0	0	0	0	0	0	0	0	0	0	0	0	0	0	0	0	0	0	0	0	0	0	0	0	0	0	0	0	0	0	0	0	0	0	0	0	0	0	0	0
35	2	0	0	0	0	0	0	0	0	0	0	0	0	0	0	0	0	0	0	0	0	0	0	0	0	0	0	0	0	0	0	0	0	0	0	0	0	0	0	0	0	0	0	0	0	0	0	0	0
36	2	0	0	0	0	0	0	0	0	0	0	0	0	0	0	0	0	0	0	0	0	0	0	0	0	0	0	0	0	0	0	0	0	0	0	0	0	0	0	0	0	0	0	0	0	0	0	0	0
98	2	0	0	0	0	0	0	0	0	0	0	0	0	0	0	0	0	0	0	0	0	0	0	0	0	0	0	0	0	0	0	0	0	0	0	0	0	0	0	0	0	0	0	0	0	0	0	0	0
117	2	0	0	0	0	0	0	0	0	0	0	0	0	0	0	0	0	0	0	0	0	0	0	0	0	0	0	0	0	0	0	0	0	0	0	0	0	0	0	0	0	0	0	0	0	0	0	0	0
118	1	2	1	1	1	0.5	0	0	0		0	0	0	40	0	0	Y	1	Toto	0	Y	1	1	0	2	1	4	0.75	0	0	0	0	0	0	0	360	0	0	Y	1	Toto	0	Y	1	4	0	0	0	0
119	2	0	0	0	0	0	0	0	0	0	0	0	0	0	0	0	0	0	0	0	0	0	0	0	0	0	0	0	0	0	0	0	0	0	0	0	0	0	0	0	0	0	0	0	0	0	0	0	0
120	2	0	0	0	0	0	0	0	0	0	0	0	0	0	0	0	0	0	0	0	0	0	0	0	0	0	0	0	0	0	0	0	0	0	0	0	0	0	0	0	0	0	0	0	0	0	0	0	0
121	2	0	0	0	0	0	0	0	0	0	0	0	0	0	0	0	0	0	0	0	0	0	0	0	0	0	0	0	0	0	0	0	0	0	0	0	0	0	0	0	0	0	0	0	0	0	0	0	0
122	1	1	1	1	6	0.5	0	0	0	0	1200	0	500	540	650	0	Y	5	Reserved Auto	0	Y	1	6	0	0	0	0	0	0	0	0	0	0	0	0	0	0	0	0	0	0	0	0	0	0	0	0	0	0
123	2	0	0	0	0	0	0	0	0	0	0	0	0	0	0	0	0	0	0	0	0	0	0	0	0	0	0	0	0	0	0	0	0	0	0	0	0	0	0	0	0	0	0	0	0	0	0	0	0
124	2	0	0	0	0	0	0	0	0	0	0	0	0	0	0	0	0	0	0	0	0	0	0	0	0	0	0	0	0	0	0	0	0	0	0	0	0	0	0	0	0	0	0	0	0	0	0	0	0
125	2	0	0	0	0	0	0	0	0	0	0	0	0	0	0	0	0	0	0	0	0	0	0	0	0	0	0	0	0	0	0	0	0	0	0	0	0	0	0	0	0	0	0	0	0	0	0	0	0
126	2	0	0	0	0	0	0	0	0	0	0	0	0	0	0	0	0	0	0	0	0	0	0	0	0	0	0	0	0	0	0	0	0	0	0	0	0	0	0	0	0	0	0	0	0	0	0	0	0
127	2	0	0	0	0	0	0	0	0	0	0	0	0	0	0	0	0	0	0	0	0	0	0	0	0	0	0	0	0	0	0	0	0	0	0	0	0	0	0	0	0	0	0	0	0	0	0	0	0
128	2	0	0	0	0	0	0	0	0	0	0	0	0	0	0	0	0	0	0	0	0	0	0	0	0	0	0	0	0	0	0	0	0	0	0	0	0	0	0	0	0	0	0	0	0	0	0	0	0
129	1	1	1	1	8	0.5	0	0	0	0	0	0	0	360	0	0	Y	3	Toto	0	N	0	8	0	0	0	0	0	0	0	0	0	0	0	0	0	0	0	0	0	0	0	0	0	0	0	0	0	0
130	1	2	1	3	4	1	11428.6	11428.6	11428.6	11428.6	11428.6	11428.6	11428.6	300	1000	0	Y	1	Car	0	Y	1	4	0	2	3	5	0.5	9285.71	9285.71	9285.71	9285.71	9285.71	9285.71	9285.71	532	0	0	Y	2	Bike/Toto	0	N	0	0	0	0	0	0
131	2	0	0	0	0	0	0	0	0	0	0	0	0	0	0	0	0	0	0	0	0	0	0	0	0	0	0	0	0	0	0	0	0	0	0	0	0	0	0	0	0	0	0	0	0	0	0	0	0
132	2	0	0	0	0	0	0	0	0	0	0	0	0	0	0	0	0	0	0	0	0	0	0	0	0	0	0	0	0	0	0	0	0	0	0	0	0	0	0	0	0	0	0	0	0	0	0	0	0
133	1	2	1	3	5	0.5	7428.57	7428.57	7428.57	7428.57	7428.57	7428.57	7428.57	1000	0	0	Y	1	Auto	0	N	0	5	0	2	1	8	1	0	0	0	0	0	0	0	5200	0	0	Y	1	Ambulance	0	N	0	0	0	0	0	0
134	2	0	0	0	0	0	0	0	0	0	0	0	0	0	0	0	0	0	0	0	0	0	0	0	0	0	0	0	0	0	0	0	0	0	0	0	0	0	0	0	0	0	0	0	0	0	0	0	0
135	2	0	0	0	0	0	0	0	0	0	0	0	0	0	0	0	0	0	0	0	0	0	0	0	0	0	0	0	0	0	0	0	0	0	0	0	0	0	0	0	0	0	0	0	0	0	0	0	0
136	1	1	1	1	3	0.333333	0	0	0	0	0	0	475	490	700	600	Y	2	Toto	0	N	0	3	0	0	0	0	0	0	0	0	0	0	0	0	0	0	0	0	0	0	0	0	0	0	0	0	0	0
137	2	0	0	0	0	0	0	0	0	0	0	0	0	0	0	0	0	0	0	0	0	0	0	0	0	0	0	0	0	0	0	0	0	0	0	0	0	0	0	0	0	0	0	0	0	0	0	0	0
1	1	2	1	1	14	19	0	0	6000	6000	0	0	4000	1000	850	1200	Y	2	Private car	0	Y	1	14	0	2	1	3	1.5	0	0	1000	1000	0	0	1000	100	200	0	Y	2	Private car	0	Y	1	3	0	0	0	0
2	2	0	0	0	0	0	0	0	0	0	0	0	0	0	0	0	0	0	0	0	0	0	0	0	0	0	0	0	0	0	0	0	0	0	0	0	0	0	0	0	0	0	0	0	0	0	0	0	0
3	2	0	0	0	0	0	0	0	0	0	0	0	0	0	0	0	0	0	0	0	0	0		0	0	0	0	0	0	0	0	0	0	0	0	0	0	0	0	0	0	0	0	0	0	0	0	0	0
4	1	1	1	1	3	0.33	40	0	0	100	0	0	2500	530	1200	0	Y	1	Auto	0	N	0	0	0	0	0	0	0	0	0	0	0	0	0	0	0	0	0	0	0	0	0	0	0	0	0	0	0	0
5	2	0	0	0	0	0	0	0	0	0	0	0	0	0	0	0	0	0	0	0	0	0		0	0	0	0	0	0	0	0	0	0	0	0	0	0	0	0	0	0	0	0	0	0	0	0	0	0
6	2	0	0	0	0	0	0	0	0	0	0	0	0	0	0	0	0	0	0	0	0	0		0	0	0	0	0	0	0	0	0	0	0	0	0	0	0	0	0	0	0	0	0	0	0	0	0	0
7	1	1	1	1	5	0.5	500	0	3000	3000	0	0	2500	400	0	50	Y	3	Auto	0	Y	1	5	0	0	0	0	0	0	0	0	0	0	0	0	0	0	0	0	0	0	0	0	0	0	0	0	0	0
8	1	4	1	1	1	0.25	0	0	0	0	0	0	700	200	0	0	Y	2	Auto	0	Y	1	1	0	2	1	3	0.25	30	0	0	0	0	0	0	280	0	0	Y	2	Auto	0	Y	1	3	0	3	1	7
9	1	1	1	1	9	3.06	0	0	0	0	0	0	18000	460	100	0	Y	2	Toto	0	Y	2	9	0	0	0	0	0	0	0	0	0	0	0	0	0	0	0	0	0	0	0	0	0	0	0	0	0	0
10	1	2	1	3	5	2.5	3000	5000	8000	4000	0	0	10000	260	0	0	Y	2	Rickshaw	0	Y	1	5	0	2	3	6	2.5	6000	9000	12000	5000	0	0	25000	450	0	3000	Y	1	Auto	0	Y	1	6	0	0	0	0
11	1	1	1	2	7	0.67	0	300	8000	3000	0	0	4000	500	1150	0	Y	1	Uber	0	Y	1	1	0	0	0	0	0	0	0	0	0	0	0	0	0	0	0	0	0	0	0	0	0	0	0	0	0	0
12	1	1	1	1	5	0.08	0	0	0	0	0	0	0	20	1500	0	N	0	Bike	1.5	Y	1	2	0	0	0	0	0	0	0	0	0	0	0	0	0	0	0	0	0	0	0	0	0	0	0	0	0	0
13	2	0	0	0	0	0	0	0	0	0	0	0	0	0	0	0	0	0	0	0	0	0	0	0	0	0	0	0	0	0	0	0	0	0	0	0	0	0	0	0	0	0	0	0	0	0	0	0	0
14	2	0	0	0	0	0	0	0	0	0	0	0	0	0	0	0	0	0	0	0	0	0	0	0	0	0	0	0	0	0	0	0	0	0	0	0	0	0	0	0	0	0	0	0	0	0	0	0	0
15	1	1	1	1	1	0.67	10	10	500	500	0	0	0	56	200	0	Y	1	Bus	0	Y	1	1	0	0	0	0	0	0	0	0	0	0	0	0	0	0	0	0	0	0	0	0	0	0	0	0	0	0
16	1	1	1	1	3	0	2700	0	0	0	0	0	0	600	600	0	Y	1	Uber	0	Y	1	3	0	0	0	0	0	0	0	0	0	0	0	0	0	0	0	0	0	0	0	0	0	0	0	0	0	0
17	2	0	0	0	0	0	0	0	0	0	0	0	0	0	0	0	0	0	0	0	0	0	0	0	0	0	0	0	0	0	0	0	0	0	0	0	0	0	0	0	0	0	0	0	0	0	0	0	0
18	2	0	0	0	0	0	0	0	0	0	0	0	0	0	0	0	0	0	0	0	0	0	0	0	0	0	0	0	0	0	0	0	0	0	0	0	0	0	0	0	0	0	0	0	0	0	0	0	0
19	1	1	1	1	22	0.5	0	0	0	0	0	0	0	480	0	0	Y	2	Toto	0	N	0	0	0	0	0	0	0	0	0	0	0	0	0	0	0	0	0	0	0	0	0	0	0	0	0	0	0	0
20	2	0	0	0	0	0	0	0	0	0	0	0	0	0	0	0	0	0	0	0	0	0	0	0	0	0	0	0	0	0	0	0	0	0	0	0	0	0	0	0	0	0	0	0	0	0	0	0	0
21	2	0	0	0	0	0	0	0	0	0	0	0	0	0	0	0	0	0	0	0	0	0	0	0	0	0	0	0	0	0	0	0	0	0	0	0	0	0	0	0	0	0	0	0	0	0	0	0	0
22	2	0	0	0	0	0	0	0	0	0	0	0	0	0	0	0	0	0	0	0	0	0	0	0	0	0	0	0	0	0	0	0	0	0	0	0	0	0	0	0	0	0	0	0	0	0	0	0	0
23	2	0	0	0	0	0	0	0	0	0	0	0	0	0	0	0	0	0	0	0	0	0	0	0	0	0	0	0	0	0	0	0	0	0	0	0	0	0	0	0	0	0	0	0	0	0	0	0	0
24	2	0	0	0	0	0	0	0	0	0	0	0	0	0	0	0	0	0	0	0	0	0	0	0	0	0	0	0	0	0	0	0	0	0	0	0	0	0	0	0	0	0	0	0	0	0	0	0	0
25	1	1	1	1	4	0.75	40	0	0	1900	0	0	0	1080	600	175	Y	2	Auto		N	0	0	0	0	0	0	0	0	0	0	0	0	0	0	0	0	0	0	0	0	0	0	0	0	0	0	0	0
26	2	0	0	0	0	0	0	0	0	0	0	0	0	0	0	0	0	0	0	0	0	0	0	0	0	0	0	0	0	0	0	0	0	0	0	0	0	0	0	0	0	0	0	0	0	0	0	0	0
27	2	0	0	0	0	0	0	0	0	0	0	0	0	0	0	0	0	0	0	0	0	0	0	0	0	0	0	0	0	0	0	0	0	0	0	0	0	0	0	0	0	0	0	0	0	0	0	0	0
28	2	0	0	0	0	0	0	0	0	0	0	0	0	0	0	0	0	0	0	0	0	0	0	0	0	0	0	0	0	0	0	0	0	0	0	0	0	0	0	0	0	0	0	0	0	0	0	0	0
29	2	0	0	0	0	0	0	0	0	0	0	0	0	0	0	0	0	0	0	0	0	0	0	0	0	0	0	0	0	0	0	0	0	0	0	0	0	0	0	0	0	0	0	0	0	0	0	0	0
30	2	0	0	0	0	0	0	0	0	0	0	0	0	0	0	0	0	0	0	0	0	0	0	0	0	0	0	0	0	0	0	0	0	0	0	0	0	0	0	0	0	0	0	0	0	0	0	0	0
31	2	0	0	0	0	0	0	0	0	0	0	0	0	0	0	0	0	0	0	0	0	0	0	0	0	0	0	0	0	0	0	0	0	0	0	0	0	0	0	0	0	0	0	0	0	0	0	0	0
32	2	0	0	0	0	0	0	0	0	0	0	0	0	0	0	0	0	0	0	0	0	0	0	0	0	0	0	0	0	0	0	0	0	0	0	0	0	0	0	0	0	0	0	0	0	0	0	0	0
33	2	0	0	0	0	0	0	0	0	0	0	0	0	0	0	0	0	0	0	0	0	0	0	0	0	0	0	0	0	0	0	0	0	0	0	0	0	0	0	0	0	0	0	0	0	0	0	0	0
34	2	0	0	0	0	0	0	0	0	0	0	0	0	0	0	0	0	0	0	0	0	0	0	0	0	0	0	0	0	0	0	0	0	0	0	0	0	0	0	0	0	0	0	0	0	0	0	0	0
35	2	0	0	0	0	0	0	0	0	0	0	0	0	0	0	0	0	0	0	0	0	0	0	0	0	0	0	0	0	0	0	0	0	0	0	0	0	0	0	0	0	0	0	0	0	0	0	0	0
36	1	1	1	1	5	0.583333	50	10	4000	3000	0	0	1000	100	500	0	Y	1	Ambulance	0	Y	1	5	0	0	0	0	0	0	0	0	0	0	0	0	0	0	0	0	0	0	0	0	0	0	0	0	0	0
37	2	0	0	0	0	0	0	0	0	0	0	0	0	0	0	0	0	0	0	0	0	0	0	0	0	0	0	0	0	0	0	0	0	0	0	0	0	0	0	0	0	0	0	0	0	0	0	0	0
38	1	2	1	1	16	0.25	160	0	20400	12000	0	0	0	3200	3200	0	Y	4	Car	6	Y	1	16	0	2	1	1	0.25	0	0	0	0	0	0	900	300	250	0	Y	4	Auto	0	Y	4	1	0	0	0	0
39	2	0	0	0	0	0	0	0	0	0	0	0	0	0	0	0	0	0	0	0	0	0	0	0	0	0	0	0	0	0	0	0	0	0	0	0	0	0	0	0	0	0	0	0	0	0	0	0	0
40	2	0	0	0	0	0	0	0	0	0	0	0	0	0	0	0	0	0	0	0	0	0	0	0	0	0	0	0	0	0	0	0	0	0	0	0	0	0	0	0	0	0	0	0	0	0	0	0	0
41	2	0	0	0	0	0	0	0	0	0	0	0	0	0	0	0	0	0	0	0	0	0	0	0	0	0	0	0	0	0	0	0	0	0	0	0	0	0	0	0	0	0	0	0	0	0	0	0	0
42	2	0	0	0	0	0	0	0	0	0	0	0	0	0	0	0	0	0	0	0	0	0	0	0	0	0	0	0	0	0	0	0	0	0	0	0	0	0	0	0	0	0	0	0	0	0	0	0	0
4	2	0	0	0	0	0	0	0	0	0	0	0	0	0	0	0	0	0	0	0	0	0	0	0	0	0	0	0	0	0	0	0	0	0	0	0	0	0	0	0	0	0	0	0	0	0	0	0	0
6	2	0	0	0	0	0	0	0	0	0	0	0	0	0	0	0	0	0	0	0	0	0	0	0	0	0	0	0	0	0	0	0	0	0	0	0	0	0	0	0	0	0	0	0	0	0	0	0	0
7	2	0	0	0	0	0	0	0	0	0	0	0	0	0	0	0	0	0	0	0	0	0	0	0	0	0	0	0	0	0	0	0	0	0	0	0	0	0	0	0	0	0	0	0	0	0	0	0	0
8	1	1	1	3	5	0	950	300	10000	6176	0	0	5000	from OPD	0	0	from OPD	0	0	0	Y	2	5	0	0	0	0	0	0	0	0	0	0	0	0	0	0	0	0	0	0	0	0	0	0	0	0	0	0
10	2	0	0	0	0	0	0	0	0	0	0	0	0	0	0	0	0	0	0	0	0	0	0	0	0	0	0	0	0	0	0	0	0	0	0	0	0	0	0	0	0	0	0	0	0	0	0	0	0
11	1	1	1	1	3	3	0	0	60	50	800	0	0	420	0	200	0	0	0	0	Y	1	3	0	0	0	0	0	0	0	0	0	0	0	0	0	0	0	0	0	0	0	0	0	0	0	0	0	0
12	2	0	0	0	0	0	0	0	0	0	0	0	0	0	0	0	0	0	0	0	0	0	0	0	0	0	0	0	0	0	0	0	0	0	0	0	0	0	0	0	0	0	0	0	0	0	0	0	0
13	2	0	0	0	0	0	0	0	0	0	0	0	0	0	0	0	0	0	0	0	0	0	0	0	0	0	0	0	0	0	0	0	0	0	0	0	0	0	0	0	0	0	0	0	0	0	0	0	0
15	1	1	1	1	3	3	0	0	0	1500	0	0	0	300	100	30	0	0	0	0	Y	1	2	0	0	0	0	0	0	0	0	0	0	0	0	0	0	0	0	0	0	0	0	0	0	0	0	0	0
17	2	0	0	0	0	0	0	0	0	0	0	0	0	0	0	0	0	0	0	0	0	0	0	0	0	0	0	0	0	0	0	0	0	0	0	0	0	0	0	0	0	0	0	0	0	0	0	0	0
18	2	0	0	0	0	0	0	0	0	0	0	0	0	0	0	0	0	0	0	0	0	0	0	0	0	0	0	0	0	0	0	0	0	0	0	0	0	0	0	0	0	0	0	0	0	0	0	0	0
20	2	0	0	0	0	0	0	0	0	0	0	0	0	0	0	0	0	0	0	0	0	0	0	0	0	0	0	0	0	0	0	0	0	0	0	0	0	0	0	0	0	0	0	0	0	0	0	0	0
21	1	1	1	3	5	0.5	10000	500	16400	16400	16400	0	16400	3000	0	3900	Y	1	Taxi	0	Y	2	4	0	0	0	0	0	0	0	0	0	0	0	0	0	0	0	0	0	0	0	0	0	0	0	0	0	0
27	2	0	0	0	0	0	0	0	0	0	0	0	0	0	0	0	0	0	0	0	0	0	0	0	0	0	0	0	0	0	0	0	0	0	0	0	0	0	0	0	0	0	0	0	0	0	0	0	0
33	2	0	0	0	0	0	0	0	0	0	0	0	0	0	0	0	0	0	0	0	0	0	0	0	0	0	0	0	0	0	0	0	0	0	0	0	0	0	0	0	0	0	0	0	0	0	0	0	0
36	2	0	0	0	0	0	0	0	0	0	0	0	0	0	0	0	0	0	0	0	0	0	0	0	0	0	0	0	0	0	0	0	0	0	0	0	0	0	0	0	0	0	0	0	0	0	0	0	0
38	1	1	1	1	3	19	0	0	0	0	600	0	0	0	2080	0	Y	1	Auto	0	Y	1	3	0	0	0	0	0	0	0	0	0	0	0	0	0	0	0	0	0	0	0	0	0	0	0	0	0	0
44	1	1	1	1	3	1	15	0	0	0	700	0	500	0	600	0	Y	1	Auto	0	Y	1	3	0	0	0	0	0	0	0	0	0	0	0	0	0	0	0	0	0	0	0	0	0	0	0	0	0	0
48	2	0	0	0	0	0	0	0	0	0	0	0	0	0	0	0	0	0	0	0	0	0	0	0	0	0	0	0	0	0	0	0	0	0	0	0	0	0	0	0	0	0	0	0	0	0	0	0	0
53	1	1	1	1	1	0.67	10	10	0	0	0	0	0	100	300	0	Y	1	Auto	0	Y	1	1	0	0	0	0	0	0	0	0	0	0	0	0	0	0	0	0	0	0	0	0	0	0	0	0	0	0
57	2	0	0	0	0	0	0	0	0	0	0	0	0	0	0	0	0	0	0	0	0	0	0	0	0	0	0	0	0	0	0	0	0	0	0	0	0	0	0	0	0	0	0	0	0	0	0	0	0
67	2	0	0	0	0	0	0	0	0	0	0	0	0	0	0	0	0	0	0	0	0	0	0	0	0	0	0	0	0	0	0	0	0	0	0	0	0	0	0	0	0	0	0	0	0	0	0	0	0
68	2	0	0	0	0	0	0	0	0	0	0	0	0	0	0	0	0	0	0	0	0	0	0	0	0	0	0	0	0	0	0	0	0	0	0	0	0	0	0	0	0	0	0	0	0	0	0	0	0
71	2	0	0	0	0	0	0	0	0	0	0	0	0	0	0	0	0	0	0	0	0	0	0	0	0	0	0	0	0	0	0	0	0	0	0	0	0	0	0	0	0	0	0	0	0	0	0	0	0
72	1	2	1	1	5	5.5	0	0	0	1500	3200	0	0	400	0	0	Y	2	Ambulance	0	Y	1	5	0	2	1	8	8.17	0	0	0	0	0	0	0	580	0	0	Y	2	Toto	0	Y	1	6	0	0	0	0
73	2	0	0	0	0	0	0	0	0	0	0	0	0	0	0	0	0	0	0	0	0	0	0	0	0	0	0	0	0	0	0	0	0	0	0	0	0	0	0	0	0	0	0	0	0	0	0	0	0
74	2	0	0	0	0	0	0	0	0	0	0	0	0	0	0	0	0	0	0	0	0	0	0	0	0	0	0	0	0	0	0	0	0	0	0	0	0	0	0	0	0	0	0	0	0	0	0	0	0
75	2	0	0	0	0	0	0	0	0	0	0	0	0	0	0	0	0	0	0	0	0	0	0	0	0	0	0	0	0	0	0	0	0	0	0	0	0	0	0	0	0	0	0	0	0	0	0	0	0
76	2	0	0	0	0	0	0	0	0	0	0	0	0	0	0	0	0	0	0	0	0	0	0	0	0	0	0	0	0	0	0	0	0	0	0	0	0	0	0	0	0	0	0	0	0	0	0	0	0
85	2	0	0	0	0	0	0	0	0	0	0	0	0	0	0	0	0	0	0	0	0	0	0	0	0	0	0	0	0	0	0	0	0	0	0	0	0	0	0	0	0	0	0	0	0	0	0	0	0
91	2	0	0	0	0	0	0	0	0	0	0	0	0	0	0	0	0	0	0	0	0	0	0	0	0	0	0	0	0	0	0	0	0	0	0	0	0	0	0	0	0	0	0	0	0	0	0	0	0
92	2	0	0	0	0	0	0	0	0	0	0	0	0	0	0	0	0	0	0	0	0	0	0	0	0	0	0	0	0	0	0	0	0	0	0	0	0	0	0	0	0	0	0	0	0	0	0	0	0
93	2	0	0	0	0	0	0	0	0	0	0	0	0	0	0	0	0	0	0	0	0	0	0	0	0	0	0	0	0	0	0	0	0	0	0	0	0	0	0	0	0	0	0	0	0	0	0	0	0
94	2	0	0	0	0	0	0	0	0	0	0	0	0	0	0	0	0	0	0	0	0	0	0	0	0	0	0	0	0	0	0	0	0	0	0	0	0	0	0	0	0	0	0	0	0	0	0	0	0
95	2	0	0	0	0	0	0	0	0	0	0	0	0	0	0	0	0	0	0	0	0	0	0	0	0	0	0	0	0	0	0	0	0	0	0	0	0	0	0	0	0	0	0	0	0	0	0	0	0
96	1	1	1	1	3	3.25	5	0	0	0	0	0	150	195	0	0	Y	1	Auto	0	0	0	0	0	0	0	0	0	0	0	0	0	0	0	0	0	0	0	0	0	0	0	0	0	0	0	0	0	0
97	1	1	1	1	1	0.17	0	0	0	0	0	0	0	0	0	0	Y	1	jail car	2	0	0	0	0	0	0	0	0	0	0	0	0	0	0	0	0	0	0	0	0	0	0	0	0	0	0	0	0	0
99	2	0	0	0	0	0	0	0	0	0	0	0	0	0	0	0	0	0	0	0	0	0	0	0	0	0	0	0	0	0	0	0	0	0	0	0	0	0	0	0	0	0	0	0	0	0	0	0	0
100	1	1	1	1	2	3	10	0	0	0	0	0	0	80	0	0	Y	2	Auto	0	Y	1	2	0	0	0	0	0	0	0	0	0	0	0	0	0	0	0	0	0	0	0	0	0	0	0	0	0	0
101	1	1	1	1	22	0.25	110	10	0	0	0	0	0	0	0	0	Y	1	walk	0	Y	1	22	0	0	0	0	0	0	0	0	0	0	0	0	0	0	0	0	0	0	0	0	0	0	0	0	0	0
1	2	0	0	0	0	0	0	0	0	0	0	0	0	0	0	0	0	0	0	0	0	0	0	0	0	0	0	0	0	0	0	0	0	0	0	0	0	0	0	0	0	0	0	0	0	0	0	0	0
2	2	0	0	0	0	0	0	0	0	0	0	0	0	0	0	0	0	0	0	0	0	0	0	0	0	0	0	0	0	0	0	0	0	0	0	0	0	0	0	0	0	0	0	0	0	0	0	0	0
3	2	0	0	0	0	0	0	0	0	0	0	0	0	0	0	0	0	0	0	0	0	0	0	0	0	0	0	0	0	0	0	0	0	0	0	0	0	0	0	0	0	0	0	0	0	0	0	0	0
4	2	0	0	0	0	0	0	0	0	0	0	0	0	0	0	0	0	0	0	0	0	0	0	0	0	0	0	0	0	0	0	0	0	0	0	0	0	0	0	0	0	0	0	0	0	0	0	0	0
5	2	0	0	0	0	0	0	0	0	0	0	0	0	0	0	0	0	0	0	0	0	0	0	0	0	0	0	0	0	0	0	0	0	0	0	0	0	0	0	0	0	0	0	0	0	0	0	0	0
25	2	0	0	0	0	0	0	0	0	0	0	0	0	0	0	0	0	0	0	0	0	0	0	0	0	0	0	0	0	0	0	0	0	0	0	0	0	0	0	0	0	0	0	0	0	0	0	0	0
26	2	0	0	0	0	0	0	0	0	0	0	0	0	0	0	0	0	0	0	0	0	0	0	0	0	0	0	0	0	0	0	0	0	0	0	0	0	0	0	0	0	0	0	0	0	0	0	0	0
27	2	0	0	0	0	0	0	0	0	0	0	0	0	0	0	0	0	0	0	0	0	0	0	0	0	0	0	0	0	0	0	0	0	0	0	0	0	0	0	0	0	0	0	0	0	0	0	0	0
28	2	0	0	0	0	0	0	0	0	0	0	0	0	0	0	0	0	0	0	0	0	0	0	0	0	0	0	0	0	0	0	0	0	0	0	0	0	0	0	0	0	0	0	0	0	0	0	0	0
29	1	1	1	1	4	1.5	0	0	1500	990	0	0	0	90	400	0	Y	4	Ambulance	0	Y	2	4	0	0	0	0	0	0	0	0	0	0	0	0	0	0	0	0	0	0	0	0	0	0	0	0	0	0
78	2	0	0	0	0	0	0	0	0	0	0	0	0	0	0	0	0	0	0	0	0	0	0	0	0	0	0	0	0	0	0	0	0	0	0	0	0	0	0	0	0	0	0	0	0	0	0	0	0
79	2	0	0	0	0	0	0	0	0	0	0	0	0	0	0	0	0	0	0	0	0	0	0	0	0	0	0	0	0	0	0	0	0	0	0	0	0	0	0	0	0	0	0	0	0	0	0	0	0
80	2	0	0	0	0	0	0	0	0	0	0	0	0	0	0	0	0	0	0	0	0	0	0	0	0	0	0	0	0	0	0	0	0	0	0	0	0	0	0	0	0	0	0	0	0	0	0	0	0
81	2	0	0	0	0	0	0	0	0	0	0	0	0	0	0	0	0	0	0	0	0	0	0	0	0	0	0	0	0	0	0	0	0	0	0	0	0	0	0	0	0	0	0	0	0	0	0	0	0
82	2	0	0	0	0	0	0	0	0	0	0	0	0	0	0	0	0	0	0	0	0	0	0	0	0	0	0	0	0	0	0	0	0	0	0	0	0	0	0	0	0	0	0	0	0	0	0	0	0
83	2	0	0	0	0	0	0	0	0	0	0	0	0	0	0	0	0	0	0	0	0	0	0	0	0	0	0	0	0	0	0	0	0	0	0	0	0	0	0	0	0	0	0	0	0	0	0	0	0
84	2	0	0	0	0	0	0	0	0	0	0	0	0	0	0	0	0	0	0	0	0	0	0	0	0	0	0	0	0	0	0	0	0	0	0	0	0	0	0	0	0	0	0	0	0	0	0	0	0
110	2	0	0	0	0	0	0	0	0	0	0	0	0	0	0	0	0	0	0	0	0	0	0	0	0	0	0	0	0	0	0	0	0	0	0	0	0	0	0	0	0	0	0	0	0	0	0	0	0
111	2	0	0	0	0	0	0	0	0	0	0	0	0	0	0	0	0	0	0	0	0	0	0	0	0	0	0	0	0	0	0	0	0	0	0	0	0	0	0	0	0	0	0	0	0	0	0	0	0
112	2	0	0	0	0	0	0	0	0	0	0	0	0	0	0	0	0	0	0	0	0	0	0	0	0	0	0	0	0	0	0	0	0	0	0	0	0	0	0	0	0	0	0	0	0	0	0	0	0
113	2	0	0	0	0	0	0	0	0	0	0	0	0	0	0	0	0	0	0	0	0	0	0	0	0	0	0	0	0	0	0	0	0	0	0	0	0	0	0	0	0	0	0	0	0	0	0	0	0
114	1	1	1	1	6	1.5	0	0	150	50	450	0	0	14	2500	0	0	0	0	0	Y	1	6	0	0	0	0	0	0	0	0	0	0	0	0	0	0	0	0	0	0	0	0	0	0	0	0	0	0
116	2	0	0	0	0	0	0	0	0	0	0	0	0	0	0	0	0	0	0	0	0	0	0	0	0	0	0	0	0	0	0	0	0	0	0	0	0	0	0	0	0	0	0	0	0	0	0	0	0
17	2	0	0	0	0	0	0	0	0	0	0	0	0	0	0	0	0	0	0	0	0	0	0	0	0	0	0	0	0	0	0	0	0	0	0	0	0	0	0	0	0	0	0	0	0	0	0	0	0
37	2	0	0	0	0	0	0	0	0	0	0	0	0	0	0	0	0	0	0	0	0	0	0	0	0	0	0	0	0	0	0	0	0	0	0	0	0	0	0	0	0	0	0	0	0	0	0	0	0
38	2	0	0	0	0	0	0	0	0	0	0	0	0	0	0	0	0	0	0	0	0	0	0	0	0	0	0	0	0	0	0	0	0	0	0	0	0	0	0	0	0	0	0	0	0	0	0	0	0
49	2	0	0	0	0	0	0	0	0	0	0	0	0	0	0	0	0	0	0	0	0	0	0	0	0	0	0	0	0	0	0	0	0	0	0	0	0	0	0	0	0	0	0	0	0	0	0	0	0
50	2	0	0	0	0	0	0	0	0	0	0	0	0	0	0	0	0	0	0	0	0	0	0	0	0	0	0	0	0	0	0	0	0	0	0	0	0	0	0	0	0	0	0	0	0	0	0	0	0
51	2	0	0	0	0	0	0	0	0	0	0	0	0	0	0	0	0	0	0	0	0	0	0	0	0	0	0	0	0	0	0	0	0	0	0	0	0	0	0	0	0	0	0	0	0	0	0	0	0
52	1	1	1	1	5	0	0	0	0	0	0	0	0	0	1250	0	0	0	0	0	Y	2	5	0	0	0	0	0	0	0	0	0	0	0	0	0	0	0	0	0	0	0	0	0	0	0	0	0	0
53	2	0	0	0	0	0	0	0	0	0	0	0	0	0	0	0	0	0	0	0	0	0	0	0	0	0	0	0	0	0	0	0	0	0	0	0	0	0	0	0	0	0	0	0	0	0	0	0	0
54	1	1	1	3	2	1.5	1260	150	0	0	0	0	2500	100	300	0	Y	2	Rsv. Toto	0	Y	2	1	0	0	0	0	0	0	0	0	0	0	0	0	0	0	0	0	0	0	0	0	0	0	0	0	0	0
55	2	0	0	0	0	0	0	0	0	0	0	0	0	0	0	0	0	0	0	0	0	0	0	0	0	0	0	0	0	0	0	0	0	0	0	0	0	0	0	0	0	0	0	0	0	0	0	0	0
56	2	0	0	0	0	0	0	0	0	0	0	0	0	0	0	0	0	0	0	0	0	0	0	0	0	0	0	0	0	0	0	0	0	0	0	0	0	0	0	0	0	0	0	0	0	0	0	0	0
57	2	0	0	0	0	0	0	0	0	0	0	0	0	0	0	0	0	0	0	0	0	0	0	0	0	0	0	0	0	0	0	0	0	0	0	0	0	0	0	0	0	0	0	0	0	0	0	0	0
58	2	0	0	0	0	0	0	0	0	0	0	0	0	0	0	0	0	0	0	0	0	0	0	0	0	0	0	0	0	0	0	0	0	0	0	0	0	0	0	0	0	0	0	0	0	0	0	0	0
69	2	0	0	0	0	0	0	0	0	0	0	0	0	0	0	0	0	0	0	0	0	0	0	0	0	0	0	0	0	0	0	0	0	0	0	0	0	0	0	0	0	0	0	0	0	0	0	0	0
70	2	0	0	0	0	0	0	0	0	0	0	0	0	0	0	0	0	0	0	0	0	0	0	0	0	0	0	0	0	0	0	0	0	0	0	0	0	0	0	0	0	0	0	0	0	0	0	0	0
71	2	0	0	0	0	0	0	0	0	0	0	0	0	0	0	0	0	0	0	0	0	0	0	0	0	0	0	0	0	0	0	0	0	0	0	0	0	0	0	0	0	0	0	0	0	0	0	0	0
101	2	0	0	0	0	0	0	0	0	0	0	0	0	0	0	0	0	0	0	0	0	0	0	0	0	0	0	0	0	0	0	0	0	0	0	0	0	0	0	0	0	0	0	0	0	0	0	0	0
	Type of hospital
	1. Government hospital / health centre
	2. NGO/charitable health center or hospital
	3. Private clinic or hospital
	4. Other
[truncated: 19 more columns]

## Sheet: DOT
Sl no.	On a daily basis, do you currently take your medicines yourself without supervision or support (self-administered) or do you have a treatment supervisor or supporter (DOT)? Self administer = 1; DOT = 2	If DOT, how many times a week?	If DOT, who is the DOT provider/supporter? 1. Health facility 2. Community health worker/volunteer 3. Workplace 4. Family member 5. Other	If DOT, how long did the last DOT visit take, including travel time and waiting time (total turnaround time)?	What was the mode of transport?	What is the approximate distance from home to the DOT provider place (in km) one way?	Does anyone accompany you during this visit	If yes, how many	What was the cost of transport (one way) for the last DOT visit, in total for you and any accompanying household member?	Was there a fee paid to the DOT provider?	How much did you spend on food and drinks for the last DOT visit (on the road, while waiting, lunch etc.), in total for you and any accompanying household member?
3	1	0	0	0	NA	0	0	0	0	0	0
7	1	0	0	0	NA	0	0	0	0	0	0
9	1	0	0	0	NA	0	0	0	0	0	0
11	1	0	0	0	NA	0	0	0	0	0	0
26	2	6	1	0.17	walk	0	1	1	0	2	0
28	2	5	5	1	walk	0	2	0	0	2	0
71	2	6	1	1	walk	0	2	0	0	2	0
72	2	7	4	0.25	NA	0	0	0	0	0	0
73	2	7	4	0.33	NA	0	0	0	0	0	0
74	2	7	4	0.25	NA	0	0	0	0	0	0
75	1	0	0	0	NA	0	0	0	0	0	0
76	1	0	0	0	NA	0	0	0	0	0	0
77	1	0	0	0	NA	0	0	0	0	0	0
78	1	0	0	0	NA	0	0	0	0	0	0
79	1	0	0	0	NA	0	0	0	0	0	0
80	1	0	0	0	NA	0	0	0	0	0	0
81	1	0	0	0	NA	0	0	0	0	0	0
82	1	0	0	0	NA	0	0	0	0	0	0
83	1	0	0	0	NA	0	0	0	0	0	0
84	1	0	0	0	NA	0	0	0	0	0	0
85	1	0	0	0	NA	0	0	0	0	0	0
86	1	0	0	0	NA	0	0	0	0	0	0
87	1	0	0	0	NA	0	0	0	0	0	0
88	1	0	0	0	NA	0	0	0	0	0	0
89	1	0	0	0	NA	0	0	0	0	0	0
90	1	0	0	0	NA	0	0	0	0	0	0
91	1	0	0	0	NA	0	0	0	0	0	0
92	1	0	0	0	NA	0	0	0	0	0	0
93	1	0	0	0	NA	0	0	0	0	0	0
94	1	0	0	0	NA	0	0	0	0	0	0
95	1	0	0	0	NA	0	0	0	0	0	0
96	1	0	0	0	NA	0	0	0	0	0	0
4	2	6	5	0.5	Bike	1.5	1	1	2	2	0
24	1	NA	NA	NA	NA	NA	NA		NA	NA	NA
27	2	6	5	0.916667	Toto	NA	1	1	10	2	0
28	2	6	1	0.833333	Bycycle	NA	2			2	0
29	2	6	1	0.5	Bycycle	NA	2			2	0
30	2	6	1	0.5	Toto	NA	1	1	20	2	0
31	2	6	1	0.25	Bike	1	2	0	2	2	0
45	2	6	1	1	walk/Toto	0	2	0	20	2	0
46	2	5	1	0.416667	walk	0	1	1	0	2	0
47	2	6	1	0.416667	walk	0	2	0	0	2	0
48	2	7	2	0.166667	NA	0	NA			2	0
49	2	6	1	0.25	walk	0	2	0	0	2	0
50	2	6	1	0.5	walk	0	2	0	0	2	0
51	2	6	1	0.5	Bycycle	0	2	0	0	2	0
52	2	6	1	1	walk	0	1	1	0	2	0
53	2	6	1	0.333333	walk	0	1	1	0	2	0
54	2	6	1	0.5	Bycycle	0	1	1	0	2	0
55	2	5	1	0.333333	walk	0	2	0	0	2	0
56	2	6	2	0.166667	NA	0	NA			2	0
57	2	6	1	1.41667	walk	0	1	1	0	2	0
58	2	6	1	0.583333	walk	0	1	1	0	2	0
59	2	6	2	0.25	walk	0	1	1	0	2	0
60	2	5	1	1	Bycycle	NA	2	0		2	0
61	2	7	1	0.166667	walk	0	2	0	0	2	0
62	2	6	1	0.5	Toto	0	1	1	30	2	0
63	1	NA	NA	NA	NA	NA	NA		NA	NA	NA
64	2	6	1	0.333333	walk	0	2	0	0	2	0
65	2	4	1	0.5	walk	0	1	1	0	2	0
66	2	6	1	1.5	Van	0	1	1	75	2	0
67	2	7	1,2	0.5	Bicycle	0	1	1	0	2	0
68	2	7	1,2	0.5	Bicycle	0	1	1	0	2	0
69	2	7	1	0.5	Auto	0	1	1	12	2	0
70	2	6	1	0.583333	walk	0	2	0	0	2	0
71	1	NA	NA	NA	NA	NA	NA		NA	NA	NA
72	1	NA	NA		NA	NA	NA			NA
92	2	6	1	0.666667	Rickshaw	0	1	1	30	2	0
1	1	NA	NA	NA	NA	NA	NA	NA	NA	NA	NA
2	1	NA	NA	NA	NA	NA	NA	NA	NA	NA	NA
3	1	NA	NA	NA	NA	NA	NA	NA	NA	NA	NA
4	1	NA	NA	NA	NA	NA	NA	NA	NA	NA	NA
5	1	NA	NA	NA	NA	NA	NA	NA	NA	NA	NA
6	1	NA	NA	NA	NA	NA	NA	NA	NA	NA	NA
7	1	NA	NA	NA	NA	NA	NA	NA	NA	NA	NA
8	1	NA	NA	NA	NA	NA	NA	NA	NA	NA	NA
9	1	NA	NA	NA	NA	NA	NA	NA	NA	NA	NA
14	1	NA	NA	NA	NA	NA	NA	NA	NA	NA	NA
15	2	7	2	0.266667	walk	0	2	0	0	2	0
16	1	NA	NA	NA	NA	NA	NA	NA	NA	NA	NA
17	1	NA	NA	NA	NA	NA	NA	NA	NA	NA	NA
20	1	NA	NA	NA	NA	NA	NA	NA	NA	NA	NA
21	1	NA	NA	NA	NA	NA	NA	NA	NA	NA	NA
22	1	NA	NA	NA	NA	NA	NA	NA	NA	NA	NA
23	1	NA	NA	NA	NA	NA	NA	NA	NA	NA	NA
24	1	NA	NA	NA	NA	NA	NA	NA	NA	NA	NA
32	2	7	1,2	1	Bike	2	1	1	2	2	0
35	2	5	1	0.666667	Bike	3	2	0	3	2	0
36	2	7	2	0.333333	NA	NA	NA			2	0
39	2	7	1,2	1	bicycle	0	2	0	0	2	0
40	2	7	1,2	0.5	Bike	3	1	1	3	2	0
41	2	4	1	0.166667	walk	0	1	1	0	2	0
42	2	7	1,2	0.0833333	NA	NA	NA			2	0
43	2	7	1	0.416667	walk	0	2	0	0	2	0
73	1	NA	NA	NA	NA	NA	NA	NA	NA	NA	NA
74	2	7	2	0.333333	NA	NA	NA			NA
75	2	5	1	0.75	walk	0	2	0	0	2	0
76	2	5	1	0.333333	walk	0	2	0	0	2	0
77	1	NA	NA	NA	NA	NA	NA	NA	NA	NA	NA
78	1	NA	NA	NA	NA	NA	NA	NA	NA	NA	NA
79	1	NA	NA	NA	NA	NA	NA	NA	NA	NA	NA
80	2	7	1,2	1.2	walk	0	2	0	0	2	0
81	1	NA	NA	NA	NA	NA	NA	NA	NA	NA	NA
82	1	NA	NA	NA	NA	NA	NA	NA	NA	NA	NA
83	1	NA	NA	NA	NA	NA	NA	NA	NA	NA	NA
84	1	NA	NA	NA	NA	NA	NA	NA	NA	NA	NA
85	2	5	1	0.833333	walk	0	2	0	0	2	0
86	1	NA	NA	NA	NA	NA	NA	NA	NA	NA	NA
92	2	7	5	0.833333	walk	0	1	1	0	2	0
93	2	1	1	1.25	walk	0	2	0	0	2	0
94	1	NA	NA	NA	NA	NA	NA	NA	NA	NA	NA
23	1	NA	NA	NA	NA	NA	NA		NA	NA	NA
24	1	NA	NA	NA	NA	NA	NA		NA	NA	NA
25	1	NA	NA	NA	NA	NA	NA		NA	NA	NA
35	1	NA	NA	NA	NA	NA	NA		NA	NA	NA
36	1	NA	NA	NA	NA	NA	NA		NA	NA	NA
98	2	3	1	0.333333	walk	0	2	0	0	2	0
117	2	5	1	0.25	Bicycle	0	2	0	0	2	0
118	2	7	1,2	0.333333	walk	0	2	0	0	2	0
119	2	7	1,2	0.583333	walk	0	2	0	0	2	0
120	2	7	2	0.0833333	NA	NA	NA			2	0
121	2	7	2	0.166667	NA	NA	NA			2	0
122	2	7	2	0.0833333	NA	NA	NA			2	0
123	2	7	1	0.416667	Toto	0	2	0	10	2	0
124	2	7	1,2	0.75	Toto/walk	0	1	1	20	2	0
125	2	5	1	0.416667	Toto	0	2	0	10	2	0
126	2	7	1,2	0.666667	walk	0	2	0	0	2	0
127	2	7	2	0.166667	NA	NA	NA			2	0
128	2	7	1,2	0.666667	Toto	0	1	1	20	2	0
129	2	7	1,2	0.5	Toto	0	2	0	10	2	0
130	1	NA	NA	NA	NA	NA	NA		NA	NA	NA
131	1	NA	NA	NA	NA	NA	NA		NA	NA	NA
132	2	5	1	0.333333	walk	0	2	0	0	2	0
133	2	5	1	0.333333	walk	0	2	0	0	2	0
134	2	4	1	0.666667	walk	0	2	0	0	2	0
135	2	7	1,2	0.2	Bicycle	0	2	0	0	2	0
136	2	6	1	1.58333	Toto	0	1	1	20	2	0
137	2	7	2	0.25	walk	0	2	0	0	2	0
1	1		Not applicable		Not applicable	Not applicable	Not applicable			Not applicable
2	1	Not applicable	Not applicable		Not applicable	Not applicable	Not applicable			Not applicable
3	1	Not applicable	Not applicable		Not applicable	Not applicable	Not applicable			Not applicable
4	1	Not applicable	Not applicable		Not applicable	Not applicable	Not applicable			Not applicable
5	1	Not applicable	Not applicable		Not applicable	Not applicable	Not applicable			Not applicable
6	1	Not applicable	Not applicable		Not applicable	Not applicable	Not applicable			Not applicable
7	1	Not applicable	Not applicable		Not applicable	Not applicable	Not applicable			Not applicable
8	1	Not applicable	Not applicable		Not applicable	Not applicable	Not applicable			Not applicable
9	1	Not applicable	Not applicable		Not applicable	Not applicable	Not applicable			Not applicable
10	1	Not applicable	Not applicable		Not applicable	Not applicable	Not applicable			Not applicable
11	1	Not applicable	Not applicable		Not applicable	Not applicable	Not applicable			Not applicable
12	2	5	1	1	Rickshaw	0	2	0	10	2	0
13	1	Not applicable	Not applicable		Not applicable	Not applicable	Not applicable			Not applicable
14	1	Not applicable	Not applicable		Not applicable	Not applicable	Not applicable			Not applicable
15	1	Not applicable	Not applicable		Not applicable	Not applicable	Not applicable			Not applicable
16	1	Not applicable	Not applicable		Not applicable	Not applicable	Not applicable			Not applicable
17	1	Not applicable	Not applicable		Not applicable	Not applicable	Not applicable			Not applicable
18	1	Not applicable	Not applicable		Not applicable	Not applicable	Not applicable			Not applicable
19	1	Not applicable	Not applicable		Not applicable	Not applicable	Not applicable			Not applicable
20	1	Not applicable	Not applicable		Not applicable	Not applicable	Not applicable			Not applicable
21	1	Not applicable	Not applicable		Not applicable	Not applicable	Not applicable			Not applicable
22	1	Not applicable	Not applicable		Not applicable	Not applicable	Not applicable			Not applicable
23	1	Not applicable	Not applicable		Not applicable	Not applicable	Not applicable			Not applicable
24	1	Not applicable	Not applicable		Not applicable	Not applicable	Not applicable			Not applicable
25	1	Not applicable	Not applicable		Not applicable	Not applicable	Not applicable			Not applicable
26	1	Not applicable	Not applicable		Not applicable	Not applicable	Not applicable			Not applicable
27	1	Not applicable	Not applicable		Not applicable	Not applicable	Not applicable			Not applicable
28	1	Not applicable	Not applicable		Not applicable	Not applicable	Not applicable			Not applicable
29	1	Not applicable	Not applicable		Not applicable	Not applicable	Not applicable			Not applicable
30	1	Not applicable	Not applicable		Not applicable	Not applicable	Not applicable			Not applicable
31	1	Not applicable	Not applicable		Not applicable	Not applicable	Not applicable			Not applicable
32	1	Not applicable	Not applicable		Not applicable	Not applicable	Not applicable			Not applicable
33	1	Not applicable	Not applicable		Not applicable	Not applicable	Not applicable			Not applicable
34	1	Not applicable	Not applicable		Not applicable	Not applicable	Not applicable			Not applicable
35	1	Not applicable	Not applicable		Not applicable	Not applicable	Not applicable			Not applicable
36	1	Not applicable	Not applicable		Not applicable	Not applicable	Not applicable			Not applicable
37	1	Not applicable	Not applicable		Not applicable	Not applicable	Not applicable			Not applicable
38	1	Not applicable	Not applicable		Not applicable	Not applicable	Not applicable			Not applicable
39	1	Not applicable	Not applicable		Not applicable	Not applicable	Not applicable			Not applicable
40	1	Not applicable	Not applicable		Not applicable	Not applicable	Not applicable			Not applicable
41	1	Not applicable	Not applicable		Not applicable	Not applicable	Not applicable			Not applicable
42	1	Not applicable	Not applicable		Not applicable	Not applicable	Not applicable			Not applicable
4	1	Not applicable	Not applicable		Not applicable	Not applicable	Not applicable			Not applicable
6	1	Not applicable	Not applicable		Not applicable	Not applicable	Not applicable			Not applicable
7	1	Not applicable	Not applicable		Not applicable	Not applicable	Not applicable			Not applicable
8	1	Not applicable	Not applicable		Not applicable	Not applicable	Not applicable			Not applicable
10	1	Not applicable	Not applicable		Not applicable	Not applicable	Not applicable			Not applicable
11	1	Not applicable	Not applicable		Not applicable	Not applicable	Not applicable			Not applicable
12	1	Not applicable	Not applicable		Not applicable	Not applicable	Not applicable			Not applicable
13	1	Not applicable	Not applicable		Not applicable	Not applicable	Not applicable			Not applicable
15	1	Not applicable	Not applicable		Not applicable	Not applicable	Not applicable			Not applicable
17	1	Not applicable	Not applicable		Not applicable	Not applicable	Not applicable			Not applicable
18	1	Not applicable	Not applicable		Not applicable	Not applicable	Not applicable			Not applicable
20	1	Not applicable	Not applicable		Not applicable	Not applicable	Not applicable			Not applicable
21	1	Not applicable	Not applicable		Not applicable	Not applicable	Not applicable			Not applicable
27	1	Not applicable	Not applicable		Not applicable	Not applicable	Not applicable			Not applicable
33	1	Not applicable	Not applicable		Not applicable	Not applicable	Not applicable			Not applicable
36	1	Not applicable	Not applicable		Not applicable	Not applicable	Not applicable			Not applicable
38	1	Not applicable	Not applicable		Not applicable	Not applicable	Not applicable			Not applicable
44	1	Not applicable	Not applicable		Not applicable	Not applicable	Not applicable			Not applicable
48	1	Not applicable	Not applicable		Not applicable	Not applicable	Not applicable			Not applicable
53	1	Not applicable	Not applicable		Not applicable	Not applicable	Not applicable			Not applicable
57	1	Not applicable	Not applicable		Not applicable	Not applicable	Not applicable			Not applicable
67	1	Not applicable	Not applicable		Not applicable	Not applicable	Not applicable			Not applicable
68	1	Not applicable	Not applicable		Not applicable	Not applicable	Not applicable			Not applicable
71	1	Not applicable	Not applicable		Not applicable	Not applicable	Not applicable			Not applicable
72	1	Not applicable	Not applicable		Not applicable	Not applicable	Not applicable			Not applicable
73	1	Not applicable	Not applicable		Not applicable	Not applicable	Not applicable			Not applicable
74	1	Not applicable	Not applicable		Not applicable	Not applicable	Not applicable			Not applicable
75	1	Not applicable	Not applicable		Not applicable	Not applicable	Not applicable			Not applicable
76	1	Not applicable	Not applicable		Not applicable	Not applicable	Not applicable			Not applicable
85	1	Not applicable	Not applicable		Not applicable	Not applicable	Not applicable			Not applicable
91	1	Not applicable	Not applicable		Not applicable	Not applicable	Not applicable			Not applicable
92	1	Not applicable	Not applicable		Not applicable	Not applicable	Not applicable			Not applicable
93	1	Not applicable	Not applicable		Not applicable	Not applicable	Not applicable			Not applicable
94	1	Not applicable	Not applicable		Not applicable	Not applicable	Not applicable			Not applicable
95	1	Not applicable	Not applicable		Not applicable	Not applicable	Not applicable			Not applicable
96	1	Not applicable	Not applicable		Not applicable	Not applicable	Not applicable			Not applicable
97	2	7	5	0.08	walk	0	2	0	0	2	0
99	1	Not applicable	Not applicable		Not applicable	Not applicable	Not applicable			Not applicable
100	1	Not applicable	Not applicable		Not applicable	Not applicable	Not applicable			Not applicable
101	1	Not applicable	Not applicable		Not applicable	Not applicable	Not applicable			Not applicable
1	1	Not applicable	Not applicable		Not applicable	Not applicable	Not applicable			Not applicable
2	1	Not applicable	Not applicable		Not applicable	Not applicable	Not applicable			Not applicable
3	1	Not applicable	Not applicable		Not applicable	Not applicable	Not applicable			Not applicable
4	1	Not applicable	Not applicable		Not applicable	Not applicable	Not applicable			Not applicable
5	1	Not applicable	Not applicable		Not applicable	Not applicable	Not applicable			Not applicable
25	1	Not applicable	Not applicable		Not applicable	Not applicable	Not applicable			Not applicable
26	1	Not applicable	Not applicable		Not applicable	Not applicable	Not applicable			Not applicable
27	1	Not applicable	Not applicable		Not applicable	Not applicable	Not applicable			Not applicable
28	1	Not applicable	Not applicable		Not applicable	Not applicable	Not applicable			Not applicable
29	1	Not applicable	Not applicable		Not applicable	Not applicable	Not applicable			Not applicable
78	1	Not applicable	Not applicable		Not applicable	Not applicable	Not applicable			Not applicable
79	1	Not applicable	Not applicable		Not applicable	Not applicable	Not applicable			Not applicable
80	1	Not applicable	Not applicable		Not applicable	Not applicable	Not applicable			Not applicable
81	1	Not applicable	Not applicable		Not applicable	Not applicable	Not applicable			Not applicable
82	1	Not applicable	Not applicable		Not applicable	Not applicable	Not applicable			Not applicable
83	1	Not applicable	Not applicable		Not applicable	Not applicable	Not applicable			Not applicable
84	1	Not applicable	Not applicable		Not applicable	Not applicable	Not applicable			Not applicable
110	1	Not applicable	Not applicable		Not applicable	Not applicable	Not applicable			Not applicable
111	1	Not applicable	Not applicable		Not applicable	Not applicable	Not applicable			Not applicable
112	1	Not applicable	Not applicable		Not applicable	Not applicable	Not applicable			Not applicable
113	1	Not applicable	Not applicable		Not applicable	Not applicable	Not applicable			Not applicable
114	1	Not applicable	Not applicable		Not applicable	Not applicable	Not applicable			Not applicable
116	1	Not applicable	Not applicable		Not applicable	Not applicable	Not applicable			Not applicable
17	1	Not applicable	Not applicable		Not applicable	Not applicable	Not applicable			Not applicable
37	1	Not applicable	Not applicable		Not applicable	Not applicable	Not applicable			Not applicable
38	1	Not applicable	Not applicable		Not applicable	Not applicable	Not applicable			Not applicable
49	1	Not applicable	Not applicable		Not applicable	Not applicable	Not applicable			Not applicable
50	1	Not applicable	Not applicable		Not applicable	Not applicable	Not applicable			Not applicable
51	1	Not applicable	Not applicable		Not applicable	Not applicable	Not applicable			Not applicable
52	1	Not applicable	Not applicable		Not applicable	Not applicable	Not applicable			Not applicable
53	1	Not applicable	Not applicable		Not applicable	Not applicable	Not applicable			Not applicable
54	1	Not applicable	Not applicable		Not applicable	Not applicable	Not applicable			Not applicable
55	1	Not applicable	Not applicable		Not applicable	Not applicable	Not applicable			Not applicable
56	1	Not applicable	Not applicable		Not applicable	Not applicable	Not applicable			Not applicable
57	1	Not applicable	Not applicable		Not applicable	Not applicable	Not applicable			Not applicable
58	1	Not applicable	Not applicable		Not applicable	Not applicable	Not applicable			Not applicable
69	1	Not applicable	Not applicable		Not applicable	Not applicable	Not applicable			Not applicable
70	1	Not applicable	Not applicable		Not applicable	Not applicable	Not applicable			Not applicable
71	1	Not applicable	Not applicable		Not applicable	Not applicable	Not applicable			Not applicable
101	1	Not applicable	Not applicable		Not applicable	Not applicable	Not applicable			Not applicable

## Sheet: Picking up
Sl no.	Do you or a household member pick up TB drugs (for self-administered treatment or to bring to your DOT supervisor/ supporter)? Yes = 1; No = 2	Who goes to pick up drugs? 1. Patient alone 2. Patient with accompanying person 3. Household member 4. Friend / neighbor 5. Other	How often do you or a household member pick up TB drugs in the current treatment phase? 1. Every day 2. Every week 3. Every 2 weeks 4. Every month 5. Other	Where do you or your household member pick up your TB drugs?	Was there a fee paid to pick up the drugs?	What accommodation cost did you and any accompanying household member have when you last picked up drugs?	How long did the last visit to pick up drugs take, including travel time and waiting time (total turnaround time)?	What was the mode of transport?	What is the approximate distance from home to the place from where you pick up drugs (in km) one way?	What was the cost of transport (one way) last time you picked up drugs, in total for you and any accompanying household member?	How much did you spend on food and drinks last time you picked up drugs (on the road, while waiting, lunch etc.), in total for you and any accompanying household member?
3	1	2	5 (4 days)	6	2	0	1	Rickshaw	0	50	0
7	1	1	5 (9 days)	2	2	0	0.33	Bicycle	0	0	0
9	1	3	2	5	2	0	0.17	Rickshaw	0	40	0
11	1	3	2	6	2	0	0.5	walk	0	0	0
26	1	2	5 (1 day)	5	2	0	0.05	walk	0	0	0
28	1	1	5 (2 days)	11	2	0	0.17	walk	0	0	0
71	1	1	5 (1 day)	5	2	0	0.08	walk	0	0	0
72	1	2	5 (18 days)	5	2	0	0.5	Personal Auto	0	2	0
73	1	3	4	5	2	0	1.5	walk/Auto	0	8	0
74	1	3	4	5	2	0	0.75	Rickshaw/Auto	0	30	0
75	1	3	5 (14 days)	5	2	0	0.33	walk	0	0	0
76	1	1	2	5	2	0	0.5	Auto	0	7	0
77	1	2	5 (20 days)	6	2	0	0.75	walk	0	0	0
78	1	1	5 (15 days)	6	2	0	0.916667	Scooty	2	2	0
79	1	2	5 (9 days)	6	2	0	1.25	Auto	0	40	0
80	1	1	3	5	2	0	0.5	Auto	0	7	0
81	1	3	3	6	2	0	0.416667	walk	0	0	0
82	1	3	5 (18 days)	6	2	0	1	Bike	2	2	0
83	1	1	5 (12 days)	6	2	0	1	Auto/Bus	0	32	0
84	1	2	4	6	2	0	2	Rickshaw	0	30	0
85	1	2	4	6	2	0	0.75	Rickshaw	0	40	0
86	1	3	5 (56 days)	6	2	0	0.666667	Auto	0	8	0
87	1	2	4	6	2	0	1.5	Rickshaw	0	0	0
88	1	1	5 (21 days)	6	2	0	2	Bike	5	6	0
89	1	1	5 (14 days)	6	2	0	1.4	Bicycle	0	0	0
90	1	2	5 (18 days)	6	2	0	2.4	Auto	0	60	0
91	1	2	5 (9 days)	6	2	0	3	Bicycle	0	0	0
92	1	2	2	6	2	0	0.5	Auto	0	18	0
93	1	1	2	5	2	0	2.5	Auto	0	20	0
94	1	2	2	6	2	0	0.33	walk	0	0	0
95	1	1	5 (42 days)	11	2	0	0.833333	Bus	0	8	0
96	1	1	5 (22 days)	6	2	0	1.4	walk	0	0	0
4	1	2	5 (1 day)	11	2	0	0.0833333	walk	0		0
24	1	3	1	4	2	0	0.5	walk	0	0	0
27	1	2	5 (1 day)	11	2	0	0.0833333	NA	0	0	0
28	1	1	5 (1 day)	5	2	0	0.0833333	Bycycle	0	0	0
29	1	1	5 (1 day)	11	2	0	0.166667	Bycycle	0	0	0
30	1	2	5 (1 day)	5	2	0	0.166667	Toto	0	0	0
31	1	1	5 (1 day)	6	2	0	0.0333333	Bike	0	0	0
45	1	1	5 (1 day)	5	2	0	0.166667	walk/Toto	0	0
46	1	1	5 (2 days)	5	2	0	0.0166667	walk	0	0	0
47	1	1	5 (1 day)	5	2	0	0.166667	walk	0	0	0
48	2	NA	NA	NA	NA	NA		NA	NA
49	1	1	5 (1 day)	5	2	0	0.05	walk	NA		0
50	1	1	5 (1 day)	5	2	0	0.0833333	walk	NA		0
51	1	1	5 (1 day)	5	2	0	0.133333	Bycycle	NA		0
52	1	2	5 (1 day)	5	2	0	0.0833333	walk	NA		0
53	1	2	5 (1 day)	5	2	0	0.0833333	walk	NA		0
54	1	2	5 (1 day)	5	2	0	0.0833333	Bycycle	NA		0
55	1	1	5 (2 days)	5	2	0	0.0833333	walk	NA		0
56	1	5	5 (1 day)	5	2	0		NA	NA
57	1	1	5 (1 day)	5	2	0	0.0833333	walk	NA		0
58	1	2	5 (1 day)	5	2	0	0.0833333	walk	NA		0
59	1	2	5 (1 day)	5	2	0	0.0833333	walk	0	0	0
60	1	1	5 (2 days)	5	2	0	0.166667	Bycycle	0	0	0
61	2	NA	NA	NA	NA	NA		NA	NA
62	1	2	5 (1 day)	5	2	0	0.0833333	Toto	0	0	0
63	1	1	2	5	2	0	0.666667	Toto	0	10	0
64	1	1	5 (1 day)	5	2	0	0.0833333	walk	0	0	0
65	1	2	5 (3 days)	5	2	0	0.166667	walk	0	0	0
66	1	2	5 (1 day)	5	2	0	0.166667	Van	0	0	0
67	2	NA	NA	NA	NA	NA		NA	NA
68	2	NA	NA	NA	NA	NA		NA	NA
69	2	NA	NA	NA	NA	NA		NA	NA
70	1	1	5 (1 day)	5	2	0	0.0833333	walk	0	0	0
71	1	5	2	5	NA	NA		NA	NA
72	1	3	3	5	2	0	0.5	Bike	4	5	0
92	1	2	5 (1 day)	6	2	0	0.0833333	Rickshaw	0	0	0
1	1	1	2	5	2	0	0.75	Bike	5	6	0
2	1	3	5 (5 days)	10	2	0	0.166667	Scooty	1.5	2	0
3	1	2	4	5	2	0	2.4	Toto	0	80	0
4	1	3	5 (14 days)	5	2	0	1.25	Bycycle	0	0	0
5	1	3	4	5	2	0	1.33333	Bike	7	8	0
6	1	3	2	5	2	0	0.333333	walk	0	0	0
7	1	2	5 (28 days)	5	2	0	1.5	Auto	0	20	0
8	1	1	5 (28 days)	5	2	0	2	Auto	20	0	0
9	1	1	3	5	2	0	0.75	Bycycle	0	0	0
14	1	2	5 (9 days)	6	2	0	0.416667	Auto	0	20	0
15	2	0	0	0	0	0	0	0	0	0	0
16	1	2	5 (14 days)	6	2	0	0.666667	Rickshaw	0	20	0
17	1	1	5 (14 days)	6	2	0	0.333333	Toto	0	10	0
20	1	3	5 (8 days)	6	2	0	0.166667	walk	0	0	0
21	1	3	5 (9 days)	6	2	0	1.5	Jeep	0	35	0
22	1	1	5 (4 days)	6	2	0	0.166667	Taxi	0	20	40
23	1	2	2	6	2	0	0.75	Bike	2	2	0
24	1	2	5 (5 days)	6	2	0	1.4	Service car	0	80	100
32	2	0	0	0	0	0	0	0	0	0	0
35	1	1	5 (2 days)	5	2	0	0.0833333	Bike	0	0	0
36	2	0	0	0	0	0	0	0	0	0	0
39	2	0	0	0	0	0	0	0	0	0	0
40	2	0	0	0	0	0	0	0	0	0	0
41	1	2	5 (3 days)	5	2	0	0.0333333	walk	0	0	0
42	2	0	0	0	0	0	0	0	0	0	0
43	2	0	0	0	0	0	0	0	0	0	0
73	1	3	2	11	2	0	0.5	walk	0	0	0
74	2	0	0	0	0	0	0	0	0	0	0
75	1	1	5 (2 days)	5	2	0	0.0833333	walk	0	0	0
76	1	1	5 (2 days)	5	2	0	0.0833333	walk	0	0	0
77	1	3	2	5	2	0	0.916667	walk	0	0	0
78	1	1	5 (9 days)	5	2	0	1.25	walk	0	0	0
79	1	5	2	5	NA	NA	0.25	NA	NA
80	2	0	0	0	0	0	0	0	0	0	0
81	1	1	2	5	2	0	0.666667	walk	0	0	0
82	1	1	5 (9 days)	6	2	0	1.66667	walk	0	0	0
83	1	1	5 (9 days)	6	2	0	1	walk	0	0	0
84	1	1	3	6	2	0	0.5	walk	0	0	0
85	1	1	2	6	2	0	2	walk	0	0	0
86	1	5	2	5	NA	NA	0.25	NA	NA
92	2	0	0	0	0	0	0	0	0	0	0
93	1	1	2	5	2	0	0.25	walk	0	0	0
94	1	2	2	5	2	0	3	Bike	30	35	0
23	1	1	2	5	2	0	0.25	walk	0	0	0
24	1	1	5 (9 days)	11	2	0	0.433333	Bike	2	2	0
25	1	3	3	11	2	0	0.25	walk	0	0	0
35	1	1	2	5	2	0	0.666667	Tempo	0	10	0
36	1	1	2	5	2	0	0.666667	walk	0	0	0
98	1	1	5 (4 days)	5	2	0	0.0833333	walk	0	0	0
117	1	1	5 (2 days)	5	2	0	0.0833333	Bicycle	0	0	0
118	2	0	0	0	0	0	0	0	0	0	0
119	2	0	0	0	0	0	0	0	0	0	0
120	2	0	0	0	0	0	0	0	0	0	0
121	2	0	0	0	0	0	0	0	0	0	0
122	2	0	0	0	0	0	0	0	0	0	0
123	2	0	0	0	0	0	0	0	0	0	0
124	2	0	0	0	0	0	0	0	0	0	0
125	1	1	5 (2 days)	5	2	0	0.0833333	Toto	0	0	0
126	2	0	0	0	0	0	0	0	0	0	0
127	2	0	0	0	0	0	0	0	0	0	0
128	2	0	0	0	0	0	0	0	0	0	0
129	2	0	0	0	0	0	0	0	0	0	0
130	1	3	2	5	2	0	0.0833333	walk	NA	0	0
131	1	3	2	5	2	0	0.5	walk	0	0	0
132	1	1	5 (2 days)	5	2	0	0.166667	walk	0	0	0
133	1	2	5 (2 days)	5	2	0	0.0833333	walk	0	0	0
134	1	2	5 (3 days)	5	2	0	0.0833333	walk	0	0	0
135	2	0	0	0	0	0	0	0	0	0	0
136	1	2	5 (1 day)	5	2	0	0.0833333	Toto	0	0	0
137	2	0	0	0	0	0	0	0	0	0	0
1	1	3	2	6	2	0	0.5	walk	0	0	0
2	1	1	5 (2 days)	6	2	0	0.5	walk	0	0	0
3	1	2	5 (9 days)	6	2	0	0.666667	Rickshaw	0	40	0
4	1	3	5 (9 days)	6	2	0	0.25	Bike	1	1.5	0
5	1	1	2	6	2	0	0.5	Magic tempo	0	10	0
6	1	3	5 (8 days)	6	2	0	0.5	walk	0	0	0
7	1	3	2	6	2	0	0.833333	Rickshaw	0	20	0
8	1	3	5 (10 days)	6	2	0	0.08	Toto	0	10	0
9	1	3	5 (9 days)	6	2	0	0.33	Toto	0	10	0
10	1	3	5 (9 days)	6	2	0	0.25	walk	0	0	0
11	1	3	5 (9 days)	6	2	0	1	Taxi	0	70	0
12	1	1	5 (5 days)	6	2	0	0.08	Rickshaw	0	0	0
13	1	3	2	6	2	0	0.5	Bike	1	1.5	0
14	1	1	5 (8 days)	6	2	0	0.17	Car	0.5	4	0
15	1	3	2	6	2	0	0.67	walk	0	0	0
16	1	3	5 (6 days)	6	2	0	0.5	Rickshaw	0	20	0
17	1	3	5 (9 days)	6	2	0	0.67	Auto	0	10	0
18	1	3	2	6	2	0	0.67	Rickshaw	0	20	0
19	1	3	5 (9 days)	6	2	0	1	Toto	0	10	0
20	1	1	5 (9 days)	6	2	0	0.25	Own auto	1.5	4	0
21	1	1	5 (5 days)	6	2	0	0.25	Bike	1	1.5	0
22	1	2	2	6	2	0	0.17	Toto	0	20	0
23	1	3	5 (5 days)	5	2	0	0.67	Rickshaw	0	40	0
24	1	3	2	5	2	0	1	Auto	0	30	10
25	1	3	2	6	2	0	0.5	Bike	1	1.5	10
26	1	3	2	5	2	0	0.75	Auto	0	20	0
27	1	1	2	5	2	0	0.75	Bicycle	0	0	0
28	1	1	5 (9 days)	5	2	0	2	Rickshaw	0	50	0
29	1	3	5 (9 days)	5	2	0	1.16667	walk	0	0	0
30	1	1	5 (9 days)	5	2	0	2	Rickshaw/Bus	0	20	0
31	1	3	3	5	2	0	1.5	Tempo	0	110	0
32	1	3	5 (9 days)	5	2	0	1.16667	Magic tempo	0	10	0
33	1	3	5 (3 days)	5	2	0	0.25	Bike	1	1.5	0
34	1	3	2	5	2	0	1	Auto	0	150	40
35	1	1	5 (5 days)	5	2	0	0.33	walk	0	0	0
36	1	1	2	5	2	0	2	Auto	0	20	0
37	1	1	2	5	2	0	1.1	Rickshaw	0	30	0
38	1	3	2	5	2	0	0.416667	Scooty	2	3	0
39	1	1	2	5	2	0	0.33	Scooty	1	1.5	0
40	1	2	2	5	2	0	0.75	Bus	0	10	0
41	1	1	5 (9 days)	5	2	0	0.75	Rickshaw	0	30	0
42	1	1	5 (5 days)	5	2	0	0.5	Scooty	0.5	1	0
4	1	3	5 (8 days)	5	2	0	0.583333	Car	5	34	0
6	1	3	5 (6 days)	5	2	0	0.08	Auto	0	30	0
7	1	3	5 (18 days)	5	2	0	0.583333	Tempo	0	20	0
8	1	3	5 (8 days)	5	2	0	2	Car	12	82	0
10	1	1	5 (11 days)	5	2	0	0.83	Bike	8	9	0
11	1	2	3	5	2	0	1.17	Bike	10	12	0
12	1	2	5 (16 days)	5	2	0	2.66667	Magic	0	60	0
13	1	1	3	5	2	0	2	Bus	0	60	20
15	1	3	5 (18 days)	5	2	0	1	Toto	0	10	0
17	1	2	5 (18 days)	5	2	0	1.5	Auto	0	100	0
18	1	1	5 (8 days)	5	2	0	0.67	Bicycle	0	0	0
20	1	1	5 (13 days)	5	2	0	0.5	Bike	1	1	0
21	1	3	5 (15 days)	5	2	0	0.416667	Bike	10	11.6	0
27	1	3	5 (8 days)	5	2	0	1.5	Car	10	68	0
33	1	1	2	5	2	0	2.5	Auto	0	30	0
36	1	1	5 (8 days)	5	2	0	1	Auto	0	20	0
38	1	5	5 (28 days)	5	2	0	2	Bike	10	12	0
44	1	1	2	5	2	0	0.583333	Bike	7	8	0
48	1	1	5 (9 days)	5	2	0	0.33	Auto	0	10	10
53	1	1	5 (6 days)	5	2	0	1	Bicycle	0	0	0
57	1	3	5 (28 days)	5	2	0	3	Tempo	0	60	30
67	1	1	5 (12 days)	5	2	0	0.75	Bicycle	0	0	10
68	1	3	2	5	2	0	0.33	Bike	12	14	20
71	1	2	5 (5 days)	6	2	0	1.5	Scooty	6	7	0
72	2	Not applicable	Not applicable	Not applicable	Not applicable	Not applicable	Not applicable	Not applicable	Not applicable	Not applicable	Not applicable
73	1	1	3	6	2	0	1	Auto	0	30	0
74	1	1	5 (28 days)	6	2	0	0.25	walk	0	0	0
75	1	3	5 (5 days)	6	2	0	0.5	Toto	0	30	0
76	1	1	2	6	2	0	1	Rickshaw	0	20	30
85	1	1	2	5	2	0	0.83	Bicycle	0	0	0
91	1	1	5 (8 days)	6	2	0	2	Auto	0	20	0
92	1	1	5 (26 days)	6	2	0	2.33333	Auto	0	50	0
93	1	3	5 (18 days)	6	2	0	0.5	Auto	0	20	0
94	1	3	5 (28 days)	6	2	0	1.66667	Auto	0	30	0
95	1	2	4	6	2	0	1	car	4	27	0
96	1	1	5 (18 days)	6	2	0	1	Auto	0	15	0
97	2	Not applicable	Not applicable	Not applicable	Not applicable	Not applicable	Not applicable	Not applicable	Not applicable	Not applicable	Not applicable
99	1	3	5 (3 days)	6	2	0	0.83	Tempo	0	20	0
100	1	3	5 (14 days)	6	2	0	2.16667	Auto	0	20	0
101	1	3	5 (8 days)	6	2	0	0.25	walk	0	0	0
1	1	3	2	6	2	0	2	Auto	0	25	0
2	1	2	5 (12 days)	6	2	0	3	Toto	0	10	0
3	1	3	5 (6 days)	6	2	0	2.5	bus	0	50	0
4	1	1	5 (18 days)	6	2	0	1.17	Auto	0	50	0
5	1	3	3	6	2	0	2.5	Bike	25	29	0
25	1	2	5 (14 days)	6	2	0	1.5	Scooty	6	7	0
26	1	2	5 (3 days)	6	2	0	2	Auto	0	50	30
27	1	3	5 (6days)	6	2	0	0.5	Auto	0	20	0
28	1	3	2	6	2	0	1.17	Rickshaw	0	30	0
29	1	2	2	6	2	0	1.33333	Auto	0	30	0
78	1	1	5 (18 days)	6	2	0	0.416667	Auto	0	10	0
79	1	1	5 (14 days)	6	2	0	0.5	walk	0	0	20
80	1	1	3	6	2	0	1	Bike	12	14	0
81	1	1	3	5	2	0	0.83	Bicycle	0	0	0
82	1	1	5 (10 days)	5	2	0	0.916667	Auto	0	20	30
83	1	5	2	5	2	0	1.67	Auto	0	20	0
84	1	1	5 (10 days)	5	2	0	0.583333	Bike	5	6	0
110	1	1	5 (9 days)	6	2	0	2.16667	Auto	0	25	15
111	1	1	5 (8 days)	5	2	0	0.83	Bike	15	17	0
112	1	3	2	6	2	0	1.16667	walk	0	0	0
113	1	3	5 (18 days)	6	2	0	2.25	Bicycle	0	0	20
114	1	3	5 (16 days)	6	2	0	0.25	walk	0	0	0
116	1	1	2	6	2	0	1.66667	Magic	0	20	0
17	1	2	5 (28 days)	5	2	0	1.5	Bus	0	10	0
37	1	3	5 (28 days)	5	2	0	2.33	Bike	15	17	0
38	1	5	5 (28 days)	5	2	0	3.5	Bus/Bicycle	0	20	0
49	1	1	5 (3 days)	5	2	0	0.67	Toto	0	10	0
50	1	1	5 (3 days)	5	2	0	1.58333	Tempo	0	20	10
51	1	1	5 (4 days)	5	2	0	1.08	walk	0	0	0
52	1	3	2	5	2	0	2.16667	Traveler	0	85	0
53	1	1	5 (3 days)	5	2	0	1.66667	Magic	0	40	0
54	1	3	5 (4 days)	5	2	0	1.08333	Bike	20	23	10
55	1	1	5 (4 days)	5	2	0	1.5	Auto	0	30	0
56	1	2	5 (3 days)	5	2	0	2.08	Auto	0	40	0
57	1	3	5 (3 days)	5	2	0	4.17	Bus	0	60	0
58	1	3	4	5	2	0	4	Scooty	18	21	0
69	1	2	5 (9 days)	5	2	0	1.17	walk	0	0	0
70	1	5	5 (8 days)	5	2	0	1.5	Tempo	0	30	0
71	1	3	5 (10 days)	5	2	0	1.17	Magic	0	30	0
101	2	Not applicable	Not applicable	Not applicable	Not applicable	Not applicable	Not applicable	Not applicable	Not applicable	Not applicable	Not applicable
				Where do you or your household member pick up your TB drugs?
				1. Pharmacy / Drugstore
				2. Dispensary
				3. Private clinic / private practitioner
				4. Quack
				5. Government health facility (CHC, PHC, SC)
				6. Government hospital
				7. Traditional healers / herbalists
				8. AYUSH
				9. Private hospital
				10. Community Health Worker
				11. Other

## Sheet: Medical follow-up
Sl no.	How many TB-related medical follow-up visits have you had so far during this treatment phase (to see the doctor or nurse, have follow- up tests, etc.)?	How long did the last follow-up medical outpatient visit take, including travel time and waiting time (total turnaround time)?	What was the mode of transport?	What is the approximate distance from home to the provider (in km) one way?	What was the cost of transport (one way) at the last follow-up medical outpatient visit, in total for you and any accompanying household member?	Does anyone accompany you during this visit	If yes, how many	What accommodation cost did you have for the last visit, in total, for you and any accompanying household member?	What fees did you pay during your last follow-up medical outpatient visit for registration/ consultation?	What fees did you pay during your last follow-up medical outpatient visit for radiography and other imaging?	What fees did you pay during your last follow-up medical outpatient visit for tests, TB tests and others?	What fees did you pay during your last follow-up medical outpatient visit for other procedures?	What fees did you pay at your last follow-up medical outpatient visit for TB medicines, including prescriptions for medicines bought outside the facility?	What fees did you pay during your last follow-up medical outpatient visit for other medicines, including nutritional supplements?	How much did you spend on food and drinks last time you went for follow up visit (on the road, while waiting, lunch etc.), in total for you and any accompanying household member?	What other fees not listed in the previous questions did you pay during your last follow-up medical outpatient visit?
3	0	0	0	0	0	0	0	0	0	0	0	0	0	0	0	0
7	0	0	0	0	0	0	0	0	0	0	0	0	0	0	0	0
9	0	0	0	0	0	0	0	0	0	0	0	0	0	0	0	0
11	0	0	0	0	0	0	0	0	0	0	0	0	0	0	0	0
26	0	0	0	0	0	0	0	0	0	0	0	0	0	0	0	0
28	0	0	0	0	0	0	0	0	0	0	0	0	0	0	0	0
71	0	0	0	0	0	0	0	0	0	0	0	0	0	0	0	0
72	0	0	0	0	0	0	0	0	0	0	0	0	0	0	0	0
73	0	0	0	0	0	0	0	0	0	0	0	0	0	0	0	0
74	3	1	Rickshaw	0	20	1	1	0	300	0	0	0	0	0	0	0
75	0	0	0	0	0	0	0	0	0	0	0	0	0	0	0	0
76	0	0	0	0	0	0	0	0	0	0	0	0	0	0	0	0
77	0	0	0	0	0	0	0	0	0	0	0	0	0	0	0	0
78	0	0	0	0	0	0	0	0	0	0	0	0	0	0	0	0
79	2	3	Taxi	0	350	1	1	0	800	0	325	0	0	386	200	0
80	0	0	0	0	0	0	0	0	0	0	0	0	0	0	0	0
81	0	0	0	0	0	0	0	0	0	0	0	0	0	0	0	0
82	0	0	0	0	0	0	0	0	0	0	0	0	0	0	0	0
83	0	0	0	0	0	0	0	0	0	0	0	0	0	0	0	0
84	0	0	0	0	0	0	0	0	0	0	0	0	0	0	0	0
85	0	0	0	0	0	0	0	0	0	0	0	0	0	0	0	0
86	0	0	0	0	0	0	0	0	0	0	0	0	0	0	0	0
87	1	1	walk	0	0	1	1	0	300	0	0	0	0	1000	10	0
88	0	0	0	0	0	0	0	0	0	0	0	0	0	0	0	0
89	0	0	0	0	0	0	0	0	0	0	0	0	0	0	0	0
90	0	0	0	0	0	0	0	0	0	0	0	0	0	0	0	0
91	0	0	0	0	0	0	0	0	0	0	0	0	0	0	0	0
92	1	0.833333	Auto	0	18	1	1	0	0	0	0	0	0	0	0	0
93	0	0	0	0	0	0	0	0	0	0	0	0	0	0	0	0
94	0	0	0	0	0	0	0	0	0	0	0	0	0	0	0	0
95	0	0	0	0	0	0	0	0	0	0	0	0	0	0	0	0
96	0	0	0	0	0	0	0	0	0	0	0	0	0	0	0	0
4	0	0	0	0	0	0	0	0	0	0	0	0	0	0	0	0
24	0	0	0	0	0	0	0	0	0	0	0	0	0	0	0	0
27	0	0	0	0	0	0	0	0	0	0	0	0	0	0	0	0
28	1	0.0833333	Rickshaw	NA	30	1	1	0	0	0	0	0	0	0	0	0
29	0	0	0	0	0	0	0	0	0	0	0	0	0	0	0	0
30	0	0	0	0	0	0	0	0	0	0	0	0	0	0	0	0
31	0	0	0	0	0	0	0	0	0	0	0	0	0	0	0	0
45	0	0	0	0	0	0	0	0	0	0	0	0	0	0	0	0
46	1	4	Bus	0	36	1	1	0	0	0	0	0	0	120	100	0
47	0	0	0	0	0	0	0	0	0	0	0	0	0	0	0	0
48	0	0	0	0	0	0	0	0	0	0	0	0	0	0	0	0
49	0	0	0	0	0	0	0	0	0	0	0	0	0	0	0	0
50	0	0	0	0	0	0	0	0	0	0	0	0	0	0	0	0
51	0	0	0	0	0	0	0	0	0	0	0	0	0	0	0	0
52	2	6	Bus	NA	20	1	1	0	0	0	0	0	0	500	40	0
53	0	0	0	0	0	0	0	0	0	0	0	0	0	0	0	0
54	0	0	0	0	0	0	0	0	0	0	0	0	0	0	0	0
55	0	0	0	0	0	0	0	0	0	0	0	0	0	0	0	0
56	0	0	0	0	0	0	0	0	0	0	0	0	0	0	0	0
57	0	0	0	0	0	0	0	0	0	0	0	0	0	0	0	0
58	2	4	Bus/Toto	NA	72	1	1	0	0	0	0	0	0	20	40	0
59	0	0	0	0	0	0	0	0	0	0	0	0	0	0	0	0
60	0	0	0	0	0	0	0	0	0	0	0	0	0	0	0	0
61	0	0	0	0	0	0	0	0	0	0	0	0	0	0	0	0
62	0	0	0	0	0	0	0	0	0	0	0	0	0	0	0	0
63	0	0	0	0	0	0	0	0	0	0	0	0	0	0	0	0
64	0	0	0	0	0	0	0	0	0	0	0	0	0	0	0	0
65	0	0	0	0	0	0	0	0	0	0	0	0	0	0	0	0
66	0	0	0	0	0	0	0	0	0	0	0	0	0	0	0	0
67	0	0	0	0	0	0	0	0	0	0	0	0	0	0	0	0
68	2	2	Bicycle	0	0	1	1	0	0	0	0	0	0	170	0	0
69	1	1.5	Bike	12	14	1	1	0	0	0	0	0	0	210	0	0
70	0	0	0	0	0	0	0	0	0	0	0	0	0	0	0	0
71	0	0	0	0	0	0	0	0	0	0	0	0	0	0	0	0
72	20	1	Bike	NA	100	2	0	0	0	0	0	0	0	0	0	800
92	1	1	Toto	0	25	1	1	0	30	0	0	0	250	0	0	0
1	0	0	0	0	0	0	0	0	0	0	0	0	0	0	0	0
2	1	1	Scooty	3	3	1	1	0	0	0	0	0	0	0	0	0
3	0	0	0	0	0	0	0	0	0	0	0	0	0	0	0	0
4	1	1.2	Auto	0	20	1	1	0	0	0	0	0	0	80	0	0
5	2	0.75	Bike	8	9	1	1	0	0	0	0	0	0	0	0
6	1	2	Bike	2.5	3	1	1	0	500	0	0	0	0	500	0	0
7	0	0	0	0	0	0	0	0	0	0	0	0	0	0	0	0
8	0	0	0	0	0	0	0	0	0	0	0	0	0	0	0	0
9	0	0	0	0	0	0	0	0	0	0	0	0	0	0	0	0
14	2	1	Auto	0	20	1	1	0	0	0	0	0	0	200	0	0
15	1	2.2	Rickshaw/Auto	0	35	1	1	0	2	0	0	0	0	0	12	0
16	0	0	0	0	0	0	0	0	0	0	0	0	0	0	0	0
17	0	0	0	0	0	0	0	0	0	0	0	0	0	0	0	0
20	0	0	0	0	0	0	0	0	0	0	0	0	0	0	0	0
21	0	0	0	0	0	0	0	0	0	0	0	0	0	0	0	0
22	1	4	Taxi	0	20	2	0	0	0	0	0	0	0	170	120	0
23	0	0	0	0	0	0	0	0	0	0	0	0	0	0	0	0
24	1	2	Service car	0	80	1	1	0	0	0	0	0	0	300	100	0
32	0	0	0	0	0	0	0	0	0	0	0	0	0	0	0	0
35	0	0	0	0	0	0	0	0	0	0	0	0	0	0	0	0
36	0	0	0	0	0	0	0	0	0	0	0	0	0	0	0	0
39	0	0	0	0	0	0	0	0	0	0	0	0	0	0	0	0
40	0	0	0	0	0	0	0	0	0	0	0	0	0	0	0	0
41	0	0	0	0	0	0	0	0	0	0	0	0	0	0	0	0
42	0	0	0	0	0	0	0	0	0	0	0	0	0	0	0	0
43	0	0	0	0	0	0	0	0	0	0	0	0	0	0	0	0
73	0	0	0	0	0	0	0	0	0	0	0	0	0	0	0	0
74	0	0	0	0	0	0	0	0	0	0	0	0	0	0	0	0
75	0	0	0	0	0	0	0	0	0	0	0	0	0	0	0	0
76	0	0	0	0	0	0	0	0	0	0	0	0	0	0	0	0
77	0	0	0	0	0	0	0	0	0	0	0	0	0	0	0	0
78	1	4.5	Service car	0	120	2	0	0	350	0	0	0	0	200	150	0
79	0	0	0	0	0	0	0	0	0	0	0	0	0	0	0	0
80	0	0	0	0	0	0	0	0	0	0	0	0	0	0	0	0
81	1	1.66667	Taxi	0	40	2	0	0	0	0	0	0	0	0	0	0
82	0	0	0	0	0	0	0	0	0	0	0	0	0	0	0	0
83	0	0	0	0	0	0	0	0	0	0	0	0	0	0	0	0
84	0	0	0	0	0	0	0	0	0	0	0	0	0	0	0	0
85	0	0	0	0	0	0	0	0	0	0	0	0	0	0	0	0
86	0	0	0	0	0	0	0	0	0	0	0	0	0	0	0	0
92	0	0	0	0	0	0	0	0	0	0	0	0	0	0	0	0
93	0	0	0	0	0	0	0	0	0	0	0	0	0	0	0	0
94	0	0	0	0	0	0	0	0	0	0	0	0	0	0	0	0
23	0	0	0	0	0	0	0	0	0	0	0	0	0	0	0	0
24	0	0	0	0	0	0	0	0	0	0	0	0	0	0	0	0
25	0	0	0	0	0	0	0	0	0	0	0	0	0	0	0	0
35	1	0.0833333	0	0	0	2	0	0	0	0	0	0	0	0	0	0
36	0	0	0	0	0	0	0	0	0	0	0	0	0	0	0	0
98	0	0	0	0	0	0	0	0	0	0	0	0	0	0	0	0
117	1	1.5	Toto	0	20	2	0	0	400	0	0	0	0	165	0	0
118	0	0	0	0	0	0	0	0	0	0	0	0	0	0	0	0
119	0	0	0	0	0	0	0	0	0	0	0	0	0	0	0	0
120	0	0	0	0	0	0	0	0	0	0	0	0	0	0	0	0
121	0	0	0	0	0	0	0	0	0	0	0	0	0	0	0	0
122	0	0	0	0	0	0	0	0	0	0	0	0	0	0	0	0
123	0	0	0	0	0	0	0	0	0	0	0	0	0	0	0	0
124	0	0	0	0	0	0	0	0	0	0	0	0	0	0	0	0
125	0	0	0	0	0	0	0	0	0	0	0	0	0	0	0	0
126	2	1.75	Toto	0	40	1	1	0	200	0	375	0	0	300	0	0
127	0	0	0	0	0	0	0	0	0	0	0	0	0	0	0	0
128	2	3.6	Toto	0	200	1	1	0	0	0	0	0	0	0	60	0
129	0	0	0	0	0	0	0	0	0	0	0	0	0	0	0	0
130	0	0	0	0	0	0	0	0	0	0	0	0	0	0	0	0
131	1	0.5	walk	0	0	2	0	0	0	0	0	0	0	0	0	0
132	0	0	0	0	0	0	0	0	0	0	0	0	0	0	0	0
133	1	2.3	Reserved car	10	NA	1	1	0	0	0	0	0	0	0	0	0
134	0	0	0	0	0	0	0	0	0	0	0	0	0	0	0	0
135	0	0	0	0	0	0	0	0	0	0	0	0	0	0	0	0
136	0	0	0	0	0	0	0	0	0	0	0	0	0	0	0	0
137	0	0	0	0	0	0	0	0	0	0	0	0	0	0	0	0
1	0	0	0	0	0	0	0	0	0	0	0	0	0	0	0	0
2	0	0	0	0	0	0	0	0	0	0	0	0	0	0	0	0
3	0	0	0	0	0	0	0	0	0	0	0	0	0	0	0	0
4	0	0	0	0	0	0	0	0	0	0	0	0	0	0	0	0
5	0	0	0	0	0	0	0	0	0	0	0	0	0	0	0	0
6	0	0	0	0	0	0	0	0	0	0	0	0	0	0	0	0
7	0	0	0	0	0	0	0	0	0	0	0	0	0	0	0	0
8	0	0	0	0	0	0	0	0	0	0	0	0	0	0	0	0
9	0	0	0	0	0	0	0	0	0	0	0	0	0	0	0	0
10	0	0	0	0	0	0	0	0	0	0	0	0	0	0	0	0
11	0	0	0	0	0	0	0	0	0	0	0	0	0	0	0	0
12	0	0	0	0	0	0	0	0	0	0	0	0	0	0	0	0
13	3	3	Taxi	0	100	1	1	0	133	618	0	0	0	333	33	0
14	0	0	0	0	0	0	0	0	0	0	0	0	0	0	0	0
15	0	0	0	0	0	0	0	0	0	0	0	0	0	0	0	0
16	0	0	0	0	0	0	0	0	0	0	0	0	0	0	0	0
17	0	0	0	0	0	0	0	0	0	0	0	0	0	0	0	0
18	0	0	0	0	0	0	0	0	0	0	0	0	0	0	0	0
19	0	0	0	0	0	0	0	0	0	0	0	0	0	0	0	0
20	0	0	0	0	0	0	0	0	0	0	0	0	0	0	0	0
21	0	0	0	0	0	0	0	0	0	0	0	0	0	0	0	0
22	0	0	0	0	0	0	0	0	0	0	0	0	0	0	0	0
23	1	4	Uber	0	160	1	2	0	0	0	0	0	0	120	200	0
24	0	0	0	0	0	0	0	0	0	0	0	0	0	0	0	0
25	0	0	0	0	0	0	0	0	0	0	0	0	0	0	0	0
26	0	0	0	0	0	0	0	0	0	0	0	0	0	0	0	0
27	0	0	0	0	0	0	0	0	0	0	0	0	0	0	0	0
28	0	0	0	0	0	0	0	0	0	0	0	0	0	0	0	0
29	0	0	0	0	0	0	0	0	0	0	0	0	0	0	0	0
30	1	2.25	Rickshaw/Bus	0	20	2	0	0	0	0	0	0	0	900	0	0
31	0	0	0	0	0	0	0	0	0	0	0	0	0	0	0	0
32	0	0	0	0	0	0	0	0	0	0	0	0	0	0	0	0
33	1	0.67	walk	0	0	2	0	0	0	0	0	0	0	120	0	0
34	0	0	0	0	0	0	0	0	0	0	0	0	0	0	0	0
35	0	0	0	0	0	0	0	0	0	0	0	0	0	0	0	0
36	0	0	0	0	0	0	0	0	0	0	0	0	0	0	0	0
37	0	0	0	0	0	0	0	0	0	0	0	0	0	0	0	0
38	1	5	Magic	0	20	1	1	0	0	0	50	0	0	0	70	0
39	0	0	0	0	0	0	0	0	0	0	0	0	0	0	0	0
40	0	0	0	0	0	0	0	0	0	0	0	0	0	0	0	0
41	0	0	0	0	0	0	0	0	0	0	0	0	0	0	0	0
42	0	0	0	0	0	0	0	0	0	0	0	0	0	0	0	0
4	0	0	0	0	0	0	0	0	0	0	0	0	0	0	0	0
6	0	0	0	0	0	0	0	0	0	0	0	0	0	0	0	0
7	0	0	0	0	0	0	0	0	0	0	0	0	0	0	0	0
8	0	0	0	0	0	0	0	0	0	0	0	0	0	0	0	0
10	0	0	0	0	0	0	0	0	0	0	0	0	0	0	0	0
11	0	0	0	0	0	0	0	0	0	0	0	0	0	0	0	0
12	0	0	0	0	0	0	0	0	0	0	0	0	0	0	0	0
13	0	0	0	0	0	0	0	0	0	0	0	0	0	0	0	0
15	0	0	0	0	0	0	0	0	0	0	0	0	0	0	0	0
17	0	0	0	0	0	0	0	0	0	0	0	0	0	0	0	0
18	0	0	0	0	0	0	0	0	0	0	0	0	0	0	0	0
20	0	0	0	0	0	0	0	0	0	0	0	0	0	0	0	0
21	0	0	0	0	0	0	0	0	0	0	0	0	0	0	0	0
27	1	1.5	Car	10	68	1	1	0	10	0	0	0	0	63	60	0
33	0	0	0	0	0	0	0	0	0	0	0	0	0	0	0	0
36	0	0	0	0	0	0	0	0	0	0	0	0	0	0	0	0
38	0	0	0	0	0	0	0	0	0	0	0	0	0	0	0	0
44	1	1	Bike	7	8	2	0	0	0	0	0	0	0	0	0	0
48	0	0	0	0	0	0	0	0	0	0	0	0	0	0	0	0
53	0	0	0	0	0	0	0	0	0	0	0	0	0	0	0	0
57	0	0	0	0	0	0	0	0	0	0	0	0	0	0	0	0
67	1	1.5	Toto	0	60	1	1	0	150	0	0	0	0	1600	40	40
68	0	0	0	0	0	0	0	0	0	0	0	0	0	0	0	0
71	0	0	0	0	0	0	0	0	0	0	0	0	0	0	0	0
72	0	0	0	0	0	0	0	0	0	0	0	0	0	0	0	0
73	0	0	0	0	0	0	0	0	0	0	0	0	0	0	0	0
74	0	0	0	0	0	0	0	0	0	0	0	0	0	0	0	0
75	0	0	0	0	0	0	0	0	0	0	0	0	0	0	0	0
76	0	0	0	0	0	0	0	0	0	0	0	0	0	0	0	0
85	0	0	0	0	0	0	0	0	0	0	0	0	0	0	0	0
91	0	0	0	0	0	0	0	0	0	0	0	0	0	0	0	0
92	0	0	0	0	0	0	0	0	0	0	0	0	0	0	0	0
93	1	0.83	Auto	0	20	1	1	0	0	0	0	0	0	97	0	0
94	0	0	0	0	0	0	0	0	0	0	0	0	0	0	0	0
95	0	0	0	0	0	0	0	0	0	0	0	0	0	0	0	0
96	0	0	0	0	0	0	0	0	0	0	0	0	0	0	0	0
97	0	0	0	0	0	0	0	0	0	0	0	0	0	0	0	0
99	0	0	0	0	0	0	0	0	0	0	0	0	0	0	0	0
100	0	0	0	0	0	0	0	0	0	0	0	0	0	0	0	0
101	0	0	0	0	0	0	0	0	0	0	0	0	0	0	0	0
1	0	0	0	0	0	0	0	0	0	0	0	0	0	0	0	0
2	1	6.5	Toto	0	10	1	1	0	350	0	0	0	130	1485	0	0
3	0	0	0	0	0	0	0	0	0	0	0	0	0	0	0	0
4	0	0	0	0	0	0	0	0	0	0	0	0	0	0	0	0
5	0	0	0	0	0	0	0	0	0	0	0	0	0	0	0	0
25	0	0	0	0	0	0	0	0	0	0	0	0	0	0	0	0
26	0	0	0	0	0	0	0	0	0	0	0	0	0	0	0	0
27	0	0	0	0	0	0	0	0	0	0	0	0	0	0	0	0
28	0	0	0	0	0	0	0	0	0	0	0	0	0	0	0	0
29	0	0	0	0	0	0	0	0	0	0	0	0	0	0	0	0
78	0	0	0	0	0	0	0	0	0	0	0	0	0	0	0	0
79	0	0	0	0	0	0	0	0	0	0	0	0	0	0	0	0
80	0	0	0	0	0	0	0	0	0	0	0	0	0	0	0	0
81	0	0	0	0	0	0	0	0	0	0	0	0	0	0	0	0
82	0	0	0	0	0	0	0	0	0	0	0	0	0	0	0	0
83	0	0	0	0	0	0	0	0	0	0	0	0	0	0	0	0
84	0	0	0	0	0	0	0	0	0	0	0	0	0	0	0	0
110	0	0	0	0	0	0	0	0	0	0	0	0	0	0	0	0
111	0	0	0	0	0	0	0	0	0	0	0	0	0	0	0	0
112	0	0	0	0	0	0	0	0	0	0	0	0	0	0	0	0
113	1	6	Auto	0	250	1	1	0	450	0	1970	0	0	2500	40	0
114	0	0	0	0	0	0	0	0	0	0	0	0	0	0	0	0
116	0	0	0	0	0	0	0	0	0	0	0	0	0	0	0	0
17	0	0	0	0	0	0	0	0	0	0	0	0	0	0	0	0
37	0	0	0	0	0	0	0	0	0	0	0	0	0	0	0	0
38	0	0	0	0	0	0	0	0	0	0	0	0	0	0	0	0
49	0	0	0	0	0	0	0	0	0	0	0	0	0	0	0	0
50	0	0	0	0	0	0	0	0	0	0	0	0	0	0	0	0
51	0	0	0	0	0	0	0	0	0	0	0	0	0	0	0	0
52	0	0	0	0	0	0	0	0	0	0	0	0	0	0	0	0
53	0	0	0	0	0	0	0	0	0	0	0	0	0	0	0	0
54	0	0	0	0	0	0	0	0	0	0	0	0	0	0	0	0
55	0	0	0	0	0	0	0	0	0	0	0	0	0	0	0	0
56	0	0	0	0	0	0	0	0	0	0	0	0	0	0	0	0
57	0	0	0	0	0	0	0	0	0	0	0	0	0	0	0	0
58	0	0	0	0	0	0	0	0	0	0	0	0	0	0	0	0
69	0	0	0	0	0	0	0	0	0	0	0	0	0	0	0	0
70	0	0	0	0	0	0	0	0	0	0	0	0	0	0	0	0
71	0	0	0	0	0	0	0	0	0	0	0	0	0	0	0	0
101	0	0	0	0	0	0	0	0	0	0	0	0	0	0	0	0

## Sheet: Additional food
Sl no.	Do you buy any nutritional supplements outside of your regular diet because of the TB illness, for example vitamins by health care staff? Yes = 1; No = 2	If yes, how much did you spend on these nutritional supplements in the past week approximately?	Do you buy any additional food outside of your regular diet because of the TB illness, for example meat, energy drinks, or fruits as recommended by health care staff? Yes = 1; No = 2	If yes, how much did you spend on this additional food in the past week approximately?
3	2	0	1	800
7	2	0	2	0
9	2	0	1	700
11	2	0	1	588.742
26	2	0	2	0
28	2	0	1	500
71	2	0	1	300
72	2	0	1	700
73	2	0	1	500
74	2	0	1	1000
75	2	0	1	1000
76	2	0	1	500
77	2	0	1	842
78	2	0	1	2000
79	2	0	1	875
80	1	90	1	600
81	2	0	1	286
82	2	0	1	1346
83	2	0	1	794
84	2	0	1	700
85	2	0	1	750
86	1	166	1	360
87	2	0	1	283
88	2	0	1	570
89	2	0	1	500
90	2	0	2	0
91	2	0	1	150
92	2	0	2	0
93	2	0	1	700
94	2	0	1	700
95	2	0	1	395
96	2	0	1	400
4	2	0	1	880
24	2	0	1	500
27	2	0	1	700
28	2	0	1	700
29	2	0	2	0
30	1	100	1	500
31	2	0	1	200
45	2	0	1	500
46	2	0	1	1500
47	2	0	1	350
48	2	0	2	0
49	2	0	1	250
50	2	0	1	300
51	2	0	2	0
52	1	75	2	0
53	2	0	2	0
54	2	0	1	300
55	2	0	1	650
56	2	0	1	1200
57	2	0	1	800
58	2	0	1	1500
59	2	0	1	500
60	2	0	1	640
61	2	0	1	904
62	2	0	1	574
63	1	87.5	1	911
64	2	0	1	1000
65	2	0	1	500
66	2	0	1	500
67	1	0	2	0
68	2	0	2	0
69	2	0	1	600
70	2	0	1	100
71	2	0	1	600
72	1	315	1	1000
92	2	0	1	250
1	2	0	1	500
2	2	0	1	2000
3	2	0	1	600
4	2	0	1	500
5	2	0	1	1000
6	2	0	1	500
7	2	0	2	0
8	2	0	2	0
9	2	0	1	914
14	2	0	1	1000
15	2	0	1	500
16	2	0	1	700
17	2	0	1	875
20	2	0	1	595
21	2	0	2	0
22	2	0	1	1029
23	2	0	1	1400
24	2	0	1	1000
32	2	0	1	206
35	2	0	1	700
36	2	0	1	600
39	2	0	1	200
40	2	0	1	600
41	2	0	1	660
42	2	0	1	400
43	2	0	1	500
73	2	0	2	0
74	2	0	2	0
75	2	0	2	0
76	2	0	2	0
77	1	60	1	295
78	2	0	1	1500
79	2	0	1	1000
80	2	0	1	600
81	2	0	1	1440
82	2	0	1	1240
83	2	0	1	625
84	2	0	1	700
85	2	0	1	500
86	1	32	1	420
92	2	0	1	1008
93	2	0	1	1000
94	2	0	2	0
23	2	0	2	0
24	2	0	2	0
25	2	0	1	505
35	2	0	1	535
36	2	0	2	0
98	2	0	1	632
117	2	0	1	300
118	2	0	1	335
119	2	0	1	160
120	2	0	2	0
121	1	240	1	415
122	2	0	1	358
123	2	0	1	300
124	2	0	1	230
125	2	0	1	500
126	2	0	1	600
127	2	0	1	700
128	2	0	1	368
129	2	0	2	0
130	2	0	1	500
131	2	0	1	500
132	2	0	2	0
133	2	0	1	700
134	2	0	1	700
135	2	0	1	120
136	2	0	1	457
137	2	0	1	612
1	2	0	1	285
2	2	0	1	570
3	2	0	2	0
4	1	70	1	2100
5	2	0	2	0
6	2	0	1	600
7	2	0	2	0
8	2	0	2	0
9	2	0	1	700
10	2	0	1	1000
11	2	0	1	427.5
12	2	0	1	837
13	1	127	1	1500
14	2	0	1	2800
15	1	190	1	700
16	1	100	1	156
17	2	0	1	92
18	2	0	1	156
19	2	0	2	0
20	2	0	1	700
21	2	0	2	0
22	2	0	2	0
23	2	0	2	0
24	1	1100	1	1050
25	2	0	1	1285
26	1	75	2	0
27	2	0	1	500
28	2	0	2	0
29	2	0	1	506
30	2	0	1	852
31	2	0	1	600
32	2	0	1	210
33	2	0	1	750
34	2	0	1	975
35	2	0	1	500
36	2	0	1	760
37	2	0	2	0
38	2	0	1	280
39	2	0	1	343
40	2	0	1	120
41	2	0	1	1050
42	1	50	1	700
4	2	0	2	0
6	2	0	1	189
7	2	0	1	275
8	2	0	1	310
10	2	0	2	0
11	1	535	1	190
12	2	0	1	327
13	2	0	1	875
15	2	0	1	420
17	2	0	2	0
18	2	0	1	417.5
20	1	50	1	250
21	1	125	2	0
27	2	0	1	185
33	2	0	2	0
36	2	0	2	0
38	2	0	2	0
44	2	0	1	375
48	2	0	2	0
53	1	320	2	0
57	2	0	1	175
67	1	150	2	0
68	2	0	2	0
71	2	0	1	300
72	Currently admitted
73	2	0	1	300
74	1	880	1	700
75	1	75	1	210
76	2	0	1	57
85	2	0	1	300
91	1	60	1	200
92	2	0	2	0
93	1	250	1	434
94	2	0	2	0
95	2	0	2	0
96	2	0	1	548
97	2	0	2	0
99	1	350	1	500
100	2	0	1	605
101	2	0	2	0
1	2	0	1	350
2	2	0	2	0
3	2	0	1	660
4	2	0	1	145
5	2	0	1	240
25	1	100	1	140
26	2	0	2	0
27	1	200	1	200
28	2	0	1	222
29	2	0	1	98
78	2	0	1	140
79	2	0	1	400
80	2	0	1	105
81	2	0	1	655
82	2	0	2	0
83	2	0	1	175
84	2	0	1	140
110	2	0	1	260
111	2	0	1	58
112	2	0	2	0
113	2	0	1	326
114	2	0	1	321
116	2	0	2	0
17	1	390	2	0
37	2	0	2	0
38	2	0	1	410
49	2	0	2	0
50	2	0	2	0
51	2	0	2	0
52	1	450	1	232
53	2	0	1	949
54	2	0	2	0
55	2	0	1	410
56	1	325	1	245
57	2	0	1	150
58	2	0	1	30
69	1	147	1	618
70	1	58	2	0
71	2	0	2	0
101	2	0	2	0

## Sheet: Social position
Sl no.	Do you have any of the following health insurance types? Yes = 1; No = 2; Don't know = 3	What is your (the patient's) education level?	What is your main occupation?	What was your primary employment, or normal work, or normal other main activity before you contracted TB?	What is your primary employment, or normal work, or normal other main activity now?	What is your usual main source of drinking water?	What is the type of house the patient is living?	How many people sleep here on a typical night? (including the patient)	How many rooms are there in the house? (Do not count balconies, corridors, bathrooms, cowshed, pooja ghar, agriculture store room and weaving room )	Where is the cooking generally done for this household?	What type of fuel does your household primarily use for cooking?	What is the main source of lighting in your household?	Does your household have a latrine facility of its own?	What kind of latrine facility do members of your household usually use?	Does your household have? Watch or clock	Does your household have? Sewing machine	Does your household have? Radio / transistor / music system	Does your household have? Electric fan	Does your household have? Telephone / mobile phone	Does your household have? Television	Does your household have? Computer / laptop	Does your household have? Internet connection	Does your household have? Fridge	Does your household have? Washing machine	Does your household have? Air cooler / air conditioner	Does your household have? Bicycle	Does your household have? Motorcycle / scooter	Does your household have? Water pump	Does your household have? Car / jeep / van
3	2	3	5	7	7	1	1	2	2	2	2	1	1	1	1	2	1	1	1	1	2	2	1	2	2	2	1	1	2
7	2	5	12	8	8	1	1	7	2	2	2	1	1	1	1	1	2	1	1	1	2	1	1	2	1	1	2	2	2
9	1 (h)	3	10	6	6	1	1	3	2	2	2	1	1	1	1	2	1	1	1	1	1	1	1	1	1	2	2	1	2
11	2	3	13	3	1	1	1	5	2	2	2	1	1	1	1	2	2	1	1	1	2	1	1	2	2	2	1	2	2
26	2	3	10	6	6	1	1	4	4	2	2	1	1	1	1	2	2	1	1	1	2	1	1	2	2	1	2	1	2
28	2	4	12	5	5	4	1	4	2	1	2	1	1	1	1	2	2	1	1	1	2	1	2	2	2	2	2	2	2
71	2	3	3	2	2	1	1	4	2	2	2	1	1	1	1	2	1	1	1	1	2	1	1	2	2	2	2	2	2
72	2	1	4	3	1	1	2	1	1	1	2	1	1	1	1	2	2	1	2	2	2	2	2	2	2	2	2	2	2
73	2	3	10	6	6	1	2	7	2	1	2	1	1	1	1	2	2	1	1	1	2	1	1	2	2	1	1	2	2
74	2	3	5	7	7	1	1	3	2	2	2	1	1	1	1	2	2	1	1	1	2	1	1	2	1	2	1	1	2
75	2	3	2	3	3	1	1	3	2	2	2	1	1	1	1	2	2	1	1	1	2	2	2	2	2	2	2	2	2
76	2	2	1	1	1	1	2	3	2	2	2	1	1	1	1	2	2	1	1	1	2	1	2	2	2	1	1	1	2
77	2	3	5	7	7	1	1	2	2	2	2	1	1	1	1	2	1	1	1	1	2	1	1	2	2	1	2	1	1
78	1 (h)	6	3	2	2	1	1	5	3	2	2	1	1	1	1	2	1	1	1	1	1	1	1	1	1	1	1	1	1
79	2	3	1	1	1	1	1	4	2	2	2	1	1	1	1	2	1	1	1	1	2	1	1	2	1	2	1	2	1
80	1 (a)	5	3	2	1	1	1	3	2	2	2	1	1	1	1	2	1	1	1	1	1	1	1	2	1	2	2	1	2
81	2	4	3	2	2	1	1	7	3	2	2	1	1	1	1	1	2	1	1	1	2	1	1	2	2	2	2	1	2
82	2	4	3	2	2	1	1	7	3	2	2	1	1	1	1	1	2	1	1	1	2	1	1	2	2	2	2	1	2
83	2	5	5	7	7	1	1	3	2	2	2	1	1	1	1	1	1	1	1	1	1	1	1	2	2	1	1	2	1
84	2	1	2	3	3	1	2	2	1	1	2	1	1	1	2	2	2	1	1	2	2	2	2	2	2	1	2	2	2
85	2	3	10	6	6	1	2	3	1	1	2	1	2	NA	1	2	2	1	1	1	2	1	1	2	1	2	2	2	2
86	2	1	9	4	4	1	1	3	2	2	2	1	1	1	1	2	2	1	1	1	2	2	1	2	2	1	2	2	2
87	2	3	10	6	6	1	2	3	1	2	2	1	1	1	1	2	2	1	1	2	2	1	2	2	2	2	2	2	2
88	2	1	7	2	2	1	2	4	1	1	2	1	2	NA	1	2	1	1	1	2	2	2	2	2	2	2	2	2	2
89	1 (h)	4	1	1	1	1	1	2	2	2	2	1	1	1	1	1	2	1	1	1	2	2	1	1	2	2	1	1	2
90	2	3	2	3	3	3	2	9	4	2	2	1	1	1	1	2	2	1	1	1	2	1	1	2	2	1	1	2	2
91	2	1	2	3	1	1	2	2	2	1	2	1	1	1	1	2	2	1	1	1	2	2	2	2	2	1	2	2	2
92	2	1	2	3	1	3	2	4	1	3	2	1	2	NA	1	1	2	1	1	1	2	1	2	2	2	1	2	2	2
93	2	2	2	3	6	3	2	3	1	1	7	1	1	1	1	2	2	1	1	1	2	1	2	2	2	1	2	2	2
94	2	1	2	3	1	1	2	3	2	3	7	1	1	1	2	1	2	1	1	1	2	2	2	2	2	1	2	2	1
95	2	3	2	3	1	1	2	2	1	3	5	1	2	NA	1	2	2	1	1	2	2	2	2	2	2	1	2	2	1
96	2	1	2	3	1	1	2	3	1	3	5	1	2	NA	1	2	2	1	1	2	2	2	2	2	2	2	2	2	2
4	2	5	5	7	1	1	1	3	2	2	2	1	1	1	1	2	1	1	1	1	1	1	1	2	2	1	1	2	2
24	2	3	9	4	4	1	1	2	2	2	2	1	1	1	1	2	2	1	1	1	2	2	2	2	2	2	2	1	2
27	2	4	10	6	6	1	1	7	2	2	2	1	1	1	1	2	2	1	1	1	2	1	1	2	2	1	2	2	2
28	2	4	5	7	7	1	1	3	1	2	2	1	1	1	1	2	2	1	1	1	2	2	1	2	2	1	2	2	2
29	2	4	3	2	1	1	2	5	2	2	2	1	1	1	1	2	1	1	1	1	2	1	2	2	2	1	2	2	2
30	2	2	1	1	1	1	1	7	5	2	6	1	1	1	1	2	1	1	1	1	2	2	1	2	2	1	1	1	2
31	2	4	7	2	2	1	2	5	2	2	2	1	1	1	2	2	2	1	1	1	2	2	1	2	2	1	1	2	2
45	2	2	13	3	1	1	1	4	2	1	7,8	1	1	1	2	2	2	1	1	2	2	1	2	2	2	1	2	2	2
46	2	3	12	5	1	3	1	5	3	2	2	1	1	1	1	2	2	1	1	1	1	1	1	1	1	1	1	2	2
47	2	2	4	3	1	3	2	9	2	2	7	1	1	1	1	1	2	1	1	1	2	2	2	2	2	1	2	2	2
48	2	2	1	1	1	1	1	6	3	1	2	1	2	NA	1	2	2	1	1	1	2	1	1	2	2	1	1	1	2
49	2	2	2	3	3	1	1	3	2	2	6	1	1	1	1	1	2	1	1	2	2	1	2	2	2	2	2	2	2
50	2	1	2	3	3	1	2	5	3	2	7	1	1	1	1	2	2	1	1	1	2	1	2	2	2	1	2	2	2
51	2	1	6	3	1	3	2	3	2	2	7	1	1	1	1	2	2	1	1	1	2	1	2	2	2	1	2	2	2
52	2	4	4	3	1	1	1	4	2	2	7	1	1	1	1	2	2	1	1	1	2	1	2	2	2	1	1	2	2
53	2	5	10	6	6	1	1	3	1	2	6	1	1	1	1	2	2	1	1	2	2	1	2	2	2	1	1	2	2
54	2	4	10	6	6	3	1	3	1	2	2	1	1	1	1	2	1	1	1	1	2	2	2	2	2	1	2	2	2
55	2	3	4	3	3	3	1	2	1	1	2	1	1	1	1	2	2	1	1	1	2	1	2	2	2	1	2	2	2
56	2	3	1	1	1	1	1	15	5	1	7	1	1	1	1	1	2	1	1	1	2	2	1	2	2	1	2	2	2
57	2	3	4	3	1	1	2	4	2	1	2	1	1	1	1	1	2	1	1	1	2	1	2	2	2	1	2	2	2
58	2	3	10	6	6	3	2	11	6	1	2	1	1	1	1	1	2	1	1	1	2	1	2	2	2	1	2	2	2
59	2	2	4	3	1	3	2	4	2	3	6	1	1	1	2	2	2	1	1	1	2	2	2	2	2	2	2	2	2
60	2	3	13	3	3	3	1	2	1	1	2	1	2	NA	1	2	2	1	1	1	2	2	2	2	2	1	2	2	2
61	2	3	5	7	7	3	1	3	1	1	6	1	2	NA	1	2	2	1	1	2	2	2	2	2	2	2	2	2	2
62	2	3	3	3	1	4	1	8	6	2	2	1	1	1	1	1	1	1	1	1	2	1	1	2	2	2	1	1	2
63	2	1	10	6	6	3	2	8	1	1	2	1	2	NA	1	2	2	1	1	1	2	2	2	2	2	2	2	2	2
64	2	1	4	3	3	3	2	4	2	1	6	1	1	1	1	2	2	1	1	2	2	1	2	2	2	2	2	1	2
65	2	3	10	6	6	3	2	4	2	1	2	1	1	1	1	2	2	1	1	1	2	1	2	2	2	1	2	2	2
66	2	1	10	6	6	3	2	7	2	3	7	1	1	1	1	2	2	1	2	2	2	2	2	2	2	2	2	2	2
67	2	2	2	3	1	3	3	5	2	2	7	1	1	1	1	2	2	1	1	2	2	2	2	2	2	1	2	2	2
68	2	4	10	6	6	1	3	3	2	2	7	1	1	1	1	2	2	1	1	1	2	1	2	2	2	1	2	2	2
69	2	2	1	1	1	3	2	9	2	3	2	1	1	3	1	1	2	1	1	2	1	1	2	2	2	1	1	2	2
70	2	1	6	3	1	3	3	4	1	1	7	1	1	3	2	2	2	1	1	2	2	2	2	2	2	1	2	2	2
71	2	1	13	3	3	3	2	4	1	1	7	4	2	NA	1	2	2	2	2	2	2	2	2	2	2	2	2	2	2
72	2	3	3	3	1	3	1	7	4	1	2	1	1	1	1	1	2	1	1	1	2	2	1	2	2	1	1	2	2
92	2	3	10	6	6	1	1	8	2	2	2	1	2	NA	1	1	2	1	1	1	2	2	2	2	2	1	2	2	2
1	2	5	8	2	2	1	1	5	3	2	2	1	1	1	1	2	1	1	1	1	1	1	1	2	2	1	1	1	2
2	2	3	3	2	2	1	1	6	2	2	2	1	1	1	1	2	2	1	1	1	1	1	1	1	2	2	1	1	2
3	2	2	3	3	1	1	2	4	1	3	2	1	2	NA	1	2	2	1	1	2	2	2	2	2	2	2	2	2	2
4	2	3	12	5	5	3	1	6	2	2	2	1	1	1	1	2	2	1	1	2	2	2	2	2	2	1	2	2	2
5	1 (h)	5	5	7	7	1	1	5	2	2	2	1	1	1	1	2	2	1	1	1	1	1	1	1	2	2	1	1	2
6	2	4	1	1	1	1	2	6	3	1	2	1	1	1	1	2	1	1	1	1	1	1	2	2	2	1	1	2	2
7	2	1	2	3	1	1,2	2	3	1	3	2	1	2	NA	1	2	2	1	1	1	2	2	2	2	2	1	2	2	2
8	2	3	2	3	3	1	1	5	3	2	2	1	1	1	1	2	2	1	1	1	2	2	2	2	2	1	2	1	2
9	2	3	5	7	7	1	2	5	2	1	2	1	1	1	1	2	2	1	1	1	2	2	2	2	2	1	1	2	2
14	1 (h)	5	12	5	5	1	1	3	3	2	2	1	1	1	1	2	2	1	1	1	2	1	2	2	2	2	2	1	2
15	2	3	2	3	1	1	2	3	2	2	2	1	1	1	2	2	1	1	1	1	2	1	2	2	2	1	2	2	2
16	2	3	2	3	1	1	1	7	3	1	5	3	1	1	1	2	2	2	1	2	2	2	2	2	2	1	2	2	2
17	2	5	5	7	1	1	2	5	2	2	2	1	1	1	1	2	1	1	1	1	2	1	1	2	2	2	2	1	2
20	2	3	1	1	1	1	1	10	5	2	2	1	1	1	1	1	1	2	1	1	2	1	2	2	2	2	2	2	2
21	2	5	12	5	5	4	2	3	1	3	2	1	1	1	1	2	2	2	1	2	2	1	2	2	2	2	2	2	2
22	2	3	5	7	7	1	2	3	2	3	2,5	1	1	1	1	2	1	2	1	1	2	1	2	2	2	2	2	2	2
23	2	5	7	2	2	1	1	3	2	2	2	1	1	1	1	2	1	2	1	1	2	1	2	1	2	2	1	2	2
24	2	3	10	6	6	4	2	4	2	3	2	1	1	1	1	2	1	2	1	1	2	1	2	2	2	2	2	2	2
32	2	2	1	1	1	3	3	7	2	2	7	1	1	1	1	2	2	1	1	1	2	Don't know	2	2	2	1	1	2	2
35	2	4	3	2	1	1	1	7	4	2	2	1	1	1	1	2	1	1	1	1	2	1	2	2	2	1	1	2	1
36	2	1	5	7	1	3	2	3	2	2	7	1	1	1	2	2	2	1	1	2	2	1	2	2	2	2	2	2	2
39	2	4	1	1	1	2	3	8	4	2	2,7	1	1	1	1	2	1	1	1	1	2	1	2	2	2	1	2	2	2
40	2	2	4	3	1	3	2	6	4	2	2	1	1	1	1	2	2	1	1	1	2	2	2	2	2	1	1	2	2
41	2	1	2	3	1	1	3	2	1	2	7	1	1	1	2	2	2	2	1	2	2	2	2	2	2	2	2	2	2
42	1 (E)	3	10	6	6	1	2	4	3	2	2	1	1	1	1	2	2	1	1	1	2	1	1	2	2	2	2	2	2
43	2	3	10	6	6	1	2	3	2	2	2	1	1	1	1	2	1	1	1	2	2	1	2	2	2	2	2	2	2
73	2	4	10	6	6	4	1	2	1	3	2	1	2	NA	2	2	1	2	1	1	2	1	2	2	2	1	2	2	2
74	2	3	5	7	7	2	3	2	3	2	2	1	1	1	1	2	2	2	1	1	2	1	2	2	2	2	2	2	1
75	2	6	8	3	1	1	1	4	3	2	2	1	1	1	1	2	1	2	1	1	2	1	2	1	2	2	2	2	2
76	2	4	12	5	5	1	1	4	3	2	2	1	2	NA	1	2	2	2	1	1	2	1	2	2	2	2	2	2	2
77	2	3	1	1	1	4	3	3	2	2	2	1	1	1	1	2	2	2	1	1	2	2	2	2	2	2	2	2	2
78	2	3	9	4	4	4	1	4	4	2	2	1	1	1	1	2	2	2	1	1	2	1	1	2	2	2	2	2	2
79	2	3	3	2	1	1	1	3	1	2	2	1	1	1	1	2	2	1	1	1	2	1	2	2	2	1	1	2	2
80	2	3	12	5	5	4	2	5	4	2	7	1	1	1	1	2	2	2	1	1	2	1	1	2	2	2	2	2	2
81	2	3	2	3	1	4	2	4	2	2	7	1	2	NA	1	2	2	2	1	1	2	2	2	2	2	2	2	2	2
82	2	1	5	7	1	4	2	4	2	2	2	1	1	1	1	2	2	2	1	1	1	1	2	1	2	2	2	2	2
83	2	4	2	3	3	1	1	7	2	2	2	1	1	1	1	2	2	2	1	1	2	1	2	2	2	2	2	2	2
84	2	6	8	3	1	4	2	5	2	2	2	1	2	NA	1	2	2	2	1	1	2	1	2	2	2	2	2	2	2
85	2	4	3	2	2	1	2	6	4	2	2	1	1	1	1	2	1	2	1	1	2	1	2	2	2	2	2	2	2
86	2	4	10	6	6	1	2	5	3	2	2	1	1	1	1	2	2	2	1	1	2	1	1	1	2	1	2	2	2
92	2	3	6	7	7	1	3	4	3	2	7	1	1	4	1	2	2	2	1	1	2	1	2	2	2	2	2	2	2
93	2	3	10	6	6	4	1	3	4	2	7	1	1	1	1	2	2	2	1	1	2	1	1	2	2	2	2	2	2
94	2	3	2	3	1	4	2	2	2	2	7	1	1	1	2	2	2	2	2	2	2	2	2	2	2	2	2	2	2
23	1 (d)	3	3	2	1	1	2	8	4	2	2	1	1	1	2	2	2	1	1	1	2	1	2	2	2	1	2	2	2
24	2	4	2	3	1	3	3	4	3	1	7	1	1	1	1	2	2	1	1	1	2	1	2	2	2	1	2	2	2
25	2	6	1	1	1	2	2	4	3	2	2	1	1	1	1	2	2	1	1	1	2	1	2	2	2	2	2	2	2
35	2	1	10	6	6	1	3	6	1	3	2	1	1	1	1	2	1	1	1	1	2	2	2	2	2	2	2	2	2
36	2	1	2	3	1	1	3	5	1	1	7	1	2	NA	2	2	2	2	2	2	2	2	2	2	2	2	2	2	2
98	2	3	12	5	5	1	3	6	2	2	7	1	1	1	1	2	1	1	1	1	1	1	2	2	2	1	2	2	2
117	2	3	5	7	7	1	2	4	2	2	2	1	1	1	1	2	2	1	1	1	2	2	2	2	2	1	2	1	2
118	2	1	2	3	3	1	3	4	1	2	2	1	1	1	1	2	2	1	1	1	2	1	2	2	2	2	2	2	2
119	2	1	10	6	6	3	2	5	4	2	2	1	1	1	1	2	2	1	1	1	2	2	2	2	2	2	1	1	2
120	1 (C)	2	13	3	1	1	3	7	2	1	7	1	1	4	2	2	2	1	1	1	2	2	2	2	2	1	2	2	2
121	2	3	4	3	1	3	3	4	2	1	7	1	1	1	2	2	2	1	1	1	2	2	2	2	2	1	2	2	2
122	2	3	5	7	7	2	2	4	1	3	7	1	1	4	1	1	2	2	1	1	2	1	2	2	2	1	2	2	2
123	2	2	2	3	3	2	3	4	2	1	2	1	1	1	1	2	2	1	1	1	2	2	2	2	2	2	2	2	2
124	2	3	10	6	6	3	2	4	1	3	2	1	2	NA	1	2	2	1	1	1	2	2	2	2	2	1	1	2	2
125	2	2	2	3	3	1	3	6	1	1	2	1	1	1	1	2	1	1	1	1	2	1	2	2	2	2	2	2	2
126	2	2	2	3	3	1	2	3	1	1	7	1	1	1	1	2	2	1	1	1	2	2	2	2	2	1	2	2	2
127	2	2	5	7	7	2	2	4	1	1	2	1	1	1	1	2	2	1	1	1	2	2	2	2	2	2	1	2	2
128	2	2	2	3	1	1	3	3	2	1	7	1	1	1	2	2	2	1	2	2	2	2	2	2	2	2	2	2	2
129	2	1	2	3	1	1	3	2	2	1	7	1	2	7	1	2	2	2	2	2	2	2	2	2	2	2	2	2	2
130	2	4	10	6	6	1	1	4	2	2	2	1	1	1	1	1	2	1	1	1	2	1	1	1	1	2	1	1	2
131	2	1	2	3	3	3	2	5	2	2	7	1	1	3	2	2	1	1	1	1	2	2	2	2	2	2	2	2	2
132	2	1	3	3	1	1	2	6	3	2	2	1	1	1	1	2	2	1	1	1	2	2	2	2	2	1	2	2	2
133	2	4	7	2	2	1	3	2	3	2	2	1	1	1	1	2	2	1	1	1	2	1	1	2	2	2	2	2	2
134	2	3	5	7	1	3	2	5	3	2	2	1	1	1	1	2	2	1	1	1	2	1	1	2	2	1	1	1	2
135	2	3	1	1	1	3	2	4	3	2	2	1	1	1	1	2	2	1	1	1	2	1	2	2	2	1	2	2	2
136	2	3	10	6	6	1	2	5	1	3	2	1	1	1	2	2	2	1	1	1	2	2	2	2	2	1	2	2	2
137	2	4	12	5	5	2	1	5	3	2	2	1	1	1	1	2	1	1	1	1	2	1	1	2	2	2	2	1	2
1	2	2	5	7	1	4	2	3	1	3	2	1	2	Not applicable	1	2	2	1	1	1	2	2	2	2	2	2	2	2	2
2	2	2	3	3	3	4	2	8	3	2	2	1	2	Not applicable	1	2	2	1	1	1	2	1	1	2	2	2	1	2	2
3	2	2	2	3	3	4	1	4	2	2	2	1	1	1	1	2	2	1	1	2	2	1	1	2	2	2	2	1	2
4	1 (c)	5	10	6	6	4	1	3	2	2	2	1	1	1	1	2	1	1	1	1	2	1	1	2	2	2	1	2	2
5	2	2	10	6	6	1	2	3	1	3	5	1	2	Not applicable	2	2	2	1	1	2	2	2	2	2	2	2	2	2	2
6	2	1	2	3	1	2	3	4	1	3	2	1	2	Not applicable	1	2	2	1	1	1	2	2	2	2	2	2	2	2	2
7	2	2	1	1	1	3	2	5	1	2	2	1	1	3	1	2	2	1	1	1	2	2	2	2	2	2	2	2	2
8	2	1	2	3	3	1	1	4	1	3	2	1	2	Not applicable	2	2	2	1	1	1	2	2	2	2	2	2	2	2	2
9	2	1	2	3	1	2	3	10	3	3	7	1	1	4	1	2	2	1	1	1	2	2	2	2	2	1	2	2	2
10	2	2	1	1	1	1	1	3	2	2	2	1	1	1	1	2	2	1	1	1	2	1	2	2	2	2	2	2	2
11	1 (f)	3	3	2	1	4	1	3	2	3	2	1	1	1	1	1	2	1	1	2	2	1	2	2	2	2	2	2	2
12	1 (b)	3	7	2	2	4	1	2	3	2	2	1	1	1	1	1	2	1	1	1	2	1	1	2	2	2	1	2	2
13	2	5	12	5	5	1	1	11	5	2	2	1	1	1	1	2	1	1	1	1	1	1	1	1	2	2	1	1	1
14	2	5	7	2	2	1	1	4	3	2	2	1	1	1	1	1	1	1	1	1	1	1	1	1	1	2	1	2	1
15	2	2	3	3	3	1	2	2	2	2	2	1	1	1	2	2	1	1	1	1	2	1	2	2	2	2	2	2	2
16	2	5	10	6	6	4	1	5	3	2	2	1	1	1	1	2	1	1	1	1	2	1	1	2	2	2	2	1	2
17	2	1	10	6	6	3	3	5	1	3	2	1	2	Not applicable	1	2	2	1	2	2	2	2	2	2	2	2	2	2	2
18	2	2	9	4	4	1	2	8	3	2	2	1	1	1	1	2	2	1	1	1	2	2	1	1	2	2	2	2	2
19	2	1	1	1	1	2	3	4	2	2	7	1	2	Not applicable	1	2	2	1	1	1	2	2	2	2	2	2	2	2	2
20	2	4	5	7	7	2	3	4	2	1	2	1	1	1	1	1	2	1	1	1	2	1	2	2	2	1	2	2	1
21	2	4	7	2	2	1	2	4	4	2	2	1	1	1	1	2	1	1	1	1	2	2	1	2	1	1	1	2	2
22	2	3	7	2	2	2	2	5	2	2	2	1	1	1	1	2	2	1	1	1	2	1	1	2	2	2	2	2	2
23	2	3	12	5	5	4	1	3	2	2	2	1	1	1	1	2	2	1	1	1	1	1	1	2	2	2	2	2	2
24	2	5	1	1	1	2	2	4	3	2	2	1	1	1	2	2	2	1	1	1	2	1	2	2	2	2	2	2	2
25	2	2	5	7	1	1	2	3	2	2	2	1	1	1	1	1	2	1	1	1	2	1	2	2	2	2	1	2	2
26	2	1	5	7	7	1	2	4	4	2	2	1	1	1	1	2	2	1	1	1	2	1	1	2	2	2	2	2	2
27	2	4	7	2	2	1	1	4	2	2	2	1	1	1	1	2	1	1	1	1	1	1	1	2	2	1	2	2	2
28	1 (c)	2	10	6	6	3	2	3	1	3	2	1	2	Not applicable	1	2	2	1	1	1	2	2	2	2	1	2	2	2	2
29	2	1	1	1	1	1	2	4	2	3	5	1	2	Not applicable	2	2	2	1	1	2	2	1	2	2	2	2	2	2	2
30	2	2	2	3	3	1	2	2	1	2	2	1	2	Not applicable	1	2	2	1	1	1	2	2	2	2	2	2	2	2	2
31	1 (c)	2	5	7	7	1	2	3	2	2	2	1	1	1	1	2	2	1	1	1	2	1	1	2	2	2	2	2	1
32	2	1	2	3	1	2	3	4	2	1	7	1	2	Not applicable	1	2	2	1	1	2	2	2	2	2	2	2	2	2	2
33	1 (h)	5	3	2	2	4	2	2	1	2	2	1	2	Not applicable	1	2	2	1	1	1	2	1	2	2	2	1	1	2	2
34	2	2	5	7	7	1	2	4	4	2	2	1	1	1	1	2	1	1	1	1	2	1	1	2	2	2	2	2	1
35	1 (b)	4	7	2	2	4	2	15	1	2	2	1	1	1	0	0	0	1	1	0	0	1	0	0	0	0	0	0	0
36	2	4	3	2	2	1	1	2	1	2	2	1	1	1	1	2	1	1	1	1	2	1	2	2	2	2	2	2	2
37	2	1	5	7	7	1	2	2	2	3	2	1	2	Not applicable	1	2	2	1	1	1	2	1	2	2	2	2	2	2	2
38	1 (c)	1	5	7	7	4	3	3	2	2	2	1	1	1	1	2	2	1	1	1	2	1	1	2	2	2	2	2	2
39	2	3	5	7	7	1	1	3	3	2	2	1	1	1	1	1	1	1	1	1	1	1	1	1	2	1	1	1	1
40	2	2	3	3	3	1	2	1	1	3	2	1	1	1	1	2	2	2	1	2	2	1	2	2	2	2	2	2	2
41	2	2	13	3	3	1	2	3	1	3	2	1	1	1	1	2	2	1	1	1	2	1	2	2	1	2	2	2	2
42	2	4	5	7	7	4	2	4	3	2	2	1	1	1	1	1	2	1	1	1	1	1	1	2	2	2	1	1	1
4	2	2	7	2	2	3	1	7	4	1	2	1	1	1	1	1	1	1	1	1	2	2	1	2	2	1	2	2	1
6	1 (b)	4	12	5	5	3	2	4	3	1	2	1	1	1	1	2	1	1	1	1	2	1	1	2	2	1	2	2	2
7	2	4	12	5	5	3	3	4	1	2	7	1	1	3	1	2	2	2	1	2	2	1	2	2	2	1	2	2	2
8	2	5	1	1	1	3	1	3	5	2	2	1	1	1	1	2	1	1	1	1	1	1	1	2	2	1	1	1	2
10	2	5	7	2	2	3	2	6	3	2	7	1	1	1	1	1	2	1	1	1	2	1	1	2	2	1	1	1	1
11	1 (C)	3	13	3	1	3	2	5	3	2	7	1	1	1	1	2	1	1	1	2	2	1	2	2	2	2	1	2	2
12	2	1	2	3	1	1	1	4	1	2	7	6	1	1	1	2	2	2	1	2	2	1	2	2	2	1	2	2	2
13	1 (b)	1	2	3	3	3	3	3	2	2	7	1	2	Not applicable	2	2	2	2	1	2	2	2	2	2	2	1	2	2	2
15	2	1	2	3	1	3	3	2	2	2	7	1	2	Not applicable	1	2	2	1	1	1	2	1	2	2	2	1	2	2	2
17	2	3	5	7	1	3	3	4	3	2	7	1	1	1	1	2	2	1	1	2	2	2	2	2	2	1	2	2	2
18	2	2	3	3	3	3	3	4	3	2	2	1	1	1	1	2	2	1	1	2	2	1	2	2	2	1	1	2	2
20	1 (b)	2	5	7	7	3	2	9	5	1	2	1	1	1	1	2	2	1	1	1	2	2	1	1	2	1	1	1	2
21	2	3	7	2	2	3	2	4	3	1	2	1	1	1	1	2	2	1	1	1	2	2	1	2	2	1	1	2	1
27	1 (C)	2	10	6	6	3	2	7	5	2	7	1	1	1	1	2	2	2	1	2	2	2	2	2	2	1	2	2	1
33	1 (C)	2	2	3	1	2	2	3	2	1	7	4	1	1	1	2	2	2	1	2	2	1	2	2	2	1	2	2	2
36	1 (C)	1	2	3	1	3	3	2	1	2	7	1	2	Not applicable	2	2	2	2	2	2	2	2	2	2	2	1	2	2	2
38	2	2	6	7	7	3	3	2	4	2	7	1	2	Not applicable	1	2	2	1	1	1	2	2	2	2	2	1	2	2	2
44	2	2	3	3	1	3	2	7	3	2	2	1	1	1	1	2	2	1	1	1	2	1	2	2	2	1	1	2	2
48	1 (C)	1	2	3	1	3	3	3	2	2	7	4	1	1	1	2	2	2	2	2	2	2	2	2	2	2	2	2	2
53	1 (C)	3	2	3	1	2	2	4	2	2	2	1	1	1	1	1	2	1	1	2	2	1	2	2	2	1	2	2	2
57	2	2	3	3	1	3	2	3	2	2	2	1	1	1	1	2	2	1	1	1	2	2	2	2	2	2	2	2	2
67	2	1	2	3	1	1	3	8	2	2	7	4	2	Not applicable	2	2	2	2	1	2	2	2	2	2	2	2	2	2	2
68	1 (b)	2	2	3	1	1	2	3	1	2	2	1	2	Not applicable	1	2	2	2	1	1	2	2	2	2	2	1	2	2	2
71	1 (b)	3	10	6	6	3	2	5	3	2	2	1	2	Not applicable	1	2	2	1	1	1	2	1	2	2	2	2	1	2	2
72	2	4	1	1	1	3	3	3	2	2	2	1	1	1	1	2	2	1	1	2	2	2	2	2	2	2	2	2	2
73	2	2	13	3	1	3	3	3	1	2	2	1	2	Not applicable	1	2	2	1	1	2	2	1	2	2	2	1	2	2	2
74	2	6	7	2	2	4	1	2	1	Hostel kitchen	Hostel kitchen	1	Hostel bathroom	Not applicable	1	2	2	1	1	2	1	1	Hostel	Hostel	Hostel	Hostel	1	Hostel	Hostel
75	2	2	3	3	3	1	3	8	2	2	7	1	1	1	1	2	2	1	1	1	2	2	2	2	2	2	2	2	2
76	1 (b)	4	5	7	1	1	2	1	1	2	2	1	1	1	1	2	1	1	1	1	2	1	2	2	2	1	1	2	2
85	1 (b)	2	5	7	7	3	3	5	3	2	7	1	1	1	1	2	2	1	2	1	2	2	2	2	2	1	2	2	2
91	1 (a)	2	2	3	1	3	3	3	2	2	2	1	1	1	1	2	1	1	1	1	2	2	1	2	2	1	2	2	2
92	2	2	2	3	1	3	3	5	2	2	7	1	1	1	1	1	2	1	1	1	2	2	2	2	2	1	1	2	2
93	1 (C)	5	1	1	1	2	2	5	3	2	2	1	1	1	1	2	1	1	1	1	1	1	1	2	2	1	1	1	2
94	1 (g)	2	7	2	2	3	2	8	3	2	2	1	1	1	1	2	1	1	1	1	2	1	1	2	2	1	1	1	2
95	2	4	3	2	1	2	2	1	1	3	2	1	2	Not applicable	1	2	2	2	1	2	2	2	2	2	2	1	2	2	2
96	2	2	5	7	1	3	1	3	1	3	2	1	1	1	1	2	2	1	1	1	2	2	2	2	2	1	2	2	2
97	2	3
99	2	2	13	3	1	3	2	9	2	2	2	1	1	1	1	2	2	2	1	1	2	1	2	2	2	2	2	2	2
100	2	3	3	3	3	3	2	4	2	2	2	1	1	1	1	2	2	1	1	1	1	1	1	2	2	1	2	2	1
101	2	2	10	6	6	3	2	4	3	2	2	1	1	1	1	2	2	1	1	1	2	2	2	2	2	1	1	2	1
1	2	2	6	7	1	3	3	4	4	2	7	1	1	1	2	2	2	1	1	2	2	2	2	2	2	1	2	2	2
2	2	1	4	3	1	3	3	4	2	2	2	1	1	1	1	2	2	1	1	1	2	2	2	2	2	1	2	2	2
3	1 (C)	4	10	6	6	3	2	7	3	2	7	1	1	1	1	2	1	1	1	1	2	1	2	2	2	1	1	2	1
4	1 (C)	2	1	1	1	3	2	5	5	2	2	1	1	1	1	2	2	1	1	1	2	2	1	2	2	1	2	1	2
5	1 (C)	2	2	3	1	3	3	4	2	2	7	1	1	1	1	1	2	1	1	2	2	2	2	2	2	1	2	2	2
25	1 (b)	3	5	7	1	3	2	5	3	2	2	1	1	1	1	1	1	1	1	1	2	1	2	2	2	1	1	2	1
26	1 (C)	2	2	3	3	3	3	5	2	2	2	1	1	1	2	2	2	1	1	2	2	2	2	2	2	2	2	2	2
27	2	2	2	3	1	3	2	6	6	2	2	1	1	1	1	2	2	1	1	1	2	2	1	2	2	1	1	1	1
28	2	1	5	7	1	1	2	12	2	2	1	1	2	Not applicable	1	2	2	1	1	2	2	2	2	2	2	1	2	2	2
29	1 (b)	2	3	3	1	3	3	8	3	2	2	1	2	Not applicable	1	1	2	1	1	1	2	1	2	2	2	1	2	2	2
78	2	1	2	3	1	3	3	3	2	2	7	1	1	3	2	2	2	1	2	2	2	2	2	2	2	2	2	2	2
79	1 (b)	2	2	3	1	3	3	3	1	2	5	1	2	Not applicable	1	2	2	1	1	2	2	2	2	2	2	2	2	2	2
80	1 (C)	4	12	5	5	3	3	4	4	2	7	1	1	1	1	1	1	1	1	1	2	1	2	2	2	1	1	1	1
81	2	5	3	3	1	3	3	3	3	2	1	1	1	1	1	2	1	1	1	2	1	1	2	2	2	1	2	2	2
82	2	2	6	7	7	3	3	10	6	2	7	1	1	1	1	2	1	1	1	1	2	1	2	2	2	1	1	2	2
83	2	2	6	7	1	3	3	4	3	2	2	1	1	1	1	1	2	1	1	2	1	1	2	2	2	1	2	2	2
84	2	2	7	2	2	3	2	5	6	2	2	1	1	1	1	1	1	1	1	1	2	1	1	1	2	1	1	1	2
110	1 (b)	2	10	6	6	2	3	4	3	2	7	1	1	1	1	2	2	1	1	1	2	1	2	2	2	2	2	2	2
111	2	2	5	7	1	3	3	7	3	2	7	1	1	1	1	2	1	1	1	1	2	2	2	2	2	1	1	2	2
112	2	2	10	6	6	3	3	6	3	2	6	1	1	4	1	2	2	1	1	1	2	2	2	2	2	1	1	2	2
113	2	2	10	6	6	1	3	2	2	2	7	1	1	1	1	2	2	1	1	2	2	2	2	2	2	1	2	2	2
114	2	2	10	6	6	3	2	5	3	2	7	1	1	1	1	2	2	1	1	2	2	2	2	2	2	1	2	2	2
116	1 (C)	2	2	3	1	1	3	4	3	2	2,7	1	1	1	1	2	2	1	1	2	2	2	2	2	2	1	2	2	2
17	2	2	2	3	3	1	3	5	3	2	7	1	1	1	2	2	2	1	1	1	2	2	2	2	2	1	1	2	2
37	2	3	6	7	7	3	2	3	3	2	7	1	1	1	1	1	1	1	1	2	2	2	2	2	2	1	2	2	2
38	1 (C)	2	2	3	1	3	3	3	4	2	2	1	1	1	2	2	2	1	1	1	2	2	2	2	2	1	2	2	1
49	2	2	3	3	1	3	3	5	4	2	7	1	1	1	1	2	2	2	1	1	2	1	2	2	2	1	2	2	2
50	2	2	4	3	1	1	3	8	2	1	7	1	2	Not applicable	1	2	2	1	1	2	2	1	2	2	2	2	2	2	2
51	1 (C)	1	2	3	3	3	3	3	2	2	7	1	1	1	1	2	2	2	2	2	2	2	2	2	2	2	2	2	2
52	1 (C)	4	2	3	1	3	3	4	2	2	7	1	1	4	2	2	2	1	1	1	2	2	2	2	2	1	1	2	2
53	2	1	2	3	1	3	3	5	2	2	2	1	1	4	1	1	2	1	1	2	2	2	2	2	2	2	2	2	2
54	1 (b)	4	9	4	4	3	2	3	2	2	2	1	1	1	1	2	1	1	1	1	2	1	2	2	2	1	1	1	2
55	1 (C)	3	2	3	1	3	2	5	3	2	7	1	1	1	1	2	1	1	1	2	2	2	2	2	2	1	1	1	2
56	2	1	2	3	1	3	3	5	3	2	7	1	1	3	1	2	2	1	1	2	2	2	2	2	2	1	2	2	2
57	2	1	6	7	7	3	3	6	2	2	7	1	2	Not applicable	2	2	2	1	1	2	2	2	2	2	2	1	1	2	2
58	2	1	10	6	6	3	1	5	4	2	7	1	1	1	1	2	2	1	1	1	2	2	1	2	2	1	1	1	1
69	1 (C)	2	2	3	1	3	3	3	2	2	7	1	1	3	2	2	2	1	1	2	2	2	2	2	2	2	1	2	2
70	1 (C)	2	2	3	1	3	3	8	4	2	7	1	1	3	1	2	1	1	1	2	2	2	2	2	2	1	1	1	2
71	1 (C)	1	10	6	6	3	3	7	3	2	7	1	1	3	1	2	2	2	1	2	2	2	2	2	2	1	2	2	2
101	2	2	2	3	1	1	2	7	3	2	7	1	2	Not applicable	1	2	2	1	1	1	2	2	2	2	2	1	2	2	2
		What is your (the patient's) education level?			What is your main occupation?		What was your primary employment, or normal work, or normal other main activity before you contracted TB?
		1. Not attended school			1. Unemployed		1. Unemployed
		2. Primary school			2. Daily wage earner		2. Formal paid work
		3. Secondary school			3. Service (private)		3. Informal paid work
		4. Higher secondary school			4. Factory worker		4. Retired
		5. Graduate			5. Business		5. Student
		6. Post graduate and above			6. Farmer		6. Housework
		7. Other			7. Government employee		7. Self-occupied
					8. Teacher		8. Other
					9. Retiree
					10. Homemaker
					11. Tea garden worker
					12. Student
					13. Other

## Sheet: Income
Sl no.	Were you the person who earned the highest income in your household before you contracted TB? Yes = 1; No = 2	How many hours a week were you working before you contracted TB?	If you were in paid work, how much do you estimate your net income from labour related activities, per month was before you contracted TB?	How much do you estimate the net income from labour related activities of your household was per month, before you contracted TB? (All family member’s income must be counted)	If you are in paid work, how much do you estimate net income from labour related activities, per month is now?	How much do you estimate the net income from labour related activities of your household is per month now?	How many hours per week are you working now?	Approximately how many working days of income have you lost due to your TB illness overall?	Did you or your household receive any social welfare payment after you were diagnosed with TB? (Yes / No)	What type?	Amount during the last month?	Do you currently receive vouchers or goods in kind to cope with TB illness? (Yes / No)	From whom do you receive the voucher/ goods	Amount during the last month?	Has the TB illness affected your social or private life in any way?
3	1	48	12000	13000	12000	13000	0	0	0	NA	NA	2	NA	NA	7
7	1	56	8000	8000	8000	8000	25	26	0	NA	NA	2	NA	NA	1
9	2	0	0	10000	0	0	0	0	0	NA	NA	2	NA	NA	8
11	1	60	14000	19000	0	5000	0	23	0	NA	NA	2	NA	NA	1
26	2	0	0	5000	0	5000	0	0	0	NA	NA	2	NA	NA	1
28	2	0	0	8500	0	8500	0	0	0	NA	NA	2	NA	NA	1
71	2	56	11000	32000	11000	32000	56	0	0	NA	NA	2	NA	NA	1
72	1	56	4000	4000	0	0	0	60	0	NA	NA	1c	5	1500	1
73	2	0	0	21000	0	21000	0	0	0	NA	NA	2	NA	NA	1
74	1	24	18000	48000	9000	36000	0	26	0	NA	NA	2	NA	NA	6
75	1	56	16000	16000	7000	7000	36	45	0	NA	NA	2	NA	NA	1
76	2	0	0	12000	0	12000	0	0	0	NA	NA	2	NA	NA	1
77	1	70	12000	12000	9000	9000	63	30	0	NA	NA	2	NA	NA	1
78	1	60	6500	12000	0	8000	0	42	0	NA	NA	2	NA	NA	6
79	2	0	0	17880	0	17880	0	0	0	NA	NA	2	NA	NA	1
80	2	54	15000	65000	0	50000	0	46	0	NA	NA	2	NA	NA	4,7
81	2	60	7000	31000	0	24000	36	32	0	NA	NA	2	NA	NA	7
82	1	35	12000	27000	0	15000	15	45	0	NA	NA	2	NA	NA	1
83	1	78	2600	2600	0	0	9	26	1	1	2600	1b	4	1200	1
84	3	0	0	9000	0	9000	0	0	0	NA	NA	1c	5	2000	7
85	2	0	6500	18500	6500	18500	0	0	0	NA	NA	2	NA	NA	7
86	2	0	0	10000	0	0	0	0	0	NA	NA	2	NA	NA	1
87	2	0	0	6000	0	4600	0	0	0	NA	NA	2	NA	NA	1
88	2	0	16000	16000	16000	16000	0	0	0	NA	NA	2	NA	NA	1
89	1	64	6000	27000	6000	27000	64	0	0	NA	NA	2	NA	NA	1
90	1	32	4800	6800	0	2000	0	26	0	NA	NA	1b	5	3400	1
91	1	56	12000	12000	0	5000	0	40	0	NA	NA	2	NA	NA	7,8
92	2	0	0	5000	0	5000	0	0	0	NA	NA	2	NA	NA	1
93	1	49	15000	15000	0	4500	0	51	0	NA	NA	2	NA	NA	4,6,8
94	1	56	8000	8000	0	0	0	30	0	NA	NA	2	NA	NA	6
95	1	48	7500	11500	0	4000	0	150	0	NA	NA	1b	4	852	1
96	1	36	6400	12800	0	6400	0	30	0	NA	NA	2	NA	NA	1
4	2	12	3000	10200	0	7200	0	60	0	NA	NA	2	NA	NA	1
24	2	0	NA	NA	0	NA	0	0	0	NA	NA	2	NA	NA	1
27	2	NA	NA	16000	NA	16000	NA	NA	0	NA	NA	1	2	364	1
28	1	54	13000	13000	7800	7800	36	10	0	NA	NA	2	NA	NA	1
29	1	60	10000	13500	0	3500	0	62	0	NA	NA	2	NA	NA	4
30	2	NA	NA	23500	NA	22500	NA	NA	0	NA	NA	2	NA	NA	1,8
31	1	72	16700	16700	16700	16700	12	0	0	NA	NA	2	NA	NA	1
45	2	56	2000	10000	0	8000	0	45	0	NA	NA	1 (b)	4	800	4
46	2	0	0	30000	0	30000	0	0	0	NA	NA	2	NA	NA	7
47	1	72	4800	11050	0	6250	0	52	0	NA	NA	2	NA	NA	4
48	2	0	0	45000	0	45000	0	0	0	NA	NA	2	NA	NA	1
49	1	48	8000	16000	6000	14000	32	0	0	NA	NA	2	NA	NA	1
50	1	56	9000	9000	9000	9000	56	0	0	NA	NA	2	NA	NA	1
51	1	70	3000	3000	0	4000	0	52	0	NA	NA	2	NA	NA	4,8
52	2	63	14000	27000	0	13000	0	104	0	NA	NA	2	NA	NA	4
53	2	NA	NA	7000	NA	7000	NA	NA	0	NA	NA	2	NA	NA	1
54	2	NA	NA	5000	NA	5000	NA	NA	0	NA	NA	2	NA	NA	1
55	1	48	6500	6500	6000	6000	48	30	0	NA	NA	2	NA	NA	1
56	2	NA	NA	26000	NA	26000	NA	NA	0	NA	NA	2	NA	NA	1
57	2	48	5000	10000	0	5000	0	56	0	NA	NA	2	NA	NA	4
58	2	NA	NA	16000	NA	16000	NA	NA	0	NA	NA	2	NA	NA	1
59	1	48	4000	10000	0	6000	0	19	0	NA	NA	2	NA	NA	4
60	2	1	400	1800	400	1800	1	0	0	NA	NA	1	5	440	1
61	1	84	6000	7000	6000	7000	77	0	0	NA	NA	2	NA	NA	1
62	1	54	8000	30000	0	22000	0	56	0	NA	NA	2	NA	NA	1
63	2	0	0	7800	0	7800	0	0	0	NA	NA	2	NA	NA	1
64	1	60	6000	14000	0	8000	0	44	0	NA	NA	2	NA	NA	4
65	2	0	0	12000	0	12000	0	0	0	NA	NA	2	NA	NA	1
66	2	0	0	2000	0	2000	0	0	0	NA	NA	1 (b)	4	2000	1
67	1	60	3000	3000	0	2400	0	51	0	NA	NA	1 (b)	4	3000	4
68	2	0	0	6500	0	6500	0	0	0	NA	NA	2	NA	NA	6,7
69	2	0	0	12000	0	12000	0	0	0	NA	NA	2	NA	NA	6
70	1	40	3000	3000	0	0	0	37	0	NA	NA	2	NA	NA	4,6
71	1	45	6000	11000	6000	11000	35	0	0	NA	NA	2	NA	NA	1
72	2	70	8000	15000	0	7000	0	360	0	NA	NA	2	NA	NA	4
92	2	0	0	15000	0	12000	0	0	0	NA	NA	2	NA	NA	7
1	2	70	20000	40000	20000	40000	25	0	0	NA	NA	2	NA	NA	7
2	2	20	6000	39000	6000	39000	0	0	0	NA	NA	1	3	4000	1
3	1	112	20000	20000	0	7000	0	30	0	NA	NA	2	NA	NA	5
4	2	NA	NA	10000	NA	10000	NA	NA	0	NA	NA	2	NA	NA	1
5	2	35	6000	30000	0	24000	0	80	0	NA	NA	2	NA	NA	1
6	2	NA	NA	23000	NA	23000	NA	NA	0	NA	NA	2	NA	NA	1
7	2	49	5000	12500	0	7500	0	60	0	NA	NA	2	NA	NA	4
8	1	98	10000	35000	10000	35000	98	5	0	NA	NA	2	NA	NA	1
9	1	119	30000	30000	25000	25000	119	1	0	NA	NA	2	NA	NA	7
14	2	NA	NA	4000	NA	4000	NA	NA	0	NA	NA	1 (C)	5	7000	7
15	1	40	12000	24200	0	7200	0	32	Yes	4	500	2	NA	NA	8
16	2	72	6000	9000	0	3000	0	123	0	NA	NA	2	NA	NA	4
17	1	84	15000	15000	0	0	0	40	0	NA	NA	2	NA	NA	4
20	2	NA	NA	7000	NA	0	NA	NA	0	NA	NA	2	NA	NA	8
21	2	NA	NA	8000	NA	8000	NA	NA	0	NA	NA	2	NA	NA	1
22	1	54	20800	20800	20800	20800	36	0	0	NA	NA	2	NA	NA	1
23	1	40	25000	25000	25000	25000	40	0	0	NA	NA	2	NA	NA	7
24	2	NA	NA	10500	NA	10500	NA	NA	0	NA	NA	2	NA	NA	1
32	2	NA	NA	7500	NA	7500	NA	NA	0	NA	NA	2	NA	NA	1
35	2	54	9500	37500	0	28000	0	30	0	NA	NA	2	NA	NA	1
36	1	49	6000	10400	0	4400	0	73	0	NA	NA	2	NA	NA	4
39	2	NA	NA	19500	NA	19500	NA	NA	0	NA	NA	2	NA	NA	1
40	1	72	14000	14000	0	6500	0	32	0	NA	NA	2	NA	NA	4
41	1	50	6000	6000	0	0	0	26	0	NA	NA	1 (C)	5	1000	4
42	2	NA	NA	14000	0	14000	0	0	0	NA	NA	2	NA	NA	1
43	2	NA	NA	9000	NA	9000	NA	NA	0	NA	NA	2	NA	NA	1
73	2	0	0	12000	0	12000	0	0	0	NA	NA	2	NA	NA	1
74	1	56	4000	8800	0	4800	0	50	0	NA	NA	2	NA	NA	1
75	2	35	12000	35000	0	23000	0	50	0	NA	NA	1 (C)	5	3000	4
76	2	0	0	25000	0	25000	0	0	0	NA	NA	2	NA	NA	1
77	2	0	0	11000	0	11000	0	0	0	NA	NA	2	NA	NA	1
78	1	0	17600	17600	17600	17600	0	0	0	NA	NA	2	NA	NA	1
79	1	72	12000	22000	0	10000	0	39	0	NA	NA	2	NA	NA	4
80	2	0	0	10000	0	10000	0	0	0	NA	NA	2	NA	NA	1
81	1	42	8800	8800	0	0	0	38	0	NA	NA	1 (C)	5	1000	4
82	2	72	6000	18000	0	12000	0	0	0	NA	NA	2	NA	NA	1
83	2	49	2000	11000	2000	11000	49	30	0	NA	NA	2	NA	NA	1
84	2	40	3000	8000	0	5000	0	12	0	NA	NA	2	NA	NA	1
85	2	42	7000	23000	7000	23000	42	0	0	NA	NA	2	NA	NA	1
86	2	0	0	55000	0	55000	0	0	0	NA	NA	2	NA	NA	1
92	1	48	6000	6000	0	0	0	22	0	NA	NA	2	NA	NA	6
93	2	0	0	6000	0	6000	0	0	0	NA	NA	1 (C)	5	1500	1
94	2	48	4500	6300	0	1800	0	7	0	NA	NA	2	NA	NA	4
23	2	48	8000	16000	0	8000	0	52	0	NA	NA	2	NA	NA	4
24	1	56	7500	12500	0	5000	0	20	0	NA	NA	2	NA	NA	4
25	2	0	0	5000	0	5000	0	0	0	NA	NA	2	NA	NA	1
35	2	0	0	8000	0	8000	0	0	0	NA	NA	2	NA	NA	1
36	1	42	3000	3000	0	800	0	26	0	NA	NA	2	NA	NA	4,8
98	2	0	0	14000	0	14000	0	0	0	NA	NA	2	NA	NA	1
117	1	70	9000	9000	6000	6000	28	0	0	NA	NA	2	NA	NA	6
118	1	84	8000	8000	8000	8000	84	30	0	NA	NA	2	NA	NA	7
119	2	0	0	Don't know	0	Don't know	0	0	0	NA	NA	2	NA	NA	7
120	2	24	1500	21500	0	20000	0	52	0	NA	NA	2	NA	NA	4
121	2	72	5200	12100	0	6600	0	104	0	NA	NA	2	NA	NA	4
122	1	84	2083	2083	0	0	0	30	0	NA	NA	1c	5	4350	1
123	1	40	10000	10000	10000	10000	40	20	0	NA	NA	2	NA	NA	1
124	2	0	0	7800	0	7800	0	0	0	NA	NA	1c	3	1000	1
125	1	56	7000	7000	5000	5000	56	10	0	NA	NA	2	NA	NA	1
126	1	48	8750	13750	0	6250	0	47	0	NA	NA	2	NA	NA	4
127	1	70	12000	12000	4000	4000	36	16	0	NA	NA	2	NA	NA	1
128	1	55	6000	6000	0	0	0	45	0	NA	NA	2	NA	NA	4
129	1	84	3000	3000	0	3000	0	30	0	NA	NA	2	NA	NA	4,8
130	2	0	0	28000	0	15000	0	0	0	NA	NA	2	NA	NA	1
131	1	42	3500	3500	3500	3500	42	0	0	NA	NA	2	NA	NA	1
132	1	84	5000	9500	0	4000	0	32	0	NA	NA	2	NA	NA	4
133	1	48	22000	22000	22000	22000	48	0	0	NA	NA	2	NA	NA	1
134	1	84	15000	15000	0	9000	0	60	0	NA	NA	2	NA	NA	4
135	2	0	0	60000	0	60000	0	0	0	NA	NA	1c	5	2000	1
136	2	0	0	9000	0	9000	0	0	0	NA	NA	1c	5	2000	1
137	2	0	0	11000	0	11000	0	0	0	NA	NA	2	NA	NA	1
1	1	42	15000	15000	0	2500	24	22	0	Not applicable	0	1b	5	1000	6,8
2	2	84	10000	10000	4000	4000	12	5	0	Not applicable	0	2	Not applicable	0	7
3	2	49	7000	7000	7000	7000	49	5	0	Not applicable	0	2	Not applicable	0	1
4	2	0	0	83000	0	83000	0	20	0	Not applicable	0	2	Not applicable	0	1
5	2	0	0	6000	0	6000	0	0	0	Not applicable	0	2	Not applicable	0	6
6	1	66.5	9000	9000	0	4000	0	60	0	Not applicable	0	2	Not applicable	0	6,8
7	2	0	0	12000	0	12000	0	0	0	Not applicable	0	2	Not applicable	0	7
8	1	30	10000	14000	0	4000	0	80	0	Not applicable	0	2	Not applicable	0	7
9	2	30	9000	9000	0	9000	0	50	0	Not applicable	0	2	Not applicable	0	1
10	2	0	0	40000	0	40000	0	0	0	Not applicable	0	2	Not applicable	0	7
11	1	40	10000	10000	0	0	0	20	0	Not applicable	0	1c	4	1000	1
12	1	40	25000	45000	25000	25000	0	0	0	Not applicable	0	2	Not applicable	0	6,8
13	2	0	0	80000	0	80000	0	0	0	Not applicable	0	2	Not applicable	0	1
14	1	56	55000	55000	55000	55000	0	0	1	1	55000	2	Not applicable	0	1
15	1	60	8000	12000	8000	12000	60	0	0	Not applicable	0	2	Not applicable	0	1
16	2	0	0	20000	0	20000	0	8	0	Not applicable	0	2	Not applicable	0	7
17	2	0	0	6000	0	6000	0	0	0	Not applicable	0	1b	4	3000	6
18	1	0	25000	38000	25000	38000	0	0	0	Not applicable	0	2	Not applicable	0	1
19	2	0	0	11000	0	9000	0	0	0	Not applicable	0	2	Not applicable	0	1
20	1	60	20800	25800	7500	12500	18	26	0	Not applicable	0	2	Not applicable	0	1
21	1	56	35000	35000	35000	35000	49	0	0	Not applicable	0	2	Not applicable	0	1
22	1	30	4000	5000	4000	5000	30	0	0	Not applicable	0	2	Not applicable	0	7
23	2	0	0	10000	0	10000	0	0	0	Not applicable	0	2	Not applicable	0	1
24	2	0	0	15000	0	15000	0	0	0	Not applicable	0	2	Not applicable	0	7
25	2	31.5	7000	7000	0	5000	0	0	0	Not applicable	0	2	Not applicable	0	1,8
26	1	25	12000	26000	0	14000	0	40	0	Not applicable	0	2	Not applicable	0	1
27	1	42	25000	25000	25000	25000	42	0	0	Not applicable	0	2	Not applicable	0	1
28	2	0	0	10000	0	7000	0	0	0	Not applicable	0	2	Not applicable	0	6
29	2	0	0	6000	0	6000	0	0	0	Not applicable	0	2	Not applicable	0	1
30	2	28	4500	6500	0	2000	0	30	0	Not applicable	0	2	Not applicable	0	1
31	1	42	13000	13000	4800	4800	16	26	0	Not applicable	0	1c	5	3500	7
32	1	42	7500	7500	1500	1500	0	60	0	Not applicable	0	2	Not applicable	0	1
33	2	54	9000	50000	9000	50000	54	0	0	Not applicable	0	2	Not applicable	0	7
34	1	70	12000	12000	6000	6000	35	15	0	Not applicable	0	2	Not applicable	0	7
35	1	56	50000	50000	50000	50000	35	0	0	Not applicable	0	2	Not applicable	0	1
36	1	48	9500	9500	9500	9500	48	0	0	Not applicable	0	2	Not applicable	0	1
37	2	56	5000	15000	0	10000	0	30	0	Not applicable	0	2	Not applicable	0	1
38	1	90	7500	7500	7500	7500	60	0	0	Not applicable	0	2	Not applicable	0	1
39	1	28	20000	50000	20000	50000	28	0	0	Not applicable	0	2	Not applicable	0	1
40	1	70	7000	7000	6000	6000	49	30	0	Not applicable	0	2	Not applicable	0	1
41	1	60	7500	7500	7500	7500	18	26	0	Not applicable	0	2	Not applicable	0	1
42	1	28	15000	15000	10000	10000	21	0	0	Not applicable	0	2	Not applicable	0	1
4	1	48	41000	56000	41000	56000	48	0	0	Not applicable	0	2	Not applicable	0	1
6	2	0	0	20000	0	20000	0	0	0	Not applicable	0	2	Not applicable	0	1
7	2	0	0	4200	0	4200	0	0	0	Not applicable	0	2	Not applicable	0	1
8	2	0	0	30000	0	30000	0	0	0	Not applicable	0	2	Not applicable	0	1
10	1	56	28500	43500	28500	43500	0	0	0	Not applicable	0	2	Not applicable	0	1
11	1	48	7800	8800	0	12000	0	42	0	Not applicable	0	2	Not applicable	0	4
12	1	30	10400	10400	0	0	0	68	0	Not applicable	0	2	Not applicable	0	1
13	1	49	4200	4200	2000	2000	10	0	Yes	4	500	2	Not applicable	0	1
15	1	84	11700	11700	0	0	0	25	0	Not applicable	0	2	Not applicable	0	1
17	2	84	6000	16000	0	10000	0	50	0	Not applicable	0	2	Not applicable	0	4
18	2	56	4000	11000	4000	11000	56	0	0	Not applicable	0	2	Not applicable	0	1
20	2	18	39000	65000	39000	65000	18	15	0	Not applicable	0	2	Not applicable	0	1
21	1	48	48000	63000	48000	63000	0	0	0	Not applicable	0	2	Not applicable	0	1
27	2	0	0	250	0	0	250	0	0	Not applicable	0	2	Not applicable	0	1
33	1	48	13200	15200	0	2000	0	26	0	Not applicable	0	2	Not applicable	0	4
36	1	48	4000	6400	0	2400	0	45	0	Not applicable	0	2	Not applicable	0	6
38	1	35	2000	2000	0	0	0	50	0	Not applicable	0	2	Not applicable	0	1
44	2	48	12000	19800	0	7800	0	42	0	Not applicable	0	2	Not applicable	0	4
48	2	48	7200	13200	0	6000	0	25	0	Not applicable	0	2	Not applicable	0	1
53	1	56	9000	9583	0	7000	0	20	0	Not applicable	0	2	Not applicable	0	4
57	1	84	12000	12000	0	0	0	46	Yes	4	500	2	Not applicable	0	4,6
67	2	48	5200	11200	0	6000	0	71	0	Not applicable	0	2	Not applicable	0	4
68	2	48	6500	9500	0	3000	0	68	0	Not applicable	0	2	Not applicable	0	Not available
71	2	0	0	16000	0	16000	0	0	0	Not applicable	0	2	Not applicable	0	7
72	2	0	0	12000	0	5000	0	0	0	Not applicable	0	2	Not applicable	0	1
73	2	84	5000	14000	0	9000	0	10	0	Not applicable	0	2	Not applicable	0	1
74	1	84	31000	72000	31000	72000	84	14	0	Not applicable	0	2	Not applicable	0	1
75	1	72	7200	14400	7200	14400	72	0	0	Not applicable	0	2	Not applicable	0	1
76	1	42	10500	10500	2000	2000	0	170	0	Not applicable	0	2	Not applicable	0	4
85	1	42	2500	2500	2500	2500	28	12	0	Not applicable	0	2	Not applicable	0	1
91	1	48	10400	19400	0	9000	0	52	0	Not applicable	0	2	Not applicable	0	4
92	2	16	1200	7700	0	6500	0	10	0	Not applicable	0	2	Not applicable	4
93	2	0	0	9000	0	9000	0	0	0	Not applicable	0	2	Not applicable	0	1
94	1	48	40000	67000	30000	57000	0	0	0	Not applicable	0	2	Not applicable	0	6
95	1	48	7500	7500	0	0	0	52	0	Not applicable	0	2	Not applicable	0	4
96	1	28	5000	5000	0	0	0	86	0	Not applicable	0	2	Not applicable	0	6
97	1				NA	NA	NA	NA	NA	NA	NA	NA	NA	NA	NA
99	2	60	6000	19000	0	13000	0	60	0	Not applicable	0	2	Not applicable	0	4
100	2	48	5000	12000	5000	12000	48	20	Yes	4	500	2	Not applicable	0	1
101	2	0	0	18000	0	18000	0	0	0	Not applicable	0	2	Not applicable	0	1
1	1	28	3500	7000	0	3500	0	90	0	Not applicable	0	2	Not applicable	0	1
2	2	48	3120	9620	0	6500	0	53	0	Not applicable	0	2	Not applicable	0	4
3	2	0	0	28000	0	28000	0	0	0	Not applicable	0	2	Not applicable	0	1
4	2	0	0	15000	0	15000	0	0	0	Not applicable	0	2	Not applicable	0	1
5	1	48	9600	9600	0	0	0	122	0	Not applicable	0	2	Not applicable	0	4
25	1	56	3000	18000	0	15000	0	52	0	Not applicable	0	2	Not applicable	0	6
26	1	56	21000	21000	21000	21000	56	12	0	Not applicable	0	2	Not applicable	0	1
27	2	36	12000	59000	0	47000	0	26	0	Not applicable	0	2	Not applicable	0	4
28	1	77	9000	18000	0	9800	0	60	0	Not applicable	0	2	Not applicable	0	4, 8
29	2	54	8000	20000	0	12000	0	135	0	Not applicable	0	2	Not applicable	0	4, 6
78	1	56	9000	30000	0	21000	0	55	0	Not applicable	0	2	Not applicable	0	4
79	1	54	5000	5000	0	0	0	44	0	Not applicable	0	2	Not applicable	0	1
80	2	0	0	18000	0	18000	0	0	0	Not applicable	0	2	Not applicable	0	1
81	1	48	10000	12000	0	2000	0	32	0	Not applicable	0	2	Not applicable	0	4
82	1	15	2800	2800	2000	2000	4	40	0	Not applicable	0	2	Not applicable	0	1
83	1	70	10000	10000	0	10000	0	0	0	Not applicable	0	2	Not applicable	0	8
84	1	48	33000	36000	33000	36000	48	0	0	Not applicable	0	2	Not applicable	0	1
110	2	0	0	15000	0	15000	0	0	0	Not applicable	0	2	Not applicable	0	1
111	2	49	12000	14400	0	2400	0	37	0	Not applicable	0	2	Not applicable	0	1
112	2	0	0	15000	0	15000	0	0	0	Not applicable	0	2	Not applicable	0	1
113	2	0	0	6000	0	3600	0	51	0	Not applicable	0	2	Not applicable	0	1
114	2	0	0	18000	0	9000	0	30	0	Not applicable	0	2	Not applicable	0	1
116	1	48	11700	11700	0	0	0	55	0	Not applicable	0	2	Not applicable	0	4
17	2	48	6500	14300	0	7800	0	40	0	Not applicable	0	2	Not applicable	0	1
37	1	42	8333	11833	8333	8333	42	0	0	Not applicable	0	1c	4	20000	1
38	1	48	6500	6500	0	0	0	42	0	Not applicable	0	2	Not applicable	0	4
49	2	60	12000	29000	0	0	0	57	0	Not applicable	0	2	Not applicable	0	1
50	1	72	12500	25500	0	12000	0	90	0	Not applicable	0	2	Not applicable	0	4,6
51	1	56	6000	6000	2000	2000	14	0	0	Not applicable	0	2	Not applicable	0	1
52	1	32	4800	4800	0	0	0	42	0	Not applicable	0	2	Not applicable	0	6
53	1	36	3600	6600	0	3000	0	35	0	Not applicable	0	2	Not applicable	0	4
54	2	0	0	40000	0	40000	0	0	0	Not applicable	0	2	Not applicable	0	1
55	2	48	10000	31000	0	21000	0	43	0	Not applicable	0	2	Not applicable	0	4
56	2	56	9000	24000	0	15000	0	50	0	Not applicable	0	2	Not applicable	0	4
57	2	0	0	2500	0	2500	0	0	0	Not applicable	0	2	Not applicable	0	1
58	2	0	0	4000	0	0	0	0	0	Not applicable	0	2	Not applicable	0	7
69	1	32	6400	6400	0	0	0	8	0	Not applicable	0	2	Not applicable	0	1
70	2	24	3600	19400	0	15800	0	19	0	Not applicable	0	2	Not applicable	0	6
71	2	0	0	4500	0	4500	0	0	0	Not applicable	0	2	Not applicable	0	1
101	2	32	4000	4000	0	0	0	48	0	Not applicable	0	2	Not applicable	0	1

## Sheet: Coping
Sl no.	Did you borrow or receive any money to cover costs incurred since you started TB treatment? Yes = 1; No = 2; Don't know = 3	If yes, how much did you borrow/receive (in total)?	From whom did you borrow/ receive?	Are you expected to pay the amount back?	Have you sold any of your property to finance the cost incurred during TB treatment? Yes = 1; No = 2; Don't know = 3	If yes, what did you sell?	How much money did you receive from the sale of all items of your property (in total)?	The impact on your household financially since you experienced TB symptoms has been that your household became:	Is there any other household member/s who are currently suffering from TB and seeking treatment?	How Many
3	2	NA	NA	NA	2	NA	NA	2	2	NA
7	1	15000	7	1	2	NA	NA	3	2	NA
9	2	NA	NA	NA	2	NA	NA	3	2	NA
11	1	26000	1	1	1	6	40000	4	2	NA
26	1	3000	2	1	2	NA	NA	2	2	NA
28	1	100000	4	1	2	NA	NA	4	2	NA
71	2	NA	NA	NA	2	NA	NA	2	2	NA
72	2	NA	NA	NA	2	NA	NA	4	2	NA
73	1	4000	6	1	2	NA	NA	3	2	NA
74	2	NA	NA	NA	2	NA	NA	2	2	NA
75	1	1500	1	1	2	NA	NA	4	2	NA
76	2	NA	NA	NA	2	NA	NA	2	2	NA
77	1	100000	2	1	2	NA	NA	4	2	NA
78	1	30000	1	1	2	NA	NA	2	2	NA
79	1	30000	6	1	2	NA	NA	4	2	NA
80	2	NA	NA	NA	2	NA	NA	3	2	NA
81	2	NA	NA	NA	2	NA	NA	2	2	NA
82	1	70000	2	1	2	NA	NA	3	2	NA
83	2	NA	NA	NA	2	NA	NA	3	2	NA
84	2	NA	NA	NA	2	NA	NA	4	2	NA
85	1	25000	6	1	1	6	15000	4	2	NA
86	2	NA	NA	NA	2	NA	NA	3	2	NA
87	1	3000	2	1	2	NA	NA	4	2	NA
88	2	NA	NA	NA	2	NA	NA	2	2	NA
89	2	NA	NA	NA	2	NA	NA	2	2	NA
90	2	NA	NA	NA	2	NA	NA	4	2	NA
91	2	NA	NA	NA	2	NA	NA	4	2	NA
92	2	NA	NA	NA	2	NA	NA	3	2	NA
93	1	1000	1	1	2	NA	NA	4	2	NA
94	1	15000	6	1	2	NA	NA	4	2	NA
95	1	6000	1	1	2	NA	NA	4	2	NA
96	2	NA	NA	NA	2	NA	NA	4	2	NA
4	2	0	NA	NA	2	NA	0	3	2	NA
24	2	NA	NA	NA	2	NA	NA	2	2	NA
27	2	NA	NA	NA	2	NA	NA	3	2	NA
28	2	NA	NA	NA	2	NA	NA	4	2	NA
29	2	NA	NA	NA	2	NA	NA	4	2	NA
30	2	NA	NA	NA	2	NA	NA	3	2	NA
31	2	NA	NA	NA	2	NA	NA	2	2	NA
45	1	3000	1	1	1	2	2500	4	2	NA
46	2	NA	NA	NA	2	NA	NA	2	2	NA
47	2	NA	NA	NA	2	NA	NA	3	2	NA
48	2	NA	NA	NA	2	NA	NA	3	2	NA
49	2	NA	NA	NA	2	NA	NA	3	2	NA
50	2	NA	NA	NA	2	NA	NA	2	2	NA
51	1	3500	2	1	2	NA	NA	3	2	NA
52	2	NA	NA	NA	2	NA	NA	4	2	NA
53	2	NA	NA	NA	2	NA	NA	2	2	NA
54	2	NA	NA	NA	2	NA	NA	2	2	NA
55	2	NA	NA	NA	2	NA	NA	3	1	1
56	2	NA	NA	NA	2	NA	NA	2	2	NA
57	2	NA	NA	NA	2	NA	NA	4	2	NA
58	1	2000	1	1	2	NA	NA	3	2	NA
59	1	15000	2	1	2	NA	NA	4	2	NA
60	2	NA	NA	NA	2	NA	NA	3	2	NA
61	2	NA	NA	NA	2	NA	NA	3	2	NA
62	2	NA	NA	NA	2	NA	NA	3	2	NA
63	2	NA	NA	NA	2	NA	NA	2	2	NA
64	2	NA	NA	NA	1	6	15000	4	2	NA
65	1	40000	4	1	1	6	6000	4	2	NA
66	1	20000	4	1	2	NA	NA	2	2	NA
67	2	NA	NA	NA	1	6	15000	4	1	1
68	2	NA	NA	NA	2	NA	NA	2	2	NA
69	1	11000	4	1	1	4	4000	4	2	NA
70	1	500	2	1	2	NA	NA	4	2	NA
71	2	NA	NA	NA	2	NA	NA	2	NA	NA
72	1	45000	2	1	1	1	1.5	4	2	NA
92	1	2000	1	1	2	NA	NA	3	2	NA
1	2	NA	NA	NA	2	NA	NA	2	1	1
2	2	NA	NA	NA	2	NA	NA	2	2	NA
3	1	10000	2	1	2	NA	NA	4	2	NA
4	1	2000	2	1	2	NA	NA	3	2	NA
5	1	4500	4	1	2	NA	NA	3	2	NA
6	1	8000	2	1	2	NA	NA	2	2	NA
7	1	10000	2	1	1	6,7	1500	3	2	NA
8	2	NA	NA	NA	2	NA	NA	2	2	NA
9	2	NA	NA	NA	2	NA	NA	3	2	NA
14	2	NA	NA	NA	2	NA	NA	3	2	NA
15	2	NA	NA	NA	2	NA	NA	4	2	NA
16	1	6000	1,2	1	2	NA	NA	4	1	1
17	2	NA	NA	NA	2	NA	NA	4	2	NA
20	1	50000	1	1	2	NA	NA	4	2	NA
21	1	50000	2	1	2	NA	NA	4	2	NA
22	2	NA	NA	NA	2	NA	NA	3	2	NA
23	1	30000	4	1	2	NA	NA	4	2	NA
24	1	10000	6	1	2	NA	NA	3	2	NA
32	2	NA	NA	NA	2	NA	NA	2	2	NA
35	1	2000	5	1	2	NA	NA	3	2	NA
36	2	NA	NA	NA	1	7	3500	4	2	NA
39	2	NA	NA	NA	2	NA	NA	2	2	NA
40	2	NA	NA	NA	2	NA	NA	4	2	NA
41	2	NA	NA	NA	2	NA	NA	4	2	NA
42	1	4000	1	1	2	NA	NA	2	2	NA
43	1	5000	2	1	2	NA	NA	3	2	NA
73	2	NA	NA	NA	2	NA	NA	2	2	NA
74	1	5000	1	1	2	NA	NA	3	2	NA
75	2	NA	NA	NA	2	NA	NA	3	2	NA
76	2	NA	NA	NA	2	NA	NA	2	2	NA
77	2	NA	NA	NA	2	NA	NA	2	2	NA
78	2	NA	NA	NA	2	NA	NA	2	2	NA
79	2	NA	NA	NA	1	3	20000	4	2	NA
80	2	NA	NA	NA	1	2	3000	3	2	NA
81	1	2500	1	Don't know	2	NA	NA	3	1	1
82	1	50000	4	1	2	NA	NA	2	2	NA
83	2	NA	NA	NA	2	NA	NA	2	2	NA
84	1	3000	2	1	2	NA	NA	3	2	NA
85	2	NA	NA	NA	2	NA	NA	2	2	NA
86	2	NA	NA	NA	2	NA	NA	2	2	NA
92	1	15000	1	1	2	NA	NA	4	2	NA
93	1	5000	2	1	1	2	12000	4	2	NA
94	1	3000	2	1	2	NA	NA	2	2	NA
23	2	NA	NA	NA	2	NA	NA	4	2	NA
24	2	NA	NA	NA	2	NA	NA	3	2	NA
25	2	NA	NA	NA	2	NA	NA	3	2	NA
35	2	NA	NA	NA	2	NA	NA	4	2	NA
36	2	NA	NA	NA	2	NA	NA	4	2	NA
98	2	NA	NA	NA	2	NA	NA	2	2	NA
117	1	25000	1	1	2	NA	NA	4	2	NA
118	1	10000	6	1	2	NA	NA	3	2	NA
119	1	30000	6	1	2	NA	NA	3	2	NA
120	1	30000	6	1	2	NA	NA	3	2	NA
121	1	4000	5	1	2	NA	NA	4	2	NA
122	2	NA	NA	NA	2	NA	NA	3	2	NA
123	2	NA	NA	NA	2	NA	NA	3	2	NA
124	2	NA	NA	NA	2	NA	NA	4	2	NA
125	1	15000	2	1	2	NA	NA	3	2	NA
126	2	NA	NA	NA	2	NA	NA	4	2	NA
127	2	NA	NA	NA	2	NA	NA	3	2	NA
128	1	7000	3	1	1	2	5000	4	2	NA
129	1	5000	2	1	2	NA	NA	4	2	NA
130	1	70000	1	1	2	NA	NA	3	2	NA
131	1	7000	7	1	2	NA	NA	4	2	NA
132	2	NA	NA	NA	2	NA	NA	4	2	NA
133	2	NA	NA	NA	2	NA	NA	2	2	NA
134	1	60000	2	1	2	NA	NA	3	2	NA
135	2	NA	NA	NA	2	NA	NA	3	2	NA
136	1	5000	6	1	2	NA	NA	4	2	NA
137	2	NA	NA	NA	2	NA	NA	4	2	NA
1	1	12000	6	1	2	NA	NA	4	2	NA
2	1	10000	2	1	1	6	7000	2	2	NA
3	2	NA	NA	NA	2	NA	NA	2	2	NA
4	1	Did not want to disclose	Did not want to disclose	1	2	NA	NA	3	2	NA
5	1	1500	2	1	2	NA	NA	3	2	NA
6	2	NA	NA	NA	2	NA	NA	3	2	NA
7	1	7000	2	1	2	NA	NA	2	2	NA
8	2	NA	NA	NA	2	NA	NA	3	2	NA
9	1	80000	6	1	1	6	1500	4	2	NA
10	1	60000	6	1	2	NA	NA	2	2	NA
11	1	20000	5	1	2	NA	NA	3	2	NA
12	2	NA	NA	NA	2	NA	NA	3	2	NA
13	2	NA	NA	NA	2	NA	NA	5	2	NA
14	2	NA	NA	NA	2	NA	NA	2	2	NA
15	2	NA	NA	NA	2	NA	NA	3	2	NA
16	2	NA	NA	NA	2	NA	NA	3	2	NA
17	2	NA	NA	NA	2	NA	NA	4	2	NA
18	1	30000	6	1	2	NA	NA	3	2	NA
19	2	NA	NA	NA	2	NA	NA	3	2	NA
20	2	NA	NA	NA	2	NA	NA	3	2	NA
21	2	NA	NA	NA	2	NA	NA	2	2	NA
22	1	3000	1	1	2	NA	NA	2	2	NA
23	2	NA	NA	NA	2	NA	NA	3	2	NA
24	1	20000	6	1	2	NA	NA	4	2	NA
25	1	15000	2	1	1	6	8000	3	2	NA
26	2	NA	NA	NA	2	NA	NA	3	2	NA
27	1	25000	2	1	2	NA	NA	3	1	NA
28	2	NA	NA	NA	2	NA	NA	3	2	NA
29	2	NA	NA	NA	2	NA	NA	2	2	NA
30	1	3000	5	1	2	NA	NA	4	2	NA
31	1	5000	6	1	2	NA	NA	3	2	NA
32	1	10000	1	1	2	NA	NA	4	2	NA
33	2	NA	NA	NA	2	NA	NA	2	2	NA
34	1	60000	6	1	2	NA	NA	3	2	NA
35	2	NA	NA	NA	2	NA	NA	2	2	NA
36	1	10000	1	1	2	NA	NA	2	2	NA
37	2	NA	NA	NA	2	NA	NA	3	2	NA
38	2	NA	NA	NA	2	NA	NA	3	2	NA
39	2	NA	NA	NA	2	NA	NA	3	2	NA
40	1	15000	2	1	2	NA	NA	4	2	NA
41	1	10000	1	1	2	NA	NA	3	2	NA
42	2	NA	NA	NA	2	NA	NA	3	2	NA
4	2	NA	NA	NA	2	NA	NA	2	2	NA
6	2	NA	NA	NA	2	NA	NA	2	2	NA
7	2	NA	NA	NA	2	NA	NA	2	2	NA
8	2	NA	NA	NA	2	NA	NA	2	2	NA
10	2	NA	NA	NA	2	NA	NA	2	2	NA
11	1	22000	1,6	1	2	NA	NA	4	2	NA
12	2	NA	NA	NA	2	NA	NA	3	2	NA
13	1	50000	4	1	2	NA	NA	3	2	NA
15	1	1500	2	1	1	2	1500	4	2	NA
17	1	15000	1	1	2	NA	NA	3	2	NA
18	2	NA	NA	NA	2	NA	NA	3	2	NA
20	1	10000	2	1	2	NA	NA	2	2	NA
21	1	20000	2	1	2	NA	NA	3	2	NA
27	1	1000	1	1	1	2	5700	3	2	NA
33	2	NA	NA	NA	2	NA	NA	3	2	NA
36	2	NA	NA	NA	2	NA	NA	3	2	NA
38	1	10000	1	1	2	NA	NA	3	2	NA
44	2	NA	NA	NA	2	NA	NA	4	2	NA
48	1	2500	1	1	2	NA	NA	2	2	NA
53	1	15000	1	1	2	NA	NA	4	2	NA
57	1	7000	6	1	2	NA	NA	3	2	NA
67	1	8500	6	1	1	3	1800	4	2	NA
68	1	1000	2	1	2	NA	NA	4	2	NA
71	2	NA	NA	NA	2	NA	NA	2	2	NA
72	2	NA	NA	NA	2	NA	NA	4	2	NA
73	2	NA	NA	NA	2	NA	NA	4	2	NA
74	Not interested	Not interested	Not interested	Not interested	Not interested	Not interested	Not interested	2	2	NA
75	1	8000	1,6	1	2	NA	NA	3	2	NA
76	1	10000	1	1	2	NA	NA	4	2	NA
85	1	2000	2	1	2	NA	NA	3	2	NA
91	1	5000	2	1	2	NA	NA	3	2	NA
92	1	4000	1	1	2	NA	NA	3	2	NA
93	2	Not interested	Not interested	Not interested	2	Not interested	Not interested	3	2	NA
94	1	20000	6	1	2	NA	NA	3	2	NA
95	2	Not interested	Not interested	Not interested	2	Not interested	Not interested	3	2	NA
96	1	10000	1	1	2	NA	NA	4	2	NA
97	2	NA	NA	NA	2	NA	NA			NA
99	1	10000	2	1	2	NA	NA	3	2	NA
100	1	5000	2	1	2	NA	NA	3	2	NA
101	1	15000	2	1	2	NA	NA	3	2	NA
1	2	NA	NA	NA	2	NA	NA	3	2	NA
2	1	1000	2	1	2	NA	NA	4	2	NA
3	2	NA	NA	NA	2	NA	NA	3	2	NA
4	1	3000	1	1	2	NA	NA	2	2	NA
5	1	2000	1	1	2	NA	NA	4	2	NA
25	1	22000	2	1	2	NA	NA	4	2	NA
26	2	NA	NA	NA	2	NA	NA	2	2	NA
27	1	10000	2	1	2	NA	NA	3	2	NA
28	1	13000	6	1	2	NA	NA	3	2	NA
29	1	11000	1	1	2	NA	NA	3	2	NA
78	2	NA	NA	NA	2	NA	NA	3	2	NA
79	2	NA	NA	NA	2	NA	NA	3	3	NA
80	2	NA	NA	NA	2	NA	NA	3	2	NA
81	2	NA	NA	NA	2	NA	NA	3	2	NA
82	1	1000	2	1	2	NA	NA	2	2	NA
83	2	NA	NA	NA	2	NA	NA	2	2	NA
84	2	NA	NA	NA	2	NA	NA	2	2	NA
110	1	10000	5	1	1	2	13000	4	2	NA
111	2	NA	NA	NA	2	NA	NA	3	2	NA
112	2	NA	NA	NA	2	NA	NA	3	2	NA
113	1	10000	2	1	1	6	3000	4	2	NA
114	1	9000	1	1	2	NA	NA	3	2	NA
116	2	NA	NA	NA	2	NA	NA	3	2	NA
17	1	5000	2	1	2	NA	NA	3	1	1
37	2	NA	NA	NA	2	NA	NA	3	2	NA
38	1	7000	1	1	2	NA	NA	3	2	NA
49	2	NA	NA	NA	2	NA	NA	3	2	NA
50	1	1500	2	1	1	2	5000	2	2	NA
51	1	6000	1	1	2	NA	NA	3	2	NA
52	1	15000	1	1	2	NA	NA	4	2	NA
53	2	NA	NA	NA	2	NA	NA	4	2	NA
54	1	10000	2	1	2	NA	NA	2	2	NA
55	1	3000	2	1	2	NA	NA	3	2	NA
56	2	NA	NA	NA	2	NA	NA	Not available	2	NA
57	2	NA	NA	NA	1	2	40000	3	2	NA
58	2	NA	NA	NA	1	5	2000	3	2	NA
69	1	1000	1	1	1	5	100	3	2	NA
70	2	NA	NA	NA	2	NA	NA	3	2	NA
71	2	NA	NA	NA	2	NA	NA	2	2	NA
101	1	3000	1	1	1	3	1500	3	2	NA

[truncated: 13 more sheets: Visit_2nd round, Hosp_2nd round, DOT_2nd round, Pickup_2nd round, Food_2nd round, Income_2nd round, Coping_2nd round, Visit_CP, Visit_Post, Hosp_Post, Symptoms_post, Income_post, Coping_post]
