# Supplementary material for: Journey of the tuberculosis patients in India from onset of symptom till one-year post-treatment
Source: PLOS Glob Public Health. 2023 Feb 10;3(2):e0001564. doi: 10.1371/journal.pgph.0001564 (PMC7614204; doi:10.1371/journal.pgph.0001564)
Supplement: S1 Data — (ZIP) [file pgph.0001564.s009.zip › Complete data/Slum compiled.xlsx]

## Sheet: Basic info
Sl no.	Sex	Age	Place of diagnosis	Type of TB	Treatment registration group	Start date of current TB treatment	HIV status	Place of interview
1	Male	50	1	1	1	28.1.2019	2	2		Place of diagnosis
2	Male	24	1	1	1	7.2.2019	2	2		1. Government hospital / health centre
4	Male	48	1	1	1	3.1.2019	2	2		2. NGO/charitable health center or hospital
5	Male	67	1	2	1	17.1.2019	2	2		3. Private clinic or hospital
6	Male	38	1	1	10	7.2.2019	2	2		4. Others
8	Male	52	1	1	2	25.1.2019	2	2
10	Male	40	3	3	1	15.2.2019	2	2
12	Female	20	3	3	10	31.1.2019	2	1		Type of TB
13	Male	22	1	1	1	2.2.2019	2	2		1. Pulmonary, bacteriologically confirmed
14	Female	26	1	3	2	1.2.2019	2	2		2. Pulmonary, bacteriologically unconfirmed
15	Male	38	1	1	1	17.1.2019	2	1		3. Extra-pulmonary
16	Female	40	1	3	1	17.1.2019	2	2
17	Male	45	1	1	1	23.2.2019	2	2
18	Female	50	1	1	1	8.2.2019	2	2		Treatment registration group
19	Female	18	1	3	1	12.2.19	2	2		1. 1st line, new
20	Male	25	1	1	1	1.2.19	2	2		2. 1st line, relapse
21	Male	24	1	1	1	14.1.19	2	2		3. 1st line, re-treatment after loss to follow-up
22	Female	20	1	3	1	21.2.19	2	2		4. 1st line, re-treatment after failure
23	Male	35	2	1	1	30.1.19	2	2
24	Male	26	1	1	1	1.2.19	2	2
25	Male	46	1	1	1	18.1.19	2	2		HIV status
27	Female	21	1	3	1	9.2.19	2	2		1. Positive
29	Male	48	2	1	1	24.1.19	2	2		2. Negative
30	Female	25	1	1	1	7.2.19	2	2		3. Not tested
31	Female	21	1	3	1	16.1.19	2	2		4. Unknown
32	Female	20	1	1	1	9.2.19	2	2
33	Female	27	1	1	1	29.1.19	2	2
34	Male	45	1	1	1	5.2.19	2	2		Place of interview
35	Male	34	1	2	1	28.1.19	2	2		1. Patient home
36	Male	44	3	1	1	28.1.19	2	2		2. Health facility
37	Male	45	1	1	2	2.2.19	2	2		3. Any other
38	Female	20	1	1	1	19.1.19	2	2
39	Male	36	1	3	1	24.1.19	2	2
40	Female	20	1	3	1	24.1.19	2	2
41	Male	49	1	1	2	17.1.19	2	2
42	Female	45	1	1	1	17.1.19	2	2
43	Male	26	1	1	1	4.2.19	2	2
44	Male	19	3	1	2	9.2.19	2	2
45	Male	55	3	1	1	18.1.19	2	2
46	Female	35	1	3	1	6.2.19	2	2
47	Male	24	1	1	1	14.2.19	2	2
48	Female	21	1	1	1	21.1.19	2	2
49	Female	25	1	1	1	5.2.19	2	2
50	Male	45	1	1	1	30.1.19	2	2
51	Male	39	3	1	1	30.1.19	2	2
52	Male	62	1	1	2	1.2.19	2	2
53	Female	35	1	2	1	24.1.19	2	2
54	Female	29	1	3	1	25.1.19	2	2
55	Male	45	1	1	1	22.1.19	2	2
56	Male	48	1	1	1	8.2.19	2	1
57	Male	29	1	1	1	22.1.19	2	2
58	Male	21	1	1	1	29.1.19	2	2
59	Female	70	1	3	1	1.2.19	2	2
60	Male	73	1	1	1	21.1.19	2	2
61	Male	63	3	3	10	22.2.19	2	2
62	Male	42	3	3	1	14.2.19	2	2
63	Female	65	1	1	2	12.3.19	2	2
64	Female	25	1	1	2	1.3.19	2	2
65	Male	30	3	3	1	5.3.19	2	2
66	Male	21	3	1	1	13.3.19	2	2
67	Female	33	1	1	1	21.2.19	2	2
68	Female	76	1	1	1	21.2.19	2	2
69	Male	29	1	1	1	28.2.19	2	2
70	Male	30	1	1	1	1.3.19	2	2
1	M	60	1	1	1	28.2.19	2	2
2	F	18	1	1	1	22.1.19	2	2
3	F	20	1	1	2	22.2.19	2	2
5	M	50	1	1	1	17.1.19	2	2
6	M	20	1	1	2	22.1.19	2	2
7	M	19	2	2	1	2.2.19	2	2
8	M	57	1	1	2	19.1.19	2	2
9	F	18	1	3	1	5.2.19	2	2
10	M	49		3	1	16.2.19	2	2
11	M	26	1	1	1	2.2.19	2	2
12	F	27	1	1	1	20.2.19	2	2
13	M	21	1	1	1	12.2.19	2	2
14	Female	20	3	3	1	14.1.19	2	2
15	Male	21	3	3	1	6.2.19	2	2
16	Female	22	1	1	1	14.2.19	2	2
17	Male	45	1	1	1	29.1.19	2	2
18	Female	40	3	3	1	29.1.19	2	2
19	Male	62	1	1	2	1.2.19	2	2
20	Female	19	1	3	1	23.1.19	2	2
21	Female	18	3	1	1	23.1.19	2	2
22	Female	55	3	3	1	29.1.19	2	2
23	Male	32	1	1	1	24.1.19	2	2
25	Female	18	1	1	2	9.2.19	2	2
26	Male	47	2	3	1	17.1.19	2	2
32	Female	40	3	3	1	11.2.19	2	2
33	Female	51	2	1	1	22.1.19	2	2
34	Female	21	1	1	1	18.2.19	2	2
35	Female	31	2	3	1	15.2.19	2	2
36	Female	37	2	3	1	15.1.19	2	2
37	Female	36	2	3	1	19.2.19	2	2
38	Female	24	1	3	1	13.2.19	2	2
39	Female	25	2	1	2	20.2.19	2	2
40	Female	25	2	3	1	15.1.19	2	2
41	Female	26	1	1	2	8.2.19	2	2
42	Female	21	1	1	1	22.2.19	2	2
43	Male	34	2	1	1	23.2.19	2	2
44	Male	65	2	1	3	15.1.19	2	2
73	Female	22	3	3	1	8.3.19	2	2
74	Male	42	3	3	2	5.3.19	2	2
75	Male	58	1	3	1	5.3.19	2	2
76	Female	56	1	1	1	20.2.19	2	2
77	Female	21	3	3	1	8.3.19	2	2
78	Male	35	1	1	1	9.3.19	2	2
79	Female	18	1	2	1	21.2.19	2	2
80	Male	26	2	1	2	2.3.19	2	2
81	Female	18	3	3	1	20.2.19	2	2
82	Male	18	1	1	2	25.2.19	2	2
83	Male	60	1	3	1	6.3.19	2	2
84	Male	47	1	1	1	19.2.19	2	2
85	Female	22	1		1	11.3.19	2	2
86	Female	23	1	1	1	27.2.19	2	2
87	Female	19	1	1	1	16.2.19	2	2
88	Female	24	1	1	1	19.3.19	2	2
89	Female	28	1	1	1	26.2.19	2	2
90	Male	38	1	1	1	21.2.19	2	2
91	Female	27	1	1	1	28.2.19	2	2
93	Female	22	2	1	1	8.3.19	2	2
94	Male	22	1	1	1	15.2.19	2	2
95	Female	42	1	1	2	11.2.19	2	2
96	Male	30	1	1	1	4.3.19	2	2
97	Female	19	3	3	1	15.3.19	2	2
98	Male	53	1	3	1	11.3.19	2	2
99	Male	22	3	1	1	18.3.19	2	2
100	Female	18	1	1	1	1.3.19	2	2
10	Male	30	3	1	2	19.1.19	2	2
11	Male	23	1	1	1	28.3.19	2	2
12	Male	28	3	1	3	27.2.19	2	2
13	Female	28	3	3	2	12.3.19	2	2
18	Female	18	1	1	1	13.3.19	2	2
19	Male	50	3	1	1	16.2.19	2	2

## Sheet: Visit
Sl No.	Weeks before treatment started	Provider type (1st visit)	Weeks before treatment started	Number of times visited	Provider type (2nd visit)	Weeks before treatment started	Number of times visited	Provider type (3rd visit)	Weeks before treatment started	Number of times visited	Provider type (4th visit)	Weeks before treatment started	Number of times visited	Provider type (5th visit)	Weeks before treatment started	Number of times visited	Provider type (6th visit)	Weeks before treatment started	Number of times visited	Provider type (7th visit)	Weeks before treatment started	Number of times visited	Provider type (8th visit)	Weeks before treatment started	Number of times visited	Provider type (9th visit)	Weeks before treatment started	Number of times visited	Provider type (10th visit)	Weeks before treatment started	Number of times visited	Provider type (11th visit)	Weeks before treatment started	Number of times visited	Provider type (12th visit)	Weeks before treatment started	Number of times visited	Provider type (13th visit)	Weeks before treatment started	Number of times visited	Provider type (14th visit)	Weeks before treatment started	Number of times visited	Provider type (15th visit)	Weeks before treatment started	Number of times visited	Provider type (16th visit)	Weeks before treatment started	Number of times visited
1	8	3	8 to 4	4	5	3 to 1	3	5	0	1	0	0	0	0	0	0	0	0	0	0	0	0	0	0	0	0	0	0	0	0	0	0	0	0	0	0	0	0	0	0	0	0	0	0	0	0	0	0	0
2	10	1	10 to 4	9	6	3	1	6	1	3	6	0	2	0	0	0	0	0	0	0	0	0	0	0	0	0	0	0	0	0	0	0	0	0	0	0	0	0	0	0	0	0	0	0	0	0	0	0	0
4	12	4	11 to 8	3	1	8 to 4	3	5	3	1	11	2	2	5	1	2	5	0	1	0	0	0	0	0	0	0	0	0	0	0	0	0	0	0	0	0	0	0	0	0	0	0	0	0	0	0	0	0	0
5	8	3	8	1	3	7	1	3	6	2	1	8 to 3	7	5	2	2	5	0	1	0	0	0	0	0	0	0	0	0	0	0	0	0	0	0	0	0	0	0	0	0	0	0	0	0	0	0	0	0	0
6	8	1	8 to 4	6	6	3	3	6	2	3	6	1	2	0	0	0	0	0	0	0	0	0	0	0	0	0	0	0	0	0	0	0	0	0	0	0	0	0	0	0	0	0	0	0	0	0	0	0	0
8	8	5	1	4	0	0	0	0	0	0	0	0	0	0	0	0	0	0	0	0	0	0	0	0	0	0	0	0	0	0	0	0	0	0	0	0	0	0	0	0	0	0	0	0	0	0	0	0	0
10	2	1	2	1	5	2	3	11	1.5	1	5	1	3	0	0	0	0	0	0	0	0	0	0	0	0	0	0	0	0	0	0	0	0	0	0	0	0	0	0	0	0	0	0	0	0	0	0	0	0
12	13	5	2	2	5	0	2	0	0	0	0	0	0	0	0	0	0	0	0	0	0	0	0	0	0	0	0	0	0	0	0	0	0	0	0	0	0	0	0	0	0	0	0	0	0	0	0	0	0
13	12	6	8	1	6	5	1	6	3	1	6	2	1	5	1	3	0	0	0	0	0	0	0	0	0	0	0	0	0	0	0	0	0	0	0	0	0	0	0	0	0	0	0	0	0	0	0	0	0
14	4	3	2	1	5	1	3	0	0	0	0	0	0	0	0	0	0	0	0	0	0	0	0	0	0	0	0	0	0	0	0	0	0	0	0	0	0	0	0	0	0	0	0	0	0	0	0	0	0
15	6	3	6	1	5	2	1	5	1	3	0	0	0	0	0	0	0	0	0	0	0	0	0	0	0	0	0	0	0	0	0	0	0	0	0	0	0	0	0	0	0	0	0	0	0	0	0	0	0
16	3	6	3	1	6	1	2	5	1	2	0	0	0	0	0	0	0	0	0	0	0	0	0	0	0	0	0	0	0	0	0	0	0	0	0	0	0	0	0	0	0	0	0	0	0	0	0	0	0
17	36	4	36 to 29	5	11	29	1	1	28 to 5	10	5	4	1	4	4	1	11	3	2	4	2	1	3	2	1	5	1	4	5	0	1	0	0	0	0	0	0	0	0	0	0	0	0	0	0	0	0	0	0
18	17	1	17 to 5	10	4	4	2	11	3	2	4	3	1	1	5	0	0	0	0	0	0	0	0	0	0	0	0	0	0	0	0	0	0	0	0	0	0	0	0	0	0	0	0	0	0	0	0	0	0
19	14	8	14	12	6	2	1	6	1	1	5	1	2	6	0.5	2	5	0	1	0	0	0	0	0	0	0	0	0	0	0	0	0	0	0	0	0	0	0	0	0	0	0	0	0	0	0	0	0	0
20	6	1	6	1	1	4	1	3	2	1	11	2	2	3	1	1	5	0	4	0	0	0	0	0	0	0	0	0	0	0	0	0	0	0	0	0	0	0	0	0	0	0	0	0	0	0	0	0	0
21	3	3	3	1	5	2	3	5	1	3	0	0	0	0	0	0	0	0	0	0	0	0	0	0	0	0	0	0	0	0	0	0	0	0	0	0	0	0	0	0	0	0	0	0	0	0	0	0	0
22	6	4	6	1	3	6	1	11	5	1	6	4	3	6	3 to 1	4	5	0	1	0	0	0	0	0	0	0	0	0	0	0	0	0	0	0	0	0	0	0	0	0	0	0	0	0	0	0	0	0	0
23	6	3	6	2	3	5	2	11	4	1	3	4	1	11	3	1	6	3	2	11	3	1	11	2	1	11	1	1	0	0	0	0	0	0	0	0	0	0	0	0	0	0	0	0	0	0	0	0	0
24	9	1	9	4	8	2	3	11	2	2	5	0	1	0	0	0	0	0	0	0	0	0	0	0	0	0	0	0	0	0	0	0	0	0	0	0	0	0	0	0	0	0	0	0	0	0	0	0	0
25	4	3	4	1	3	3	1	3	2	1	11	2	2	3	2	2	3	1	3	11	1	2	5	0	3	0	0	0	0	0	0	0	0	0	0	0	0	0	0	0	0	0	0	0	0	0	0	0	0
27	6	4	5	1	5	5	1	5	3	1	6	3	3	5	0	2	0	0	0	0	0	0	0	0	0	0	0	0	0	0	0	0	0	0	0	0	0	0	0	0	0	0	0	0	0	0	0	0	0
29	4	1	4	2	11	1	4	0	0	0	0	0	0	0	0	0	0	0	0	0	0	0	0	0	0	0	0	0	0	0	0	0	0	0	0	0	0	0	0	0	0	0	0	0	0	0	0	0	0
30	10	8	10 to 9	2	9	8	1	11	8	3	9	7	1	11	2	3	6	1	2	11	1	1	0	0	0	0	0	0	0	0	0	0	0	0	0	0	0	0	0	0	0	0	0	0	0	0	0	0	0
31	16	6	16	1	6	14	1	11	8	1	6	6	1	6	2	1	11	0	1	0	0	0	0	0	0	0	0	0	0	0	0	0	0	0	0	0	0	0	0	0	0	0	0	0	0	0	0	0	0
32	2	3	2	2	11	2	1	3	2	1	5	1	4	5	0	4	0	0	0	0	0	0	0	0	0	0	0	0	0	0	0	0	0	0	0	0	0	0	0	0	0	0	0	0	0	0	0	0	0
33	8	7	8	1	5	1	2	5	0	3	0	0	0	0	0	0	0	0	0	0	0	0	0	0	0	0	0	0	0	0	0	0	0	0	0	0	0	0	0	0	0	0	0	0	0	0	0	0	0
34	16	6	16	1	5	9	3	5	0	1	0	0	0	0	0	0	0	0	0	0	0	0	0	0	0	0	0	0	0	0	0	0	0	0	0	0	0	0	0	0	0	0	0	0	0	0	0	0	0
35	4	1	4	1	4	3	3	3	2	1	6	3	3	5	0	1	0	0	0	0	0	0	0	0	0	0	0	0	0	0	0	0	0	0	0	0	0	0	0	0	0	0	0	0	0	0	0	0	0
36	1.5	3	1.5	1	11	1.5	2	5	1	2	5	0	1	0	0	0	0	0	0	0	0	0	0	0	0	0	0	0	0	0	0	0	0	0	0	0	0	0	0	0	0	0	0	0	0	0	0	0	0
37	0	6	1	2	5	1	5	0	0	0	0	0	0	0	0	0	0	0	0	0	0	0	0	0	0	0	0	0	0	0	0	0	0	0	0	0	0	0	0	0	0	0	0	0	0	0	0	0	0
38	6	4	6	1	4	5	1	3	4	2	3	3	1	5	3	1	5	2	4	5	1	2	5	0	2	0	0	0	0	0	0	0	0	0	0	0	0	0	0	0	0	0	0	0	0	0	0	0	0
39	8	4	8	1	6	2	2	5	2	2	6	0	1	5	0	1	0	0	0	0	0	0	0	0	0	0	0	0	0	0	0	0	0	0	0	0	0	0	0	0	0	0	0	0	0	0	0	0	0
40	9	1	9	1	6	2	3	5	1	2	0	0	0	0	0	0	0	0	0	0	0	0	0	0	0	0	0	0	0	0	0	0	0	0	0	0	0	0	0	0	0	0	0	0	0	0	0	0	0
41	4	1	3	1	6	2	1	5	1	3	5	0	1	0	0	0	0	0	0	0	0	0	0	0	0	0	0	0	0	0	0	0	0	0	0	0	0	0	0	0	0	0	0	0	0	0	0	0	0
42	4	4	4	1	5	3	3	5	2	2	5	0	1	0	0	0	0	0	0	0	0	0	0	0	0	0	0	0	0	0	0	0	0	0	0	0	0	0	0	0	0	0	0	0	0	0	0	0	0
43	10	3	10	1	3	8	1	6	2	1	5	1	4	0	0	0	0	0	0	0	0	0	0	0	0	0	0	0	0	0	0	0	0	0	0	0	0	0	0	0	0	0	0	0	0	0	0	0	0
44	4	3	4	1	11	4	2	3	3	1	5	3	3	5	2	2	0	0	0	0	0	0	0	0	0	0	0	0	0	0	0	0	0	0	0	0	0	0	0	0	0	0	0	0	0	0	0	0	0
45	3	4	3	1	11	2	2	4	2	1	5	1	3	5	0	1	0	0	0	0	0	0	0	0	0	0	0	0	0	0	0	0	0	0	0	0	0	0	0	0	0	0	0	0	0	0	0	0	0
46	4	6	4	1	6	4	1	6	3	1	6	2.5	1	1	2.5	1	6	1.5	1	6	1	1	5	1	2	11	0.5	2	5	0	1	0	0	0	0	0	0	0	0	0	0	0	0	0	0	0	0	0	0
47	6	4	5.5	2	5	1	3	5	0.5	1	5	0	1	0	0	0	0	0	0	0	0	0	0	0	0	0	0	0	0	0	0	0	0	0	0	0	0	0	0	0	0	0	0	0	0	0	0	0	0
48	7	6	7	1	6	6	2	5	4	2	5	3	1	0	0	0	0	0	0	0	0	0	0	0	0	0	0	0	0	0	0	0	0	0	0	0	0	0	0	0	0	0	0	0	0	0	0	0	0
49	3	1	3	1	5	1	3	5	0	2	0	0	0	0	0	0	0	0	0	0	0	0	0	0	0	0	0	0	0	0	0	0	0	0	0	0	0	0	0	0	0	0	0	0	0	0	0	0	0
50	1.5	3	1.5	6	1	2	5	1	2	5	0	1	0	0	0	0	0	0	0	0	0	0	0	0	0	0	0	0	0	0	0	0	0	0	0	0	0	0	0	0	0	0	0	0	0	0	0	0	0
51	4	4	4	1	9	3	6	9	2	6	5	1	3	5	0	2	0	0	0	0	0	0	0	0	0	0	0	0	0	0	0	0	0	0	0	0	0	0	0	0	0	0	0	0	0	0	0	0	0
52	17	6	17	1	1	13 to 8	6	6	6	2	5	3	1	6	2	1	5	2	2	5	0	2	0	0	0	0	0	0	0	0	0	0	0	0	0	0	0	0	0	0	0	0	0	0	0	0	0	0	0
53	4	6	0	1	0	0	0	0	0	0	0	0	0	0	0	0	0	0	0	0	0	0	0	0	0	0	0	0	0	0	0	0	0	0	0	0	0	0	0	0	0	0	0	0	0	0	0	0	0
54	6	4	6	1	11	5 to 2	3	6	1.5	3	5	0	1	0	0	0	0	0	0	0	0	0	0	0	0	0	0	0	0	0	0	0	0	0	0	0	0	0	0	0	0	0	0	0	0	0	0	0	0
55	5	1	5	1	1	3	1	1	2	1	5	1.5	4	5	0	2	0	0	0	0	0	0	0	0	0	0	0	0	0	0	0	0	0	0	0	0	0	0	0	0	0	0	0	0	0	0	0	0	0
56	3.5	6	3.5	1	3	3	1	5	1	4	0	0	0	0	0	0	0	0	0	0	0	0	0	0	0	0	0	0	0	0	0	0	0	0	0	0	0	0	0	0	0	0	0	0	0	0	0	0	0
57	3	6	2	3	11	2	3	6	1.5	1	6	1	2	5	0.5	1	5	0.5	2	5	0	1	0	0	0	0	0	0	0	0	0	0	0	0	0	0	0	0	0	0	0	0	0	0	0	0	0	0	0
58	2	6	2	5	5	1	2	5	0.5	5	6	0.5	3	5	0	1	0	0	0	0	0	0	0	0	0	0	0	0	0	0	0	0	0	0	0	0	0	0	0	0	0	0	0	0	0	0	0	0	0
59	11	1	11	1	6	2.5	1	6	2	1	6	1.5	2	5	0	2	0	0	0	0	0	0	0	0	0	0	0	0	0	0	0	0	0	0	0	0	0	0	0	0	0	0	0	0	0	0	0	0	0
60	14	3	14	1	11	14	2	3	13.5	1	5	12	2	3	4	1	5	3.5	2	3	3	1	7	3	1	6	1.5	1	5	1	1	5	1	1	5	0	1	0	0	0	0	0	0	0	0	0	0	0	0
61	8	1	8	1	6	7	1	9	3	2	6	2	1	9	1	1	6	1	1	5	0	1	0	0	0	0	0	0	0	0	0	0	0	0	0	0	0	0	0	0	0	0	0	0	0	0	0	0	0
62	7	1	7	1	4	5	2	11	4	3	3	3	2	11	3	2	3	2	1	6	2	1	11	2	4	3	1	1	6	1	2	5	0	1	0	0	0	0	0	0	0	0	0	0	0	0	0	0	0
63	10	1	10	1	2	4	1	5	3	1	5	0	4	0	0	0	0	0	0	0	0	0	0	0	0	0	0	0	0	0	0	0	0	0	0	0	0	0	0	0	0	0	0	0	0	0	0	0	0
64	4	4	4	1	4	3	1	5	2	2	5	1	1	5	1	2	11	1	1	5	1	1	5	0	1	0	0	0	0	0	0	0	0	0	0	0	0	0	0	0	0	0	0	0	0	0	0	0	0
65	32	6	32 to 8	6	9	8 to 2	5	11	8 to 2	7	5	1	1	5	0	1	0	0	0	0	0	0	0	0	0	0	0	0	0	0	0	0	0	0	0	0	0	0	0	0	0	0	0	0	0	0	0	0	0
66	7	4	7	1	4	2	1	11	1	2	4	1	1	5	1	1	5	0	2	0	0	0	0	0	0	0	0	0	0	0	0	0	0	0	0	0	0	0	0	0	0	0	0	0	0	0	0	0	0
67	12	4	12	1	4	10	1	11	10	2	4	10	1	6	9	1	4	9	1	11	8	2	4	8	1	11	8	2	6	5	2	11	5	1	6	4	1	5	2	1	5	1	1	5	0	1	0	0	0
68	18	4	16	1	6	8	1	5	1	4	5	0	1	0	0	0	0	0	0	0	0	0	0	0	0	0	0	0	0	0	0	0	0	0	0	0	0	0	0	0	0	0	0	0	0	0	0	0	0
69	2	1	2	1	4	2	1	5	1	3	5	0	3	0	0	0	0	0	0	0	0	0	0	0	0	0	0	0	0	0	0	0	0	0	0	0	0	0	0	0	0	0	0	0	0	0	0	0	0
70	2	1	2	1	3	2	1	11	1	3	3	1	1	5	1	2	5	0	3	0	0	0	0	0	0	0	0	0	0	0	0	0	0	0	0	0	0	0	0	0	0	0	0	0	0	0	0	0	0
1	9	11	9	2	4	7	1	3	6	2	9	2	5	6	1	3	0	0	0	0	0	0	0	0	0	0	0	0	0	0	0	0	0	0	0	0	0	0	0	0	0	0	0	0	0	0	0	0	0
2	8	4	8	2	11	6	2	6	2	2	6	0	1	0	0	0	0	0	0	0	0	0	0	0	0	0	0	0	0	0	0	0	0	0	0	0	0	0	0	0	0	0	0	0	0	0	0	0	0
3	7	4	7	1	6	6	8	0	0	0	0	0	0	0	0	0	0	0	0	0	0	0	0	0	0	0	0	0	0	0	0	0	0	0	0	0	0	0	0	0	0	0	0	0	0	0	0	0	0
5	3	1	2.5	1	3	1.5	1	11	1	2	3	1	1	6	0	1	5	0	1	0	0	0	0	0	0	0	0	0	0	0	0	0	0	0	0	0	0	0	0	0	0	0	0	0	0	0	0	0	0
6	10	3	10	1	3	6	1	11	2	1	3	2	1	9	2	1	6	1.5	2	6	0	2	11	0	1	0	0	0	0	0	0	0	0	0	0	0	0	0	0	0	0	0	0	0	0	0	0	0	0
7	3.5	1	3.5	1	11	3.5	1	11	3	1	6	1	1	11	0	1	0	0	0	0	0	0	0	0	0	0	0	0	0	0	0	0	0	0	0	0	0	0	0	0	0	0	0	0	0	0	0	0	0
8	3	3	3	1	11	3	2	3	2.5	1	6	2.5	1	6	2.5	1	6	2.5	1	6	1.5	1	6	1	1	0	0	0	0	0	0	0	0	0	0	0	0	0	0	0	0	0	0	0	0	0	0	0	0
9	2	11	2	1	6	1.5	1	6	1	2	6	0.5	2	6	0	1	0	0	0	0	0	0	0	0	0	0	0	0	0	0	0	0	0	0	0	0	0	0	0	0	0	0	0	0	0	0	0	0	0
10	4	3	3	1	6	2	1	11	2	2	6	1	1	6	0	1	11	0	1	0	0	0	0	0	0	0	0	0	0	0	0	0	0	0	0	0	0	0	0	0	0	0	0	0	0	0	0	0	0
11	5	1	5	1	3	3	1	11	3	1	3	2	1	11	1.5	2	6	1	3	11	0	1	6	0	3	11	0	2																			0	0	0
12	8	6	8	1	6	7	1	5	5	1	5	4	2	6	4	1	5	4	1	6	0	1	NA	NA	NA	NA	NA	NA																			0	0	0
13	12	1	12	2	1	11	2	1	10	1	1	9	2	1	8	1	1	7	2	1	5	1	1	2	2	11	2	1	6	2	1	11	1	1	6	1	2	11	0	1	6	0	1	0	0	0	0	0	0
14	3	5	3	2	3	2	1	1	2	1	11	1.5	2	6	0	1	5	0	1	0	0	0	0	0	0	0	0	0	0	0	0	0	0	0	0	0	0	0	0	0	0	0	0	0	0	0	0	0	0
15	3.5	4	3.5	1	1	3.5	1	6	2.5	1	6	1	1	6	1	2	6	0.5	1	6	0.5	1	5	0	1	0	0	0	0	0	0	0	0	0	0	0	0	0	0	0	0	0	0	0	0	0	0	0	0
16	5	1	5	1	11	0	4	6	0	1	0	0	0	0	0	0	0	0	0	0	0	0	0	0	0	0	0	0	0	0	0	0	0	0	0	0	0	0	0	0	0	0	0	0	0	0	0	0	0
17	7	4	7	1	11	7	4	6	7	2	6	4	1	6	1	4	0	0	0	0	0	0	0	0	0	0	0	0	0	0	0	0	0	0	0	0	0	0	0	0	0	0	0	0	0	0	0	0	0
18	8	11	8	3	11	5.5	1	11	2.5	1	11	0	3	6	0	3	0	0	0	0	0	0	0	0	0	0	0	0	0	0	0	0	0	0	0	0	0	0	0	0	0	0	0	0	0	0	0	0	0
19	4	1	4	1	3	3	1	3	2	1	6	2	2	6	1	1	6	0	1	11	0	1	0	0	0	0	0	0	0	0	0	0	0	0	0	0	0	0	0	0	0	0	0	0	0	0	0	0	0
20	30	4	30-29	6	3	28-22	2	4	21	1	3	19	1	11	18	1	3	18	1	3	17 to 9	3	4	9	1	6	8 to 1	5	11	1	4	6	0	2	11	0	1	0	0	0	0	0	0	0	0	0	0	0	0
21	7	3	7	2	3	6	2	3	5	1	3	4	1	11	3	5	3	2.5	1	11	1	2	6	1	2	6	0	1	0	0	0	0	0	0	0	0	0	0	0	0	0	0	0	0	0	0	0	0	0
22	18	8	18	1	8	17	1	8	16	1	8	15	1	8	14	1	8	13	1	8	12	1	8	11	1	8	10	1	8	9	1	8	8	1	11	7	1	11	6	1	11	5	1	11	4	2	6	3	1
23	4	3	4	1	1	4	1	9	2.5	2	6	3	2	6	3	1	1	2.5	1	6	1.5	2	0	0	0	0	0	0	0	0	0	0	0	0	0	0	0	0	0	0	0	0	0	0	0	0	0	0	0
25	1.5	6	1.5	3	6	0.5	2	6	0	1	0	0	0	0	0	0	0	0	0	0	0	0	0	0	0	0	0	0	0	0	0	0	0	0	0	0	0	0	0	0	0	0	0	0	0	0	0	0	0
26	7	11	7	1	11	6	1	11	1	1	6	0	1	0	0	0	0	0	0	0	0	0	0	0	0	0	0	0	0	0	0	0	0	0	0	0	0	0	0	0	0	0	0	0	0	0	0	0	0
32	12	1	12	1	9	10 to 7	5	6	5	2	11	4	1	6	4 to 3	6	6	2	2	11	1	2	6	0	5	0	0	0	0	0	0	0	0	0	0	0	0	0	0	0	0	0	0	0	0	0	0	0	0
33	4	3	4	1	3	2.5	2	11	2.5	2	3	2	1	5	1.5	4	5	0	1	0	0	0	0	0	0	0	0	0	0	0	0	0	0	0	0	0	0	0	0	0	0	0	0	0	0	0	0	0	0
34	12	1	12	3	3	8	1	6	8	2	5	6	1	6	6	1	5	4	1	11	4	2	5	1	2	5	0	2	0	0	0	0	0	0	0	0	0	0	0	0	0	0	0	0	0	0	0	0	0
35	12	4	12	2	4	11	5	4	10	2	4	8	1	11	7	2	11	6	1	4	6	2	4	4	1	11	3	2	11	2	2	0	0	0	0	0	0	0	0	0	0	0	0	0	0	0	0	0	0
36	6	1	6	1	4	6	1	6	5 to 3	3	11	3	1	11	2	4	11	1	3	11	0	1	0	0	0	0	0	0	0	0	0	0	0	0	0	0	0	0	0	0	0	0	0	0	0	0	0	0	0
37	5	3	5	2	11	4	2	11	0	2	11	0	2	0	0	0	0	0	0	0	0	0	0	0	0	0	0	0	0	0	0	0	0	0	0	0	0	0	0	0	0	0	0	0	0	0	0	0	0
38	6	3	6	2	11	5.5	2	3	4.5	1	11	4	2	3	4	1	9	3	1	6	3	1	6	1.5	1	6	1	3	6	0.5	1	10	0.5	1	10	0	1	0	0	0	0	0	0	0	0	0	0	0	0
39	4	1	4	1	11	3	2	11	2	2	11	0	1	0	0	0	0	0	0	0	0	0	0	0	0	0	0	0	0	0	0	0	0	0	0	0	0	0	0	0	0	0	0	0	0	0	0	0	0
40	12	4	12	2	11	11	3	10	2	0	0	0	0	0	0	0	0	0	0	0	0	0	0	0	0	0	0	0	0	0	0	0	0	0	0	0	0	0	0	0	0	0	0	0	0	0	0	0	0
41	4	3	4	1	6	3	3	6	2	4	6	1	3	6	0	1	11	0	1	0	0	0	0	0	0	0	0	0	0	0	0	0	0	0	0	0	0	0	0	0	0	0	0	0	0	0	0	0	0
42	4	8	4	1	11	3	2	11	2	1	6	1	5	11	0	1	6	0	2	0	0	0	0	0	0	0	0	0	0	0	0	0	0	0	0	0	0	0	0	0	0	0	0	0	0	0	0	0	0
43	8	1	8	2	3	6 to 4	11	4	1	3	3	1	11	2	3	3	2	1	11	1	2	11	0	1	0	0	0	0	0	0	0	0	0	0	0	0	0	0	0	0	0	0	0	0	0	0	0	0	0
44	2	11	2	2	11	1	3	0	0	0	0	0	0	0	0	0	0	0	0	0	0	0	0	0	0	0	0	0	0	0	0	0	0	0	0	0	0	0	0	0	0	0	0	0	0	0	0	0	0
73	8	6	7	1	6	6	2	11	5	1	11	4.5	2	3	3	1	3	2	2	5	2	1	5	1.5	1	11	1.5	2	5	1	2	5	1	1	5	0	1	0	0	0	0	0	0	0	0	0	0	0	0
74	32	3	32 to 2	16	1	32 to 2	30	11	2 to 1	4	6	0	2	0	0	0	0	0	0	0	0	0	0	0	0	0	0	0	0	0	0	0	0	0	0	0	0	0	0	0	0	0	0	0	0	0	0	0	0
75	3	9	3	1	6	2	1	5	0	1	0	0	0	0	0	0	0	0	0	0	0	0	0	0	0	0	0	0	0	0	0	0	0	0	0	0	0	0	0	0	0	0	0	0	0	0	0	0	0
76	3	6	3	1	11	3	1	6	2	2	6	0	2	0	0	0	0	0	0	0	0	0	0	0	0	0	0	0	0	0	0	0	0	0	0	0	0	0	0	0	0	0	0	0	0	0	0	0	0
77	12	4	12	1	9	11	1	9	10	1	3	8	1	11	7	3	3	7	1	3	6	1	11	5	1	11	4	2	3	4	1	9	3	1	11	3	1	11	1	2	6	1	1	6	0	2	11	0	1
78	7	6	7	2	6	5	1	6	4	1	6	2	1	6	1	2	6	0	1	0	0	0	0	0	0	0	0	0	0	0	0	0	0	0	0	0	0	0	0	0	0	0	0	0	0	0	0	0	0
79	26	3	5	1	1	5	1	3	3	1	3	2	1	1	2	1	0	0	0	0	0	0	0	0	0	0	0	0	0	0	0	0	0	0	0	0	0	0	0	0	0	0	0	0	0	0	0	0	0
80	4	11	4	3	6	0	1	5	0	1	0	0	0	0	0	0	0	0	0	0	0	0	0	0	0	0	0	0	0	0	0	0	0	0	0	0	0	0	0	0	0	0	0	0	0	0	0	0	0
81	5	1	5	2	1	4	1	4	4	1	11	4	2	4	3	1	3	2	1	6	1	1	11	1	2	6	0	1	11	0	1	0	0	0	0	0	0	0	0	0	0	0	0	0	0	0	0	0	0
82	4	1	4	1	8	3	1	3	3	1	11	2	2	9	2	1	3	2	2	3	0	1	6	0	2	11	0	1	0	0	0	0	0	0	0	0	0	0	0	0	0	0	0	0	0	0	0	0	0
83	2	3	2	2	6	0	2	5	0	1	0	0	0	0	0	0	0	0	0	0	0	0	0	0	0	0	0	0	0	0	0	0	0	0	0	0	0	0	0	0	0	0	0	0	0	0	0	0	0
84	12	4	12 to 9	4	1	8 to 3	6	11	2	2	6	1	1	6	0	3	0	0	0	0	0	0	0	0	0	0	0	0	0	0	0	0	0	0	0	0	0	0	0	0	0	0	0	0	0	0	0	0	0
85	8	3	8	2	11	8	2	11	7	1	6	3	1	11	2	2	6	0	1	0	0	0	0	0	0	0	0	0	0	0	0	0	0	0	0	0	0	0	0	0	0	0	0	0	0	0	0	0	0
86	9	6	9	2	6	7	4	6	6	3	6	5	1	6	4	1	3	2	3	11	2	2	6	1	1	6	0	1	0	0	0	0	0	0	0	0	0	0	0	0	0	0	0	0	0	0	0	0	0
87	7	3	7	1	3	5	1	3	4	1	11	3	2	3	3	1	6	2	2	6	1	4	6	0	1	5	0	1	0	0	0	0	0	0	0	0	0	0	0	0	0	0	0	0	0	0	0	0	0
88	8	3	8	1	1	8	1	6	5	4	6	4	1	6	4	3	6	1	1	6	0	1	5	0	1	0	0	0	0	0	0	0	0	0	0	0	0	0	0	0	0	0	0	0	0	0	0	0	0
89	6	3	4	1	3	3	1	11	2	4	3	2	1	5	0	1	0	0	0	0	0	0	0	0	0	0	0	0	0	0	0	0	0	0	0	0	0	0	0	0	0	0	0	0	0	0	0	0	0
90	4	8	4	1	3	3	1	11	3	1	11	2	4	3	1	1	6	1	3	6	0	1	0	0	0	0	0	0	0	0	0	0	0	0	0	0	0	0	0	0	0	0	0	0	0	0	0	0	0
91	6	11	6	1	11	2	1	6	1	3	6	0	1	11	0	1	0	0	0	0	0	0	0	0	0	0	0	0	0	0	0	0	0	0	0	0	0	0	0	0	0	0	0	0	0	0	0	0	0
93	5	4	5	2	4	4	1	3	3	2	6	3	1	6	2	1	3	2	1	11	2	1	11	2	1	6	1	1	6	0	1	0	0	0	0	0	0	0	0	0	0	0	0	0	0	0	0	0	0
94	7	3	7	2	11	7	2	6	6	1	3	4	2	11	3	2	3	3	1	6	3	3	6	0	3	0	0	0	0	0	0	0	0	0	0	0	0	0	0	0	0	0	0	0	0	0	0	0	0
95	4	6	4	1	6	2	3	6	1	2	6	0	1	11	0	1	0	0	0	0	0	0	0	0	0	0	0	0	0	0	0	0	0	0	0	0	0	0	0	0	0	0	0	0	0	0	0	0	0
96	1	6	1	2	6	0	2	0	0	0	0	0	0	0	0	0	0	0	0	0	0	0	0	0	0	0	0	0	0	0	0	0	0	0	0	0	0	0	0	0	0	0	0	0	0	0	0	0	0
97	20	3	5	2	11	5	2	3	4	2	11	4	2	3	3	1	3	2	1	6	2	2	6	1	1	6	0	1	0	0	0	0	0	0	0	0	0	0	0	0	0	0	0	0	0	0	0	0	0
98	11	3	11	3	11	10	3	3	10	1	6	9	2	6	1	3	6	0	1	0	0	0	0	0	0	0	0	0	0	0	0	0	0	0	0	0	0	0	0	0	0	0	0	0	0	0	0	0	0
99	6	1	5	1	4	4	1	1	4	1	11	3	3	4	3	1	3	2	1	11	2	4	3	1	1	6	1	4	6	0	1	0	0	0	0	0	0	0	0	0	0	0	0	0	0	0	0	0	0
100	8	6	8	3	3	7	1	11	7	2	3	7	1	3	6	1	11	5	2	3	5	1	6	4	4	6	3	2	6	1	1	6	0	1	0	0	0	0	0	0	0	0	0	0	0	0	0	0	0
10	4	3	4 to 3	2	11	3	2	5	2	1	5	1 to 0	2	0	0	0	0	0	0	0	0	0	0	0	0	0	0	0	0	0	0	0	0	0	0	0	0	0	0	0	0	0	0	0	0	0	0	0	0
11	2	6	2	1	6	1	3	5	0	1	0	0	0	0	0	0	0	0	0	0	0	0	0	0	0	0	0	0	0	0	0	0	0	0	0	0	0	0	0	0	0	0	0	0	0	0	0	0	0
12	1	1	1	1	3	1	1	11	0.5	2	3	0.5	1	6	0	2	6	0	2	0	0	0	0	0	0	0	0	0	0	0	0	0	0	0	0	0	0	0	0	0	0	0	0	0	0	0	0	0	0
13	41	8	41	1	11	40	2	8	39 to 2	10	11	1	2	6	1	1	6	0	1	0	0	0	0	0	0	0	0	0	0	0	0	0	0	0	0	0	0	0	0	0	0	0	0	0	0	0	0	0	0
18	16	1	13	1	1	11	1	3	5	1	3	4	1	6	3	1	6	2	3	6	1	3	11	0	1	0	0	0	0	0	0	0	0	0	0	0	0	0	0	0	0	0	0	0	0	0	0	0	0
19	5	1	5	1	1	4	1	3	3	1	11	3	4	11	2	1	3	2	1	6	2	2	6	1	3	6	0	3	0	0	0	0	0	0	0	0	0	0	0	0	0	0	0	0	0	0	0	0	0
		Provider type
		1. Pharmacy / Drugstore
		2. Dispensary
		3. Private clinic / private practitioner
		4. Quack
		5. Government health facility (CHC, PHC, SC)
		6. Government hospital
		7. Traditional healers / herbalists
		8. AYUSH (Ayurveda, Yoga, Unani, Siddha, Homeopath)
		9. Private hospital
		10. Community Health Worker
		11. Diagnostic centre
		12. Other (specify)
[truncated: 611 more columns]

## Sheet: Hospitalization
Sl no.	Have you been previously hospitalized during your current TB treatment phase and or before the TB treatment started because of TB?	Time	Hospitalization (#1)	Type of hospital	Number of days hospitalised	Travel time one way (hours)	Day charges (total for stay)	Consultation fee (total for stay)	Radiography and other imaging (total for stay)	Lab tests including cost of transporting samples (total for stay)	Other procedures, including surgery, biopsy, etc	Medicines to treat TB (total for stay)	Other medicines, including nutritional supplements (total for stay)	Travel (total for stay)	Food (total for stay)	Other (payment for linen, soap, other services & administrative) (total for stay)	Did anyone accompany you? (Yes / No)	If yes, how many	Mode of transport	Approx. km (one way)	Did anyone stayed with you (Y/N)	How Many	How many days did they stay with you	Accommodation cost	Hospitalization #2	Type of hospital	Number of days hospitalised	Travel time one way (hours)	Day charges (total for stay)	Consultation fee (total for stay)	Radiography and other imaging (total for stay)	Lab tests including cost of transporting samples (total for stay)	Other procedures, including surgery, biopsy, etc	Medicines to treat TB (total for stay)	Other medicines, including nutritional supplements (total for stay)	Travel (total for stay)	Food (total for stay)	Other (payment for linen, soap, other services & administrative) (total for stay)	Did anyone accompany you? (Yes / No)	If yes, how many	Mode of transport	Approx. km (one way)	Did anyone stayed with you (Y/N)	How Many	How many days did they stay with you	Accommodation cost
1	2	0	0	0	0	0	0	0	0	0	0	0	0	0	0	0	0	0	0	0	0	0	0	0	0	0	0	0	0	0	0	0	0	0	0	0	0	0	0	0	0	0	0	0	0	0
2	2	0	0	0	0	0	0	0	0	0	0	0	0	0	0	0	0	0	0	0	0	0	0	0	0	0	0	0	0	0	0	0	0	0	0	0	0	0	0	0	0	0	0	0	0	0
4	2	0	0	0	0	0	0	0	0	0	0	0	0	0	0	0	0	0	0	0	0	0	0	0	0	0	0	0	0	0	0	0	0	0	0	0	0	0	0	0	0	0	0	0	0	0
5	2	0	0	0	0	0	0	0	0	0	0	0	0	0	0	0	0	0	0	0	0	0	0	0	0	0	0	0	0	0	0	0	0	0	0	0	0	0	0	0	0	0	0	0	0	0
6	2	0	0	0	0	0	0	0	0	0	0	0	0	0	0	0	0	0	0	0	0	0	0	0	0	0	0	0	0	0	0	0	0	0	0	0	0	0	0	0	0	0	0	0	0	0
8	2	0	0	0	0	0	0	0	0	0	0	0	0	0	0	0	0	0	0	0	0	0	0	0	0	0	0	0	0	0	0	0	0	0	0	0	0	0	0	0	0	0	0	0	0	0
10	2	0	0	0	0	0	0	0	0	0	0	0	0	0	0	0	0	0	0	0	0	0	0	0	0	0	0	0	0	0	0	0	0	0	0	0	0	0	0	0	0	0	0	0	0	0
12	2	0	0	0	0	0	0	0	0	0	0	0	0	0	0	0	0	0	0	0	0	0	0	0	0	0	0	0	0	0	0	0	0	0	0	0	0	0	0	0	0	0	0	0	0	0
13	2	0	0	0	0	0	0	0	0	0	0	0	0	0	0	0	0	0	0	0	0	0	0	0	0	0	0	0	0	0	0	0	0	0	0	0	0	0	0	0	0	0	0	0	0	0
14	2	0	0	0	0	0	0	0	0	0	0	0	0	0	0	0	0	0	0	0	0	0	0	0	0	0	0	0	0	0	0	0	0	0	0	0	0	0	0	0	0	0	0	0	0	0
15	2	0	0	0	0	0	0	0	0	0	0	0	0	0	0	0	0	0	0	0	0	0	0	0	0	0	0	0	0	0	0	0	0	0	0	0	0	0	0	0	0	0	0	0	0	0
16	2	0	0	0	0	0	0	0	0	0	0	0	0	0	0	0	0	0	0	0	0	0	0	0	0	0	0	0	0	0	0	0	0	0	0	0	0	0	0	0	0	0	0	0	0	0
17	2	0	0	0	0	0	0	0	0	0	0	0	0	0	0	0	0	0	0	0	0	0	0	0	0	0	0	0	0	0	0	0	0	0	0	0	0	0	0	0	0	0	0	0	0	0
18	2	0	0	0	0	0	0	0	0	0	0	0	0	0	0	0	0	0	0	0	0	0	0	0	0	0	0	0	0	0	0	0	0	0	0	0	0	0	0	0	0	0	0	0	0	0
19	2	0	0	0	0	0	0	0	0	0	0	0	0	0	0	0	0	0	0	0	0	0	0	0	0	0	0	0	0	0	0	0	0	0	0	0	0	0	0	0	0	0	0	0	0	0
20	2	0	0	0	0	0	0	0	0	0	0	0	0	0	0	0	0	0	0	0	0	0	0	0	0	0	0	0	0	0	0	0	0	0	0	0	0	0	0	0	0	0	0	0	0	0
21	2	0	0	0	0	0	0	0	0	0	0	0	0	0	0	0	0	0	0	0	0	0	0	0	0	0	0	0	0	0	0	0	0	0	0	0	0	0	0	0	0	0	0	0	0	0
22	2	0	0	0	0	0	0	0	0	0	0	0	0	0	0	0	0	0	0	0	0	0	0	0	0	0	0	0	0	0	0	0	0	0	0	0	0	0	0	0	0	0	0	0	0	0
23	2	0	0	0	0	0	0	0	0	0	0	0	0	0	0	0	0	0	0	0	0	0	0	0	0	0	0	0	0	0	0	0	0	0	0	0	0	0	0	0	0	0	0	0	0	0
24	1	1	1	1	5	1	900	0	100	80	0	0	75	870	1000	0	Y	1	Cab	0	Y	1	5	0	0	0	0	0	0	0	0	0	0	0	0	0	0	0	0	0	0	0	0	0	0	0
25	2	0	0	0	0	0	0	0	0	0	0	0	0	0	0	0	0	0	0	0	0	0	0	0	0	0	0	0	0	0	0	0	0	0	0	0	0	0	0	0	0	0	0	0	0	0
27	2	0	0	0	0	0	0	0	0	0	0	0	0	0	0	0	0	0	0	0	0	0	0	0	0	0	0	0	0	0	0	0	0	0	0	0	0	0	0	0	0	0	0	0	0	0
29	2	0	0	0	0	0	0	0	0	0	0	0	0	0	0	0	0	0	0	0	0	0	0	0	0	0	0	0	0	0	0	0	0	0	0	0	0	0	0	0	0	0	0	0	0	0
30	2	0	0	0	0	0	0	0	0	0	0	0	0	0	0	0	0	0	0	0	0	0	0	0	0	0	0	0	0	0	0	0	0	0	0	0	0	0	0	0	0	0	0	0	0	0
31	2	0	0	0	0	0	0	0	0	0	0	0	0	0	0	0	0	0	0	0	0	0	0	0	0	0	0	0	0	0	0	0	0	0	0	0	0	0	0	0	0	0	0	0	0	0
32	2	0	0	0	0	0	0	0	0	0	0	0	0	0	0	0	0	0	0	0	0	0	0	0	0	0	0	0	0	0	0	0	0	0	0	0	0	0	0	0	0	0	0	0	0	0
33	2	0	0	0	0	0	0	0	0	0	0	0	0	0	0	0	0	0	0	0	0	0	0	0	0	0	0	0	0	0	0	0	0	0	0	0	0	0	0	0	0	0	0	0	0	0
34	2	0	0	0	0	0	0	0	0	0	0	0	0	0	0	0	0	0	0	0	0	0	0	0	0	0	0	0	0	0	0	0	0	0	0	0	0	0	0	0	0	0	0	0	0	0
35	2	0	0	0	0	0	0	0	0	0	0	0	0	0	0	0	0	0	0	0	0	0	0	0	0	0	0	0	0	0	0	0	0	0	0	0	0	0	0	0	0	0	0	0	0	0
36	2	0	0	0	0	0	0	0	0	0	0	0	0	0	0	0	0	0	0	0	0	0	0	0	0	0	0	0	0	0	0	0	0	0	0	0	0	0	0	0	0	0	0	0	0	0
37	2	0	0	0	0	0	0	0	0	0	0	0	0	0	0	0	0	0	0	0	0	0	0	0	0	0	0	0	0	0	0	0	0	0	0	0	0	0	0	0	0	0	0	0	0	0
38	2	0	0	0	0	0	0	0	0	0	0	0	0	0	0	0	0	0	0	0	0	0	0	0	0	0	0	0	0	0	0	0	0	0	0	0	0	0	0	0	0	0	0	0	0	0
39	2	0	0	0	0	0	0	0	0	0	0	0	0	0	0	0	0	0	0	0	0	0	0	0	0	0	0	0	0	0	0	0	0	0	0	0	0	0	0	0	0	0	0	0	0	0
40	2	0	0	0	0	0	0	0	0	0	0	0	0	0	0	0	0	0	0	0	0	0	0	0	0	0	0	0	0	0	0	0	0	0	0	0	0	0	0	0	0	0	0	0	0	0
41	2	0	0	0	0	0	0	0	0	0	0	0	0	0	0	0	0	0	0	0	0	0	0	0	0	0	0	0	0	0	0	0	0	0	0	0	0	0	0	0	0	0	0	0	0	0
42	2	0	0	0	0	0	0	0	0	0	0	0	0	0	0	0	0	0	0	0	0	0	0	0	0	0	0	0	0	0	0	0	0	0	0	0	0	0	0	0	0	0	0	0	0	0
43	2	0	0	0	0	0	0	0	0	0	0	0	0	0	0	0	0	0	0	0	0	0	0	0	0	0	0	0	0	0	0	0	0	0	0	0	0	0	0	0	0	0	0	0	0	0
44	2	0	0	0	0	0	0	0	0	0	0	0	0	0	0	0	0	0	0	0	0	0	0	0	0	0	0	0	0	0	0	0	0	0	0	0	0	0	0	0	0	0	0	0	0	0
45	2	0	0	0	0	0	0	0	0	0	0	0	0	0	0	0	0	0	0	0	0	0	0	0	0	0	0	0	0	0	0	0	0	0	0	0	0	0	0	0	0	0	0	0	0	0
46	2	0	0	0	0	0	0	0	0	0	0	0	0	0	0	0	0	0	0	0	0	0	0	0	0	0	0	0	0	0	0	0	0	0	0	0	0	0	0	0	0	0	0	0	0	0
47	2	0	0	0	0	0	0	0	0	0	0	0	0	0	0	0	0	0	0	0	0	0	0	0	0	0	0	0	0	0	0	0	0	0	0	0	0	0	0	0	0	0	0	0	0	0
48	2	0	0	0	0	0	0	0	0	0	0	0	0	0	0	0	0	0	0	0	0	0	0	0	0	0	0	0	0	0	0	0	0	0	0	0	0	0	0	0	0	0	0	0	0	0
49	2	0	0	0	0	0	0	0	0	0	0	0	0	0	0	0	0	0	0	0	0	0	0	0	0	0	0	0	0	0	0	0	0	0	0	0	0	0	0	0	0	0	0	0	0	0
50	2	0	0	0	0	0	0	0	0	0	0	0	0	0	0	0	0	0	0	0	0	0	0	0	0	0	0	0	0	0	0	0	0	0	0	0	0	0	0	0	0	0	0	0	0	0
51	2	0	0	0	0	0	0	0	0	0	0	0	0	0	0	0	0	0	0	0	0	0	0	0	0	0	0	0	0	0	0	0	0	0	0	0	0	0	0	0	0	0	0	0	0	0
52	2	0	0	0	0	0	0	0	0	0	0	0	0	0	0	0	0	0	0	0	0	0	0	0	0	0	0	0	0	0	0	0	0	0	0	0	0	0	0	0	0	0	0	0	0	0
53	1	2	1	1	6	1	0	0	0	0	0	0	0	948	350	0	Y	2	Taxi	0	0	0	0	0	2	1	23	0.5	0	2	0	0	0	0	0	724	1080	6600	Y	4	Auto	0	Y	1	6	75
54	2	0	0	0	0	0	0	0	0	0	0	0	0	0	0	0	0	0	0	0	0	0	0	0	0	0	0	0	0	0	0	0	0	0	0	0	0	0	0	0	0	0	0	0	0	0
55	2	0	0	0	0	0	0	0	0	0	0	0	0	0	0	0	0	0	0	0	0	0	0	0	0	0	0	0	0	0	0	0	0	0	0	0	0	0	0	0	0	0	0	0	0	0
56	1	1	1	1	0.166667	0.5	0	0	0	0	0	0	0	5	0	0	Y	1	Bike	4.5	0	0	0	0	0	0	0	0	0	0	0	0	0	0	0	0	0	0	0	0	0	0	0	0	0	0
57	2	0	0	0	0	0	0	0	0	0	0	0	0	0	0	0	0	0	0	0	0	0	0	0	0	0	0	0	0	0	0	0	0	0	0	0	0	0	0	0	0	0	0	0	0	0
58	2	0	0	0	0	0	0	0	0	0	0	0	0	0	0	0	0	0	0	0	0	0	0	0	0	0	0	0	0	0	0	0	0	0	0	0	0	0	0	0	0	0	0	0	0	0
59	2	0	0	0	0	0	0	0	0	0	0	0	0	0	0	0	0	0	0	0	0	0	0	0	0	0	0	0	0	0	0	0	0	0	0	0	0	0	0	0	0	0	0	0	0	0
60	2	0	0	0	0	0	0	0	0	0	0	0	0	0	0	0	0	0	0	0	0	0	0	0	0	0	0	0	0	0	0	0	0	0	0	0	0	0	0	0	0	0	0	0	0	0
61	1	1	1	1	27	0	0	0	0	0	0	0	1069	703	400	0	Y	2	Taxi	0	0	0	0	0	0	0	0	0	0	0	0	0	0	0	0	0	0	0	0	0	0	0	0	0	0	0
62	2	0	0	0	0	0	0	0	0	0	0	0	0	0	0	0	0	0	0	0	0	0	0	0	0	0	0	0	0	0	0	0	0	0	0	0	0	0	0	0	0	0	0	0	0	0
63	2	0	0	0	0	0	0	0	0	0	0	0	0	0	0	0	0	0	0	0	0	0	0	0	0	0	0	0	0	0	0	0	0	0	0	0	0	0	0	0	0	0	0	0	0	0
64	2	0	0	0	0	0	0	0	0	0	0	0	0	0	0	0	0	0	0	0	0	0	0	0	0	0	0	0	0	0	0	0	0	0	0	0	0	0	0	0	0	0	0	0	0	0
65	2	0	0	0	0	0	0	0	0	0	0	0	0	0	0	0	0	0	0	0	0	0	0	0	0	0	0	0	0	0	0	0	0	0	0	0	0	0	0	0	0	0	0	0	0	0
66	2	0	0	0	0	0	0	0	0	0	0	0	0	0	0	0	0	0	0	0	0	0	0	0	0	0	0	0	0	0	0	0	0	0	0	0	0	0	0	0	0	0	0	0	0	0
67	2	0	0	0	0	0	0	0	0	0	0	0	0	0	0	0	0	0	0	0	0	0	0	0	0	0	0	0	0	0	0	0	0	0	0	0	0	0	0	0	0	0	0	0	0	0
68	1	2	1	1	3	0.33	0	0	0	0	0	0	500	420	500	900	Y	4	Auto/Bike/Taxi	15	0	0	0	0	2	3	29	0.75	0	0	0	0	0	0	0	2650	0	0	Y	4	Auto/Bike/Taxi	72.5	0	0	0	0
69	2	0	0	0	0	0	0	0	0	0	0	0	0	0	0	0	0	0	0	0	0	0	0	0	0	0	0	0	0	0	0	0	0	0	0	0	0	0	0	0	0	0	0	0	0	0
70	2	0	0	0	0	0	0	0	0	0	0	0	0	0	0	0	0	0	0	0	0	0	0	0	0	0	0	0	0	0	0	0	0	0	0	0	0	0	0	0	0	0	0	0	0	0
1	1	2	1	3	2	0.0333333	5000	0	0	8000	0	4000	0	80	0	0	Y	7	Toto	0	0		0	0	2	1	7	0.166667	0	0	0	1630	0	0	0	280	0	0	Y	2	Toto	0	Y	1	2	0
2	1	0	0	0	0	0	0	0	0	0	0	0	0	0	0	0	0	0	0	0	0		0	0	0	0	0	0	0	0	0	0	0	0	0	0	0	0	0	0	0	0	0	0	0	0
3	1	0	0	0	0	0	0	0	0	0	0	0	0	0	0	0	0	0	0	0	0		0	0	0	0	0	0	0	0	0	0	0	0	0	0	0	0	0	0	0	0	0	0	0	0
5	2	0	0	0	0	0	0	0	0	0	0	0	0	0	0	0	0	0	0	0	0		0	0	0	0	0	0	0	0	0	0	0	0	0	0	0	0	0	0	0	0	0	0	0	0
6	2	0	0	0	0	0	0	0	0	0	0	0	0	0	0	0	0	0	0	0	0		0	0	0	0	0	0	0	0	0	0	0	0	0	0	0	0	0	0	0	0	0	0	0	0
7	2	0	0	0	0	0	0	0	0	0	0	0	0	0	0	0	0	0	0	0	0		0	0	0	0	0	0	0	0	0	0	0	0	0	0	0	0	0	0	0	0	0	0	0	0
8	2	0	0	0	0	0	0	0	0	0	0	0	0	0	0	0	0	0	0	0	0	0	0	0	0	0	0	0	0	0	0	0	0	0	0	0	0	0	0	0	0	0	0	0	0	0
9	2	0	0	0	0	0	0	0	0	0	0	0	0	0	0	0	0	0	0	0	0		0	0	0	0	0	0	0	0	0	0	0	0	0	0	0	0	0	0	0	0	0	0	0	0
10	1	2	1	1	1	0	0	0	0	0	0	0	0	0	0	0	Y	3	0	0	0		0	0	2	4	10	1.5	0	0	0	0	0	0	0	2287	300	50	Y	2	Ambulance	18	0	0	0	0
11	2	0	0	0	0	0	0	0	0	0	0	0	0	0	0	0	0	0	0	0	0		0	0	0	0	0	0	0	0	0	0	0	0	0	0	0	0	0	0	0	0	0	0	0	0
12	2	0	0	0	0	0	0	0	0	0	0	0	0	0	0	0	0	0	0	0	0		0	0	0	0	0	0	0	0	0	0	0	0	0	0	0	0	0	0	0	0	0	0	0	0
13	2	0	0	0	0	0	0	0	0	0	0	0	0	0	0	0	0	0	0	0	0		0	0	0	0	0	0	0	0	0	0	0	0	0	0	0	0	0	0	0	0	0	0	0	0
14	1	1	1	1	10	0.333333	0	0	0	2400	0	0	0	400	850	0	Y	2	Ola cab	0	Y	1	10	0	0	0	0	0	0	0	0	0	0	0	0	0	0	0	0	0	0	0	0	0	0	0
15	1	1	1	3	10	0.166667	6750	6750	6750	6750	7500	0	0	330	900	0	Y	2	Toto	0	0	0	0	0	0	0	0	0	0	0	0	0	0	0	0	0	0	0	0	0	0	0	0	0	0	0
16	2	0	0	0	0	0	0	0	0	0	0	0	0	0	0	0	0	0	0	0	0		0	0	0	0	0	0	0	0	0	0	0	0	0	0	0	0	0	0	0	0	0	0	0	0
17	1	1	1	1	7	0.5	1250	1250	1250	1250	0	1000	0	465	0	0	Y	1	Auto/Train/Auto	0	0		0	0	0	0	0	0	0	0	0	0	0	0	0	0	0	0	0	0	0	0	0	0	0	0
18	2	0	0	0	0	0	0	0	0	0	0	0	0	0	0	0	0	0	0	0	0		0	0	0	0	0	0	0	0	0	0	0	0	0	0	0	0	0	0	0	0	0	0	0	0
19	2	0	0	0	0	0	0	0	0	0	0	0	0	0	0	0	0	0	0	0	0		0	0	0	0	0	0	0	0	0	0	0	0	0	0	0	0	0	0	0	0	0	0	0	0
20	2	0	0	0	0	0	0	0	0	0	0	0	0	0	0	0	0	0	0	0	0		0	0	0	0	0	0	0	0	0	0	0	0	0	0	0	0	0	0	0	0	0	0	0	0
21	2	0	0	0	0	0	0	0	0	0	0	0	0	0	0	0	0	0	0	0	0		0	0	0	0	0	0	0	0	0	0	0	0	0	0	0	0	0	0	0	0	0	0	0	0
22	2	0	0	0	0	0	0	0	0	0	0	0	0	0	0	0	0	0	0	0	0		0	0	0	0	0	0	0	0	0	0	0	0	0	0	0	0	0	0	0	0	0	0	0	0
23	2	0	0	0	0	0	0	0	0	0	0	0	0	0	0	0	0	0	0	0	0	0	0	0	0	0	0	0	0	0	0	0	0	0	0	0	0	0	0	0	0	0	0	0	0	0
25	2	0	0	0	0	0	0	0	0	0	0	0	0	0	0	0	0	0	0	0	0	0	0	0	0	0	0	0	0	0	0	0	0	0	0	0	0	0	0	0	0	0	0	0	0	0
26	1	1	1	3	30	0	0	16000	16000	16000	16000	16000	0	6600	9000	0	Y	7	Toto	0	0	0	0	0	0	0	0	0	0	0	0	0	0	0	0	0	0	0	0	0	0	0	0	0	0	0
32	2	0	0	0	0	0	0	0	0	0	0	0	0	0	0	0	0	0	0	0	0	0	0	0	0	0	0	0	0	0	0	0	0	0	0	0	0	0	0	0	0	0	0	0	0	0
33	2	0	0	0	0	0	0	0	0	0	0	0	0	0	0	0	0	0	0	0	0	0	0	0	0	0	0	0	0	0	0	0	0	0	0	0	0	0	0	0	0	0	0	0	0	0
34	2	0	0	0	0	0	0	0	0	0	0	0	0	0	0	0	0	0	0	0	0	0	0	0	0	0	0	0	0	0	0	0	0	0	0	0	0	0	0	0	0	0	0	0	0	0
35	2	0	0	0	0	0	0	0	0	0	0	0	0	0	0	0	0	0	0	0	0	0	0	0	0	0	0	0	0	0	0	0	0	0	0	0	0	0	0	0	0	0	0	0	0	0
36	2	0	0	0	0	0	0	0	0	0	0	0	0	0	0	0	0	0	0	0	0	0	0	0	0	0	0	0	0	0	0	0	0	0	0	0	0	0	0	0	0	0	0	0	0	0
37	1	1	1	2	30	0	Free treatment by St. Thomas church hospital. (NGO)							600	0	0	Y	1	Toto	0	0	0	0	0	0	0	0	0	0	0	0	0	0	0	0	0	0	0	0	0	0	0	0	0	0	0
38	2	0	0	0	0	0	0	0	0	0	0	0	0	0	0	0	0	0	0	0	0	0	0	0	0	0	0	0	0	0	0	0	0	0	0	0	0	0	0	0	0	0	0	0	0	0
39	2	0	0	0	0	0	0	0	0	0	0	0	0	0	0	0	0	0	0	0	0	0	0	0	0	0	0	0	0	0	0	0	0	0	0	0	0	0	0	0	0	0	0	0	0	0
40	1	3	1	2	5	0.333333	All expenses covered by St. Thomas NGO					0	0	50	0	0	Y	2	Ambulance	3	0	0	0	0	2	3	7	1.5	All treatment coverd by NGO					0	0	120	200	0	Y	2	Ambulance	6	0	0	0	0
41	2	0	0	0	0	0	0	0	0	0	0	0	0	0	0	0	0	0	0	0	0	0	0	0	0	0	0	0	0	0	0	0	0	0	0	0	0	0	0	0	0	0	0	0	0	0
42	2	0	0	0	0	0	0	0	0	0	0	0	0	0	0	0	0	0	0	0	0	0	0	0	0	0	0	0	0	0	0	0	0	0	0	0	0	0	0	0	0	0	0	0	0	0
43	2	0	0	0	0	0	0	0	0	0	0	0	0	0	0	0	0	0	0	0	0	0	0	0	0	0	0	0	0	0	0	0	0	0	0	0	0	0	0	0	0	0	0	0	0	0
44	2	0	0	0	0	0	0	0	0	0	0	0	0	0	0	0	0	0	0	0	0	0	0	0	0	0	0	0	0	0	0	0	0	0	0	0	0	0	0	0	0	0	0	0	0	0
73	2	0	0	0	0	0	0	0	0	0	0	0	0	0	0	0	0	0	0	0	0	0	0	0	0	0	0	0	0	0	0	0	0	0	0	0	0	0	0	0	0	0	0	0	0	0
74	2	0	0	0	0	0	0	0	0	0	0	0	0	0	0	0	0	0	0	0	0	0	0	0	0	0	0	0	0	0	0	0	0	0	0	0	0	0	0	0	0	0	0	0	0	0
75	1	1	1	1	5	0	0	0	0	600	0	0	1500	500	500	1100	Y	2	Rickshaw/Taxi	0	Y	1	5	0	0	0	0	0	0	0	0	0	0	0	0	0	0	0	0	0	0	0	0	0	0	0
76	2	0	0	0	0	0	0	0	0	0	0	0	0	0	0	0	0	0	0	0	0	0	0	0	0	0	0	0	0	0	0	0	0	0	0	0	0	0	0	0	0	0	0	0	0	0
77	2	0	0	0	0	0	0	0	0	0	0	0	0	0	0	0	0	0	0	0	0	0	0	0	0	0	0	0	0	0	0	0	0	0	0	0	0	0	0	0	0	0	0	0	0	0
78	2	0	0	0	0	0	0	0	0	0	0	0	0	0	0	0	0	0	0	0	0	0	0	0	0	0	0	0	0	0	0	0	0	0	0	0	0	0	0	0	0	0	0	0	0	0
79	1	1	1	1	10	0.333333	0	0	0	0	0	0	0	1820	0	200	Y	2	Toto	0	N	0	0	0	0	0	0	0	0	0	0	0	0	0	0	0	0	0	0	0	0	0	0	0	0	0
80	2	0	0	0	0	0	0	0	0	0	0	0	0	0	0	0	0	0	0	0	0	0	0	0	0	0	0	0	0	0	0	0	0	0	0	0	0	0	0	0	0	0	0	0	0	0
81	1	1	1	1	6	0	0	2	0	0	0	0	792	1200	0	0	0	0	Auto	0	Y	1	6	0	0	0	0	0	0	0	0	0	0	0	0	0	0	0	0	0	0	0	0	0	0	0
82	2	0	0	0	0	0	0	0	0	0	0	0	0	0	0	0	0	0	0	0	0	0	0	0	0	0	0	0	0	0	0	0	0	0	0	0	0	0	0	0	0	0	0	0	0	0
83	1	1	1	3	5	3	14285.7	14285.7	14285.7	14285.7	14285.7	14285.7	14285.7	1425	500	0	Y	3	Ola cab/Bus	0	0	0	0	0	0	0	0	0	0	0	0	0	0	0	0	0	0	0	0	0	0	0	0	0	0	0
84	2	0	0	0	0	0	0	0	0	0	0	0	0	0	0	0	0	0	0	0	0	0	0	0	0	0	0	0	0	0	0	0	0	0	0	0	0	0	0	0	0	0	0	0	0	0
85	1	1	1	1	16	0	0	0	0	0	4000	0	600	640	0	0	Y	1	Toto	0	Y	1	16	0	0	0	0	0	0	0	0	0	0	0	0	0	0	0	0	0	0	0	0	0	0	0
86	2	0	0	0	0	0	0	0	0	0	0	0	0	0	0	0	0	0	0	0	0	0	0	0	0	0	0	0	0	0	0	0	0	0	0	0	0	0	0	0	0	0	0	0	0	0
87	2	0	0	0	0	0	0	0	0	0	0	0	0	0	0	0	0	0	0	0	0	0	0	0	0	0	0	0	0	0	0	0	0	0	0	0	0	0	0	0	0	0	0	0	0	0
88	2	0	0	0	0	0	0	0	0	0	0	0	0	0	0	0	0	0	0	0	0	0	0	0	0	0	0	0	0	0	0	0	0	0	0	0	0	0	0	0	0	0	0	0	0	0
89	1	1	1	1	10	0.666667	0	0	0	0	0	0	100	2800	0	0	Y	1	Toto	0	0	0	0	0	0	0	0	0	0	0	0	0	0	0	0	0	0	0	0	0	0	0	0	0	0	0
90	2	0	0	0	0	0	0	0	0	0	0	0	0	0	0	0	0	0	0	0	0	0	0	0	0	0	0	0	0	0	0	0	0	0	0	0	0	0	0	0	0	0	0	0	0	0
91	2	0	0	0	0	0	0	0	0	0	0	0	0	0	0	0	0	0	0	0	0	0	0	0	0	0	0	0	0	0	0	0	0	0	0	0	0	0	0	0	0	0	0	0	0	0
93	2	0	0	0	0	0	0	0	0	0	0	0	0	0	0	0	0	0	0	0	0	0	0	0	0	0	0	0	0	0	0	0	0	0	0	0	0	0	0	0	0	0	0	0	0	0
94	2	0	0	0	0	0	0	0	0	0	0	0	0	0	0	0	0	0	0	0	0	0	0	0	0	0	0	0	0	0	0	0	0	0	0	0	0	0	0	0	0	0	0	0	0	0
95	2	0	0	0	0	0	0	0	0	0	0	0	0	0	0	0	0	0	0	0	0	0	0	0	0	0	0	0	0	0	0	0	0	0	0	0	0	0	0	0	0	0	0	0	0	0
96	2	0	0	0	0	0	0	0	0	0	0	0	0	0	0	0	0	0	0	0	0	0	0	0	0	0	0	0	0	0	0	0	0	0	0	0	0	0	0	0	0	0	0	0	0	0
97	1	1	1	3	1	0.5	0	0	0	0	16000	0	0	120	0	0	Y	6	Toto	0	Y	1	1	0	0	0	0	0	0	0	0	0	0	0	0	0	0	0	0	0	0	0	0	0	0	0
98	1	3	1	1	17	0.5	0	0	0	1400	2250	0	5200	1046	1020	0	Y	4	Taxi/Bus/Toto	0	0	0	0	0	2	1	5	0.5	0	0	0	0	0	0	785	600	250	0	Y	4	Taxi/Bus/Toto	0	0	0	0	0
99	2	0	0	0	0	0	0	0	0	0	0	0	0	0	0	0	0	0	0	0	0	0	0	0	0	0	0	0	0	0	0	0	0	0	0	0	0	0	0	0	0	0	0	0	0	0
100	2	0	0	0	0	0	0	0	0	0	0	0	0	0	0	0	0	0	0	0	0	0	0	0	0	0	0	0	0	0	0	0	0	0	0	0	0	0	0	0	0	0	0	0	0	0
10	2	0	0	0	0	0	0	0	0	0	0	0	0	0	0	0	0	0	0	0	0	0	0	0	0	0	0	0	0	0	0	0	0	0	0	0	0	0	0	0	0	0	0	0	0	0
11	2	0	0	0	0	0	0	0	0	0	0	0	0	0	0	0	0	0	0	0	0	0	0	0	0	0	0	0	0	0	0	0	0	0	0	0	0	0	0	0	0	0	0	0	0	0
12	2	0	0	0	0	0	0	0	0	0	0	0	0	0	0	0	0	0	0	0	0	0	0	0	0	0	0	0	0	0	0	0	0	0	0	0	0	0	0	0	0	0	0	0	0	0
13	2	0	0	0	0	0	0	0	0	0	0	0	0	0	0	0	0	0	0	0	0	0	0	0	0	0	0	0	0	0	0	0	0	0	0	0	0	0	0	0	0	0	0	0	0	0
18	2	0	0	0	0	0	0	0	0	0	0	0	0	0	0	0	0	0	0	0	0	0	0	0	0	0	0	0	0	0	0	0	0	0	0	0	0	0	0	0	0	0	0	0	0	0
19	2	0	0	0	0	0	0	0	0	0	0	0	0	0	0	0	0	0	0	0	0	0	0	0	0	0	0	0	0	0	0	0	0	0	0	0	0	0	0	0	0	0	0	0	0	0

## Sheet: DOT
Sl no.	On a daily basis, do you currently take your medicines yourself without supervision or support (self-administered) or do you have a treatment supervisor or supporter (DOT)? Self administer = 1; DOT = 2	If DOT, how many times a week?	If DOT, who is the DOT provider/supporter? 1. Health facility 2. Community health worker/volunteer 3. Workplace 4. Family member 5. Other	If DOT, how long did the last DOT visit take, including travel time and waiting time (total turnaround time)?	What was the mode of transport?	What is the approximate distance from home to the DOT provider place (in km) one way?	Does anyone accompany you during this visit	If yes, how many	What was the cost of transport (one way) for the last DOT visit, in total for you and any accompanying household member?	Was there a fee paid to the DOT provider?	How much did you spend on food and drinks for the last DOT visit (on the road, while waiting, lunch etc.), in total for you and any accompanying household member?
1	1	0	0	0	N/A	0	0	0	0	0	0
2	1	0	0	0	N/A	0	0	0	0	0	0
4	1	0	0	0	N/A	0	0	0	0	0	0
5	2	3	5	0.33	walk	0	1	1	0	2	0
6	1	0	0	0	N/A	0	0	0	0	0	0
8	2	7	2	0.0833333	N/A	0	0	0	0	2	0
10	1	0	0	0	N/A	0	0	0	0	0	0
12	1	0	0	0	N/A	0	0	0	0	0	0
13	2	6	1	0.5	walk	0	1	1	0	2	0
14	2	4	2	0.833333	walk	0	2	0	0	2	0
15	2	7	2	0.08	N/A	0	0	0	0	2	0
16	2	7	4	0	N/A	0	0	0	0	0	0
17	1	0	0	0	N/A	0	0	0	0	0	0
18	1	0	0	0	N/A	0	0	0	0	0	0
19	1	0	0	0	N/A	0	0	0	0	0	0
20	1	0	0	0	N/A	0	0	0	0	0	0
21	2	7	4	0	N/A	0	0	0	0	0	0
22	2	7	4	0	N/A	0	0	0	0	0	0
23	2	4	2	1.5	Auto	0	2	0	15	2	0
24	2	7	4	0.17	n/A	0	0	0	0	0	0
25	2	6	1	0.75	walk	0	2	0	0	2	0
27	2	7	1,4	1	Rickshaw	0	2	0	30	2	0
29	2	5	1	1.1	Auto	0	2	0	10	2	0
30	2	5	1	0.833333	walk	0	1	1	0	2	0
31	2	5	5	0.5	walk	0	1	1	0	2	0
32	2	6	1	0.5	Rickshaw	0	1	1	30	2	0
33	2	6	1	0.5	walk	0	1	1	0	2	0
34	2	6	1	1	walk	0	2	0	0	2	0
35	2	6	1	2.3	walk	0	1	1	0	2	0
36	2	6	2	1	Bike	1	2	0	2	2	5
37	2	6	1	0.25	walk	0	2	0	0	2	0
38	2	6	1	1	walk	0	2	0	0	2	0
39	2	6	1	1.5	Auto	0	2	0	10	2	0
40	2	6	1	0.916667	walk	0	1	1	0	2	0
41	2	7	1	1.5	Auto	0	2	0	10	2	0
42	2	6	1	1	Rickshaw	0	2	0	30	2	10
43	2	6	1	0.833333	Rickshaw	0	2	0	20	2	0
44	2	6	1	0.5	Bike	1	2	0	2	2	0
45	2	6	1	0.416667	walk	0	2	0	0	2	0
46	2	5	1	1.5	Rickshaw	0	2	0	40	2	0
47	2	6	1	0.33	walk	0	1	1	0	2	0
48	2	6	1	0.5	walk	0	1	1	0	2	0
49	2	6	1	1	walk	0	2	0	0	2	0
50	2	6	1	0.416667	walk	0	2	0	0	2	0
51	2	6	1	1	walk	0	2	0	0	2	0
52	2	6	1	0.75	walk	0	2	0	0	2	0
53	2	6	4	0.17	walk	0	2	0	0	2	0
54	2	6	1	0.5	walk	0	2	0	0	2	0
55	2	7	1,4	0.33	walk	0	2	0	0	2	0
56	1	0	0	0	N/A	0	0	0	0	0	0
57	2	1	1	0.33	walk	0	2	0	0	2	10
58	2	1	1	1	Car	2	1	1	14	2	0
59	2	1	1	1.33333	walk	0	1	1	0	2	0
60	2	1	1	0.5	walk	0	2	0	0	2	0
61	2	1	1	1.4	Bus/Auto	0	1	1	38	2	25
62	2	1	1	0.75	walk	0	2	0	0	2	0
63	2	6	1	0.666667	Auto	0	2	0	6	2	0
64	2	6	1	0.666667	walk	0	2	0	0	2	0
65	2	6	1	1.5	Bike	4	2	0	5	2	0
66	2	6	1	0.833333	walk	0	2	0	0	2	0
67	2	6	1	1	walk	0	1	1	0	2	0
68	2	7	2	0.0833333	N/A	0	0	0	0	2	0
69	2	6	1	0.67	walk	0	2	0	0	2	0
70	2	6	1	0.25	Scooty	1.5	2	0	2	2	0
1	1	NA	NA	NA	NA	NA	NA	NA	NA	NA	NA
2	2	6	5	0.5	walk	NA	1	1	0	2	0
3	2	6	5	1	walk	NA	1	1	0	2	0
5	2	6	5	1	walk	NA	2	NA	0	2	0
6	1	NA	NA	NA	NA	NA	2	NA	0	2	0
7	2	6	5	0.25	walk	NA	1	1	0	2	0
8	2	6	5	0.5	walk	NA	2	NA	0	2	0
9	2	6	5	1	walk	NA	1	1	0	2	0
10	2	6	5	0.666667	walk	NA	2	NA	0	2	0
11	2	6	5	0.5	walk	NA	2	NA	NA	2	0
12	2	6	5	0.583333	Toto	NA	2	NA	10	2	0
13	2	6	5	1.5	Bus/walk	NA	2	NA	9	2	0
14	2	6	5	0.333333	walk	NA	1	1	0	2	0
15	2	6	5	0.25	walk	NA	2	NA	NA	2	0
16	2	6	5	0.333333	walk	NA	1	1	NA	2	0
17	2	6	5	1	walk	NA	2	NA	NA	2	0
18	2	6	5	0.333333	walk	NA	2	NA	NA	2	0
19	2	6	5	0.416667	walk	NA	1	1	0	2	0
20	2	6	5	0.583333	walk	NA	2	NA	NA	2	0
21	2	6	5	0.5	walk	NA	2	NA	NA	2	0
22	2	6	5	0.333333	walk	NA	2	NA	NA	2	0
23	2	6	1	0.666667	walk	NA	2	NA	NA	2	0
25	2	6	5	0.5	walk	NA	1	1	0	2	0
26	2	6	1	1.5	Toto	NA	1	1	50	2	0
32	2	5	1	0.916667	Bike	4	1	1	5	2	0
33	2	6	5	1.16667	Rickshaw	NA	1	1	30	2	0
34	2	6	2	0.25	walk	NA	1	1	0	2	0
35	2	6	5	0.916667	Toto	NA	1	1	30	2	0
36	2	6	5	0.75	Toto	NA	2	NA	10	2	0
37	2	7	5	0.333333	NA	NA	NA	NA	NA	2	0
38	1	NA	NA	NA	NA	NA	NA	NA	NA	NA	NA
39	2	6	5	1.5	Toto	NA	1	1	20	2	0
40	2	7	5	0.0833333	NA	NA	2	NA	NA	2	0
41	2	4	5	0.416667	walk	NA	2	NA	NA	2	0
42	2	6	5	2.25	Bus	NA	2	NA	16	2	0
43	2	6	5	0.5	Toto	2	2	NA		2	0
44	2	6	5	0.333333	Rickshaw	0	1	1	30	2	0
73	2	6	1	1	walk	0	1	1	0	2	0
74	2	6	1	1.33333	walk	0	2	0	0	2	0
75	2	6	1	0.25	walk	0	2	0	0	2	0
76	1	NA	NA	NA	NA	NA	NA	NA	NA	NA	NA
77	2	6	5	0.75	walk	0	1	1	0	2	0
78	1	NA	NA	NA	NA	NA	NA	NA	NA	NA	NA
79	1	NA	NA	NA	NA	NA	NA	NA	NA	NA	NA
80	2	7	2	0.5	walk	0	2	0	0	2	0
81	2	7	2	0.5	walk	0	1	1	0	2	0
82	2	6	1	0.833333	walk	0	1	1	0	2	0
83	2	6	1	1	Toto	0	1	1	50	2	0
84	1	NA	NA	NA	NA	NA	NA	NA	NA	NA	NA
85	2	6	1	1.5	Toto	0	1	1	40	2	0
86	2	6	1	1	Rickshaw	0	1	1	25	2	20
87	2	6	5	0.5	Auto	0	2	0	10	2	0
88	2	6	5	0.666667	walk	0	1	1	0	2	0
89	2	6	1	0.666667	Rickshaw	0	1	1	20	2	0
90	2	6	1	0.583333	Bus	0	2	0	8	2	0
91	2	6	5	0.75	walk	0	1	1	0	2	0
93	2	6	1	0.333333	Toto	0	1	1	20	2	10
94	1	NA	NA	NA	NA	NA	NA	NA	NA	NA	NA
95	2	6	5	1	Bus	0	2	0	7	2	0
96	2	6	5	0.166667	walk	0	1	1	0	2	0
97	1	NA	NA	NA	NA	NA	NA	NA	NA	NA	NA
98	2	6	1	1.5	Toto	0	1	1	30	2	0
99	2	6	1	1.2	walk	0	2	0	0	2	0
100	2	6	1	0.833333	Toto	0	1	1	20	2	0
10	1	NA	NA	NA	NA	NA	NA	NA	NA	NA	NA
11	1	NA	NA	NA	NA	NA	NA	NA	NA	NA	NA
12	2	7	2	0.25	NA	NA	NA			NA
13	1	NA	NA	NA	NA	NA	NA	NA	NA	NA	NA
18	2	7	2	0.333333	walk	0	1	1	0	2	0
19	1	NA	NA	NA	NA	NA	NA	NA	NA	NA	NA

## Sheet: Picking up Drug
Sl no.	Do you or a household member pick up TB drugs (for self-administered treatment or to bring to your DOT supervisor/ supporter)? Yes=1; No = 2	Who goes to pick up drugs? 1. Patient alone 2. Patient with accompanying person 3. Household member 4. Friend / neighbor 5. Other	How often do you or a household member pick up TB drugs in the current treatment phase? 1. Every day 2. Every week 3. Every 2 weeks 4. Every month 5. Other	Where do you or your household member pick up your TB drugs?	Was there a fee paid to pick up the drugs?	What accommodation cost did you and any accompanying household member have when you last picked up drugs?	How long did the last visit to pick up drugs take, including travel time and waiting time (total turnaround time)?	What was the mode of transport?	What is the approximate distance from home to the place from where you pick up drugs (in km) one way?	What was the cost of transport (one way) last time you picked up drugs, in total for you and any accompanying household member?	How much did you spend on food and drinks last time you picked up drugs (on the road, while waiting, lunch etc.), in total for you and any accompanying household member?
1	1	1	2	5	2	0	0.5	walk	0	0	0
2	1	2	5 (4 days)	5	2	0	0.33	walk	0	0	0
4	1	1	2	5	2	0	0.0833333	walk	0	0	0
5	1	1	5 (4 days)	2	2	0	0.33	walk	0	0	0
6	1	1	5 (2 days)	2	2	0	0.17	walk	0	0	0
8	2	NA	NA	NA	NA	NA	NA	NA	NA	NA	NA
10	1	1	2	2	2	0	0.416667	walk	0	0	0
12	1	3	5 (8 days)	5	2	0	0.25	walk	0	0	0
13	1	2	5 (1 day)	5	2	0	0.08	walk	0	0	0
14	1	1	5 (3 days)	5	2	0	0.17	walk	0	0	0
15	2	NA	NA	NA	NA	NA	NA	NA	NA	NA	NA
16	1	3	2	5	2	0	0.17	walk	0	0	0
17	1	1	5 (5 days)	5	2	0	0.25	walk	0	0	0
18	1	1	5 (14 days)	5	2	0	0.416667	Rickshaw	0	30	0
19	1	3	3	5	2	0	0.5	walk	0	0	0
20	1	2	5 (13 days)	5	2	0	0.833333	walk	0	0	0
21	1	1	5 (20 days)	5	2	0	0.17	walk	0	0	0
22	1	3	5 (15 days)	5	2	0	1.5	walk	0	0	0
23	1	1	5 (3 days)	11	2	0	0.17	Auto	0	0	0
24	1	3	5 (2 days)	5	2	0	1	Auto	0	15	0
25	2	NA	NA	NA	NA	NA	NA	NA	NA	NA	NA
27	2	NA	NA	NA	NA	NA	NA	NA	NA	NA	NA
29	1	1	5 (2 days)	11	2	0	0.08	Auto	0	0	0
30	1	2	5 (2 days)	11	2	0	0.08	walk	0	0	0
31	1	2	5 (2 days)	11	2	0	0.08	walk	0	0	0
32	1	2	5 (1 day)	5	2	0	0.08	Rickshaw	0	0	0
33	1	2	5 (1 day)	5	2	0	0.08	walk	0	0	0
34	1	1	5 (1 day)	5	2	0	0.5	walk	0	0	0
35	1	1	5 (1 day)	5	2	0	0.17	walk	0	0	0
36	1	1	5 (1 day)	5	2	0	0.0833333	Bike	0	0	0
37	1	1	5 (1 day)	5	2	0	0.08	walk	0	0	0
38	1	1	5 (1 day)	5	2	0	0.17	walk	0	0	0
39	1	1	5 (1 day)	5	2	0	0.33	Auto	0	0	0
40	1	1	5 (1 day)	5	2	0	0.08	walk	0	0	0
41	1	1	5 (1 day)	5	2	0	0.25	Auto	0	0	0
42	1	1	5 (1 day)	5	2	0	0.08	Rickshaw	0	0	0
43	1	1	5 (1 day)	5	2	0	0.116667	Rickshaw	0	0	0
44	1	1	5 (1 day)	5	2	0	0.08	Bike	0	0	0
45	1	1	5 (1 day)	5	2	0	0.08	walk	0	0	0
46	1	1	5 (2 days)	5	2	0	0.17	Rickshaw	0	0	0
47	1	2	5 (1 day)	5	2	0	0.08	walk	0	0	0
48	1	2	5 (1 day)	5	2	0	0.08	walk	0	0	0
49	1	1	5 (1 day)	5	2	0	0.08	walk	0	0	0
50	1	1	5 (1 day)	5	2	0	0.08	walk	0	0	0
51	1	1	5 (1 day)	5	2	0	0.17	walk	0	0	0
52	1	1	5 (1 day)	5	2	0	0.08	walk	0	0	0
53	1	3	5 (1 day)	5	2	0	1	walk	0	0	0
54	1	1	5 (1 day)	5	2	0	0.08	walk	0	0	0
55	1	1	5 (1 day)	5	2	0	0.08	walk	0	0	0
56	1	3	2	5	2	0	0.25	walk	0	0	0
57	1	1	2	5	2	0	0.17	walk	0	0	0
58	1	2	5 (6 days)	5	2	0	0.33	Car	0	0	0
59	1	2	2	5	2	0	0.17	walk	0	0	0
60	1	1	2	5	2	0	0.08	walk	0	0	0
61	1	2	5 (6 days)	5	2	0	0.116667	Bus/Auto	0	0	0
62	1	1	5 (6 days)	5	2	0	0.08	walk	0	0	0
63	1	1	5 (1 day)	5	2	0	0.08	Auto	0	0	0
64	1	1	5 (1 day)	5	2	0	0.08	walk	0	0	0
65	1	1	5 (1 day)	5	2	0	0.08	Bike	0	0	0
66	1	1	5 (1 day)	5	2	0	0.08	walk	0	0	0
67	1	2	5 (1 day)	5	2	0	0.17	walk	0	0	0
68	2	NA	NA	NA	NA	NA	NA	NA	NA	NA	NA
69	1	1	5 (1 day)	5	2	0	0.116667	walk	0	0	0
70	1	1	5 (1 day)	5	2	0	0.08	Scooty	0	0	0
1	1	3	5 (10 days)	11	2	0	0.333333	Bycycle	NA		0
2	1	2	5 (1 day)	11	2	0	0.0333333	walk	NA		0
3	1	3	5 (1 day)	11	2	0	0.166667	walk	NA		0
5	1	1	5 (1 day)	11	2	0	0.166667	walk	NA		0
6	1	3	5 (6 days)	11	2	0	0.5	Bycycle	NA		0
7	1	2	5 (1 day)	11	2	0	0.05	walk	NA		0
8	1	1	5 (1 day)	11	2	0	0.0833333	walk	NA		0
9	1	2	5 (1 day)	11	2	0	0.0833333	walk	NA		0
10	1	1	5 (1 day)	11	2	0	0.0833333	walk	NA		0
11	1	1	5 (1 day)	11	2	0	0.0833333	NA	NA		0
12	1	1	5 (1 day)	11	2	0	0.0833333	Toto	NA		0
13	1	1	5 (1 day)	11	2	0	0.166667	Bus/walk	NA		0
14	1	2	5 (1 day)	11	2	0	0.0833333	walk	NA		0
15	1	1	5 (1 day)	11	2	0	0.0333333	walk	NA		0
16	1	1	5 (1 day)	11	2	0	0.0833333	walk	NA		0
17	1	1	5 (1 day)	11	2	0	0.166667	walk	NA		0
18	1	1	5 (1 day)	11	2	0	0.0833333	walk	NA		0
19	1	2	5 (1 day)	11	2	0	0.0833333	walk	NA		0
20	1	1	5 (1 day)	11	2	0	0.0833333	walk	NA		0
21	1	1	5 (1 day)	11	2	0	0.0833333	walk	NA		0
22	1	1	5 (1 day)	11	2	0	0.0833333	walk	NA		0
23	1	1	5 (1 day)	5	2	0	0.166667	walk	NA		0
25	1	2	5 (1 day)	4	2	0	0.0333333	walk	NA		0
26	1	2	5 (1 day)	6	2	0	0.166667	Toto	NA		0
32	1	2	5 (2 days)	5	2	0	0.0833333	Bike	NA		0
33	1	2	5 (1 day)	11	2	0	0.0833333	NA	NA		0
34	1	2	5 (1 day)	10	2	0	0.0333333	walk	NA		0
35	1	2	5 (1 day)	11	2	0	0.166667	Toto	NA		0
36	1	1	5 (1 day)	11	2	0	0.0833333	Toto	NA		0
37	2	NA	NA	NA	NA	NA		NA	NA
38	1	2	5 (4 days)	10	2	0	0.25	walk	0	0	0
39	1	2	5 (1 day)	11	2	0	0.0833333	Toto	NA		0
40	NA	NA	NA	NA	NA	NA		NA	NA
41	1	1	5 (3 days)	11	2	0	0.116667	walk	NA		0
42	1	1	5 (1 day)	11	2	0	0.0833333	Bus	NA		0
43	1	1	5 (1 day)	11	2	0	0.0833333	Toto	NA		0
44	1	2	5 (1 day)	11	2	0	0.0833333	Rickshaw	0	0	0
73	1	2	5 (1 day)	5	2	0	0.0833333	walk	0	0	0
74	1	1	5 (1 day)	6	2	0	0.0833333	walk	0	0	0
75	1	1	5 (1 day)	5	2	0	0.0833333	walk	0	0	0
76	1	3	5 (3 days)	11	2	0	0.5	walk	0	0	0
77	1	2	5 (1 day)	11	2	0	0.0833333	walk	0	0	0
78	1	1	3	6	2	0	1	Bus/Toto	0	27	0
79	1	3	3	6	2	0	1	Toto	0	20	0
80	2	NA	NA	NA	NA	NA		NA	NA
81	2	NA	NA	NA	NA	NA		NA	NA
82	1	2	5 (1 day)	5	2	0	0.166667	walk	0	0	0
83	1	2	5 (1 day)	5	2	0	0.0833333	Toto	0	0	0
84	1	3	5 (9 days)	6	2	0	1	walk	0	0	0
85	1	2	5 (1 day)	6	2	0	0.166667	Toto	0	0	0
86	1	2	5 (1 day)	6	2	0	0.0833333	Rickshaw	0	0	0
87	1	1	5 (1 day)	11	2	0	0.0833333	Auto	0	0	0
88	1	2	5 (1 day)	11	2	0	0.0833333	walk	0	0	0
89	1	2	5 (1 day)	5	2	0	0.0833333	walk	0	0	0
90	1	1	5 (1 day)	6	2	0	0.0833333	Bus	0	0	0
91	1	2	5 (1 day)	11	2	0	0.0833333	walk	0	0	0
93	1	2	5 (1 day)	6	2	0	0.08	Toto	0	0	0
94	1	3	2	11	2	0	0.25	walk	0	0	0
95	1	1	5 (1 day)	11	2	0	0.0833333	Bus	0	0	0
96	1	2	5 (1 day)	4	2	0	0.0833333	walk	0	0	0
97	1	2	5 (9 days)	6	2	0	0.416667	Toto	0	20	0
98	1	2	5 (1 day)	6	2	0	0.0833333	Toto	0	0	0
99	1	1	5 (1 day)	6	2	0	0.0833333	walk	0	0	0
100	1	2	5 (1 day)	5	2	0	0.0833333	Toto	0	0	0
10	1	1	2	5	2	0	1	Toto	0	30	0
11	1	2	5 (28 days)	5	2	0	1.33333	Auto	0	20	0
12	2	0	0	0	0	0	0	0	0	0	0
13	1	2	5 (25 days)	6	2	0	0.5	Bike	6	7	0
18	2	0	0	0	0	0	0	0	0	0	0
19	1	2	5 (3 days)	6	2	0	0.666667	Toto	0	20	0
				Where do you or your household member pick up your TB drugs?
				1. Pharmacy / Drugstore
				2. Dispensary
				3. Private clinic / private practitioner
				4. Quack
				5. Government health facility (CHC, PHC, SC)
				6. Government hospital
				7. Traditional healers / herbalists
				8. AYUSH
				9. Private hospital
				10. Community Health Worker
				11. Other

## Sheet: Medical Follow up
Sl no.	How many TB-related medical follow-up visits have you had so far during this treatment phase (to see the doctor or nurse, have follow- up tests, etc.)?	How long did the last follow-up medical outpatient visit take, including travel time and waiting time (total turnaround time)?	What was the mode of transport?	What is the approximate distance from home to the provider (in km) one way?	What was the cost of transport (one way) at the last follow-up medical outpatient visit, in total for you and any accompanying household member?	Does anyone accompany you during this visit	If yes, how many	What accommodation cost did you have for the last visit, in total, for you and any accompanying household member?	What fees did you pay during your last follow-up medical outpatient visit for registration/ consultation?	What fees did you pay during your last follow-up medical outpatient visit for radiography and other imaging?	What fees did you pay during your last follow-up medical outpatient visit for tests, TB tests and others?	What fees did you pay during your last follow-up medical outpatient visit for other procedures?	What fees did you pay at your last follow-up medical outpatient visit for TB medicines, including prescriptions for medicines bought outside the facility?	What fees did you pay during your last follow-up medical outpatient visit for other medicines, including nutritional supplements?	How much did you spend on food and drinks last time you went for follow up visit (on the road, while waiting, lunch etc.), in total for you and any accompanying household member?	What other fees not listed in the previous questions did you pay during your last follow-up medical outpatient visit?
1	3	0.5	Auto	0	20	1	1	0	0	0	0	0	0	0	0	0
2	0	0	0	0	0	0	0	0	0	0	0	0	0	0	0	0
4	2	0.5	walk	0	0	1	1	0	0	0	0	0	0	0	0	0
5	0	0	0	0	0	0	0	0	0	0	0	0	0	0	0	0
6	0	0	0	0	0	0	0	0	0	0	0	0	0	0	0	0
8	0	0	0	0	0	0	0	0	0	0	0	0	0	0	0	0
10	0	0	0	0	0	0	0	0	0	0	0	0	0	0	0	0
12	0	0	0	0	0	0	0	0	0	0	0	0	0	0	0	0
13	0	0	0	0	0	0	0	0	0	0	0	0	0	0	0	0
14	2	1.2	walk	0	0	1	1	0	0	0	0	0	0	0	0	0
15	0	0	0	0	0	0	0	0	0	0	0	0	0	0	0	0
16	0	0	0	0	0	0	0	0	0	0	0	0	0	0	0	0
17	0	0	0	0	0	0	0	0	0	0	0	0	0	0	0	0
18	0	0	0	0	0	0	0	0	0	0	0	0	0	0	0	0
19	4	0.5	walk	0	0	1	1	0	0	0	0	0	0	0	0	0
20	2	0.666667	walk	0	0	1	1	0	0	0	0	0	0	0	0	0
21	0	0	0	0	0	0	0	0	0	0	0	0	0	0	0	0
22	0	0	0	0	0	0	0	0	0	0	0	0	0	0	0	0
23	0	0	0	0	0	0	0	0	0	0	0	0	0	0	0	0
24	0	0	0	0	0	0	0	0	0	0	0	0	0	0	0	0
25	0	0	0	0	0	0	0	0	0	0	0	0	0	0	0	0
27	0	0	0	0	0	0	0	0	0	0	0	0	0	0	0	0
29	0	0	0	0	0	0	0	0	0	0	0	0	0	0	0	0
30	0	0	0	0	0	0	0	0	0	0	0	0	0	0	0	0
31	0	0	0	0	0	0	0	0	0	0	0	0	0	0	0	0
32	0	0	0	0	0	0	0	0	0	0	0	0	0	0	0	0
33	0	0	0	0	0	0	0	0	0	0	0	0	0	0	0	0
34	0	0	0	0	0	0	0	0	0	0	0	0	0	0	0	0
35	1	1.1	Bike	4	4.64	1	1	0	0	0	0	0	0	0	10	0
36	0	0	0	0	0	0	0	0	0	0	0	0	0	0	0	0
37	0	0	0	0	0	0	0	0	0	0	0	0	0	0	0	0
38	0	0	0	0	0	0	0	0	0	0	0	0	0	0	0	0
39	0	0	0	0	0	0	0	0	0	0	0	0	0	0	0	0
40	2	0.33	walk	0	0	1	1	0	0	0	0	0	0	0	0	0
41	0	0	0	0	0	0	0	0	0	0	0	0	0	0	0	0
42	1	0.25	Rickshaw	0	0	0	0	0	0	0	0	0	0	0	0	0
43	0	0	0	0	0	0	0	0	0	0	0	0	0	0	0	0
44	0	0	0	0	0	0	0	0	0	0	0	0	0	0	0	0
45	0	0	0	0	0	0	0	0	0	0	0	0	0	0	0	0
46	0	0	0	0	0	0	0	0	0	0	0	0	0	0	0	0
47	0	0	0	0	0	0	0	0	0	0	0	0	0	0	0	0
48	0	0	0	0	0	0	0	0	0	0	0	0	0	0	0	0
49	1	0.17	0	0	0	1	1	0	0	0	0	0	0	0	0	0
50	1	1	walk	0	0	2	0	0	0	0	0	0	0	100	5	0
51	0	0	0	0	0	0	0	0	0	0	0	0	0	0	0	0
52	0	0	0	0	0	0	0	0	0	0	0	0	0	0	0	0
53	0	0	0	0	0	0	0	0	0	0	0	0	0	0	0	0
54	0	0	0	0	0	0	0	0	0	0	0	0	0	0	0	0
55	0	0	0	0	0	0	0	0	0	0	0	0	0	0	0	0
56	0	0	0	0	0	0	0	0	0	0	0	0	0	0	0	0
57	0	0	0	0	0	0	0	0	0	0	0	0	0	0	0	0
58	0	0	0	0	0	0	0	0	0	0	0	0	0	0	0	0
59	0	0	0	0	0	0	0	0	0	0	0	0	0	0	0	0
60	0	0	0	0	0	0	0	0	0	0	0	0	0	0	0	0
61	0	0	0	0	0	0	0	0	0	0	0	0	0	0	0	0
62	0	0	0	0	0	0	0	0	0	0	0	0	0	0	0	0
63	0	0	0	0	0	0	0	0	0	0	0	0	0	0	0	0
64	0	0	0	0	0	0	0	0	0	0	0	0	0	0	0	0
65	2	1.5	Bike	4	5	2	0	0	0	0	0	0	187.5	0	0	0
66	0	0	0	0	0	0	0	0	0	0	0	0	0	0	0	0
67	1	1	walk	0	0	1	1	0	80	0	0	0	0	240	0	0
68	0	0	0	0	0	0	0	0	0	0	0	0	0	0	0	0
69	1	0.17	walk	0	0	2	0	0	0	0	0	0	0	0	0	0
70	0	0	0	0	0	0	0	0	0	0	0	0	0	0	0	0
1	0	0	0	0	0	0	0	0	0	0	0	0	0	0	0	0
2	0	0	0	0	0	0	0	0	0	0	0	0	0	0	0	0
3	1	1.5	Auto	0	20	1	1	0	0	0	0	0	90	0	0	0
5	0	0	0	0	0	0	0	0	0	0	0	0	0	0	0	0
6	0	0	0	0	0	0	0	0	0	0	0	0	0	0	0	0
7	0	0	0	0	0	0	0	0	0	0	0	0	0	0	0	0
8	0	0	0	0	0	0	0	0	0	0	0	0	0	0	0	0
9	3	0.5	walk	0	0	1	1	0	100	0	0	0	100	0	0	0
10	0	0	0	0	0	0	0	0	0	0	0	0	0	0	0	0
11	0	0	0	0	0	0	0	0	0	0	0	0	0	0	0	0
12	0	0	0	0	0	0	0	0	0	0	0	0	0	0	0	0
13	0	0	0	0	0	0	0	0	0	0	0	0	0	0	0	0
14	1	4	Auto	0	20	1	1	0	0	0	0	0	0	0	40	0
15	0	0	0	0	0	0	0	0	0	0	0	0	0	0	0	0
16	0	0	0	0	0	0	0	0	0	0	0	0	0	0	0	0
17	0	0	0	0	0	0	0	0	0	0	0	0	0	0	0	0
18	0	0	0	0	0	0	0	0	0	0	0	0	0	0	0	0
19	0	0	0	0	0	0	0	0	0	0	0	0	0	0	0	0
20	0	0	0	0	0	0	0	0	0	0	0	0	0	0	0	0
21	0	0	0	0	0	0	0	0	0	0	0	0	0	0	0	0
22	0	0	0	0	0	0	0	0	0	0	0	0	0	0	0	0
23	0	0	0	0	0	0	0	0	0	0	0	0	0	0	0	0
25	0	0	0	0	0	0	0	0	0	0	0	0	0	0	0	0
26	0	0	0	0	0	0	0	0	0	0	0	0	0	0	0	0
32	1	5	Ola cab	0	700	1	2	0	0	0	0	0	0	40	200	0
33	0	0	0	0	0	0	0	0	0	0	0	0	0	0	0	0
34	0	0	0	0	0	0	0	0	0	0	0	0	0	0	0	0
35	0	0	0	0	0	0	0	0	0	0	0	0	0	0	0	0
36	5	0.166667	0	0	0	1	1	0	0	0	0	0	0	0	0	0
37	0	0	0	0	0	0	0	0	0	0	0	0	0	0	0	0
38	0	0	0	0	0	0	0	0	0	0	0	0	0	0	0	0
39	0	0	0	0	0	0	0	0	0	0	0	0	0	0	0	0
40	NA	NA	NA	NA	NA	NA	NA	NA	NA	NA	NA	NA	NA	NA	NA	NA
41	2	1.5	Rickshaw	0	20	1	1	0	2	0	0	0	0	145	0	0
42	1	0.25	0	0	0	1	1	0	0	0	0	0	0	0	0	0
43	0	0	0	0	0	0	0	0	0	0	0	0	0	0	0	0
44	0	0	0	0	0	0	0	0	0	0	0	0	0	0	0	0
73	0	0	0	0	0	0	0	0	0	0	0	0	0	0	0	0
74	0	0	0	0	0	0	0	0	0	0	0	0	0	0	0	0
75	0	0	0	0	0	0	0	0	0	0	0	0	0	0	0	0
76	2	9	Ambulance	0	650	1	4	0	0	0	0	0	0	0	350	0
77	2	2.5	Launch/Toto/Auto	0	90	1	1	0	0	0	0	0	0	0	0	0
78	0	0	0	0	0	0	0	0	0	0	0	0	0	0	0	0
79	0	0	0	0	0	0	0	0	0	0	0	0	0	0	0	0
80	0	0	0	0	0	0	0	0	0	0	0	0	0	0	0	0
81	0	0	0	0	0	0	0	0	0	0	0	0	0	0	0	0
82	0	0	0	0	0	0	0	0	0	0	0	0	0	0	0	0
83	0	0	0	0	0	0	0	0	0	0	0	0	0	0	0	0
84	0	0	0	0	0	0	0	0	0	0	0	0	0	0	0	0
85	2	3	Toto	0	150	1	1	0	0	0	0	0	0	100	20	0
86	0	0	0	0	0	0	0	0	0	0	0	0	0	0	0	0
87	0	0	0	0	0	0	0	0	0	0	0	0	0	0	0	0
88	0	0	0	0	0	0	0	0	0	0	0	0	0	0	0	0
89	0	0	0	0	0	0	0	0	0	0	0	0	0	0	0	0
90	0	0	0	0	0	0	0	0	0	0	0	0	0	0	0	0
91	0	0	0	0	0	0	0	0	0	0	0	0	0	0	0	0
93	0	0	0	0	0	0	0	0	0	0	0	0	0	0	0	0
94	0	0	0	0	0	0	0	0	0	0	0	0	0	0	0	0
95	0	0	0	0	0	0	0	0	0	0	0	0	0	0	0	0
96	0	0	0	0	0	0	0	0	0	0	0	0	0	0	0	0
97	0	0	0	0	0	0	0	0	0	0	0	0	0	0	0	0
98	0	0	0	0	0	0	0	0	0	0	0	0	0	0	0	0
99	0	0	0	0	0	0	0	0	0	0	0	0	0	0	0	0
100	2	1.6	Toto	0	20	1	1	0	0	0	0	0	100	0	0	0
10	1	1	Toto	0	45	1	1	0	300	200	0	0	0	1200	0	0
11	0	0	0	0	0	0	0	0	0	0	0	0	0	0	0	0
12	0	0	0	0	0	0	0	0	0	0	0	0	0	0	0	0
13	0	0	0	0	0	0	0	0	0	0	0	0	0	0	0	0
18	0	0	0	0	0	0	0	0	0	0	0	0	0	0	0	0
19	0	0	0	0	0	0	0	0	0	0	0	0	0	0	0	0

## Sheet: Additional food
Sl no.	Do you buy any nutritional supplements outside of your regular diet because of the TB illness, for example vitamins by health care staff?	If yes, how much did you spend on these nutritional supplements in the past week approximately?	Do you buy any additional food outside of your regular diet because of the TB illness, for example meat, energy drinks, or fruits as recommended by health care staff?	If yes, how much did you spend on this additional food in the past week approximately?
1	2	0	1	1000
2	1	110	1	900
4	2	0	1	1350
5	2	0	2	0
6	1	200	1	150
8	2	0	1	328
10	2	0	2	0
12	1	125	1	1000
13	2	0	2	0
14	1	69	1	400
15	2	0	1	500
16	2	0	1	800
17	2	0	1	350
18	1	200	1	600
19	2	0	1	384
20	2	0	1	500
21	2	0	2	0
22	1	105	1	100
23	2	0	2	0
24	2	0	1	400
25	2	0	1	1050
27	2	0	1	300
29	1	65	1	400
30	1	300	1	1000
31	1	0	1	200
32	1	0	1	600
33	2	0	1	700
34	2	0	1	1000
35	1	250	1	500
36	2	0	1	500
37	2	0	2	0
38	2	0	2	0
39	2	0	2	0
40	1	125	1	500
41	2	0	2	0
42	2	0	1	462
43	1	250	1	600
44	2	0	1	500
45	2	0	1	800
46	2	0	1	500
47	2	0	1	600
48	2	0	1	300
49	1	100	1	600
50	2	0	1	420
51	2	0	2	0
52	1	120	1	1000
53	2	0	2	240
54	2	0	1	500
55	2	0	1	200
56	2	0	2	0
57	2	0	1	700
58	2	0	1	308
59	2	0	1	400
60	2	0	2	0
61	2	0	1	800
62	2	0	1	900
63	2	0	1	200
64	2	0	1	600
65	2	0	1	800
66	2	0	1	1000
67	2	0	1	250
68	2	0	1	400
69	2	0	2	0
70	2	0	1	742
1	2	0	1	398
2	2	0	1	500
3	2	0	1	700
5	2	0	1	300
6	1	12	1	280
7	2	0	1
8	2	0	1	540
9	2	0	1	787
10	2	0	1	400
11	2	0	1	800
12	2	0	2	0
13	2	0	1	1000
14	1	75	1	738
15	2	0	1	298
16	2	0	2	0
17	2	0	2	0
18	2	0	1	200
19	2	0	1	500
20	2	0	1	500
21	2	0	1	280
22	2	0	2	0
23	2	0	1	560
25	2	0	1	125
26	2	0	1	2100
32	1	500	1	1000
33	1	60	1	150
34	2	0	1	1050
35	2	0	2	0
36	2	0	1	800
37	2	0	2	0
38	2	0	1	960
39	2	0	1	175
40	NA	NA	NA	NA
41	1	145	1	1000
42	2	0	1	700
43	2	0	1	560
44	2	0	2	0
73	2	0	1	500
74	2	0	2	0
75	2	0	1	600
76	2	0	1	350
77	2	0	2	0
78	2	0	1	400
79	2	0	1	700
80	2	0	1	278
81	2	0	1	300
82	2	0	2	0
83	2	0	1	824
84	2	0	1	522
85	2	0	1	700
86	2	0	1	372
87	2	0	1	1200
88	1	80	1	1000
89	2	0	1	2000
90	2	0	1	100
91	2	0	2	0
93	2	0	1	441
94	2	0	1	350
95	2	0	1	350
96	2	0	2	0
97	2	0	1	535
98	2	0	1	508
99	2	0	1	1200
100	2	0	1	500
10	2	0	1	300
11	2	0	1	360
12	2	0	1	1000
13	2	0	1	564
18	2	0	1	462
19	2	0	1	770

## Sheet: Social Position
Sl no.	Do you have any of the following health insurance types? Yes = 1; No = 2; Don't know = 3	What is your (the patient's) education level?	What is your main occupation?	What was your primary employment, or normal work, or normal other main activity before you contracted TB?	What is your primary employment, or normal work, or normal other main activity now?	What is your usual main source of drinking water?	What is the type of house the patient is living?	How many people sleep here on a typical night? (including the patient)	How many rooms are there in the house? (Do not count balconies, corridors, bathrooms, cowshed, pooja ghar, agriculture store room and weaving room )	Where is the cooking generally done for this household?	What type of fuel does your household primarily use for cooking?	What is the main source of lighting in your household?	Does your household have a latrine facility of its own?	What kind of latrine facility do members of your household usually use?	Does your household have? Watch or clock	Does your household have? Sewing machine	Does your household have? Radio / transistor / music system	Does your household have? Electric fan	Does your household have? Telephone / mobile phone	Does your household have? Television	Does your household have? Computer / laptop	Does your household have? Internet connection	Does your household have? Fridge	Does your household have? Washing machine	Does your household have? Air cooler / air conditioner	Does your household have? Bicycle	Does your household have? Motorcycle / scooter	Does your household have? Water pump	Does your household have? Car / jeep / van
1	2	3	5	7	1	1	2	4	1	3	2	1	2	NA	1	2	2	1	1	1	2	2	1	2	2	1	1	2	2
2	2	3	2	3	1	1	2	3	2	3	2	1	1	1	1	2	2	1	1	1	2	1	1	2	2	2	2	2	2
4	2	3	2	7	1	1	2	9	1	3	2	1	2	NA	1	2	2	1	1	1	2	2	2	2	2	2	2	2	2
5	2	3	9	4	4	1	1	4	1	3	2	1	2	NA	1	1	2	1	1	1	2	2	2	2	2	1	2	2	2
6	2	2	12	3	3	1	2	3	1	3	5	1	1	1	1	2	2	1	1	1	2	2	2	2	2	2	2	2	2
8	2	1	2	3	1	1	1	NA	1	1	2	1	2	NA	1	2	1	1	2	1	2	2	2	2	2	1	2	2	2
10	2	3	3	3	3	1	2	3	1	3	2	1	2	NA	1	2	2	1	1	1	2	1	2	2	2	2	2	2	2
12	2	4	12	5	8	1	2	8	1	1	2	1	2	NA	1	1	2	1	1	1	2	1	1	2	2	2	2	2	2
13	2	3	13	3	3	1	1	12	1	3	5	1	2	NA	1	2	2	1	2	2	2	1	2	2	2	2	2	2	2
14	2	3	2	3	3	1	2	5	2	1	5	1	1	1	1	1	2	1	1	1	2	1	2	2	2	2	2	2	2
15	2	1	2	3	1	1	1	6	1	3	5	1	2	NA	1	2	2	1	1	2	2	2	2	2	2	2	2	2	2
16	2	3	10	6	6	1	1	3	1	2	2	1	1	1	1	2	2	1	1	1	2	2	1	2	2	2	2	2	2
17	2	2	5	3	3	4	1	4	2	2	2	1	1	1	1	2	2	1	1	1	2	2	1	2	2	2	2	1	2
18	2	1	10	6	6	1	2	2	1	1	6	1	2	NA	1	2	2	1	1	2	2	1	2	2	2	2	2	2	2
19	2	2	2	3	3	1	1	5	1	3	5	1	1	1	1	1	2	1	1	1	2	2	2	2	2	2	2	2	2
20	2	4	4	3	1	1	1	2	1	1	5	1	2	NA	2	2	2	2	1	2	2	2	2	2	2	2	2	2	2
21	2	2	4	3	3	1	1	4	1	3	5	1	1	1	1	2	2	1	1	1	2	1	2	2	2	2	2	2	2
22	2	3	1	1	1	1	1	6	1	3	5	1	1	1	1	2	1	1	1	1	2	1	2	2	2	2	2	2	2
23	2	3	4	2	2	1	1	2	1	2	5	1	1	1	1	2	2	1	1	2	2	2	2	2	2	2	2	2	2
24	2	3	13	3	1	4	1	8	2	3	2	1	1	1	1	1	2	1	1	1	2	1	1	2	2	2	2	2	2
25	2	4	5	7	1	1	1	5	2	3	2	1	2	NA	1	2	2	1	1	1	2	1	2	2	2	2	2	2	2
27	2	3	10	6	6	1	1	4	1	3	5	1	1	1	1	2	2	1	1	2	2	2	2	2	2	2	2	2	2
29	2	1	2	3	3	1	2	5	1	1	5	1	2	NA	1	2	1	1	1	1	2	2	2	2	2	2	2	2	2
30	2	3	10	6	6	1	1	5	2	3	2	1	2	NA	1	2	2	1	1	1	2	1	1	2	2	2	2	2	2
31	2	4	10	6	6	1	2	3	2	1	2	1	2	NA	1	1	2	1	1	1	2	1	2	2	2	2	2	2	2
32	2	4	12,13	5,7	5,7	1	1	6	2	2	2	1	1	1	1	2	2	1	1	1	2	1	2	2	2	2	2	2	2
33	2	2	10	6	6	3	2	6	2	3	7	1	2	NA	1	2	2	1	1	1	2	2	1	2	2	2	2	2	2
34	2	4	2	3	3	1	1	1	1	3	7	1	1	1	1	2	2	1	1	2	2	2	2	2	2	2	1	2	2
35	2	3	13	3	1	1	1	3	1	2	2	1	1	1	1	2	2	1	1	1	2	1	1	2	2	2	2	2	2
36	2	3	4	3	1	4	2	3	2	2	2	1	1	1	1	2	2	1	1	1	2	2	1	2	1	2	1	1	2
37	2	2	13	7	7	1	1	4	4	2	2	1	1	1	1	2	2	1	1	1	2	2	2	2	2	2	2	1	1
38	2	5	12	5	8	1	1	5	2	2	2	1	1	1	1	1	1	1	1	1	2	1	2	2	2	2	2	2	2
39	2	1	4	3	3	1	1	3	1	3	5	1	2	NA	1	2	2	1	2	1	2	2	2	2	2	2	2	2	2
40	2	3	13	3	3	1	1	5	1	2	5	1	1	1	1	2	1	1	1	1	2	1	2	2	2	2	2	2	2
41	2	3	4	3	1	1	1	4	1	3	5	1	2	NA	1	1	1	1	1	1	2	1	2	2	2	1	2	2	2
42	2	1	10	6	6	1	1	5	2	3	2	1	1	1	1	2	2	1	1	1	2	1	1	2	1	2	2	1	2
43	2	4	2	3	1	1	1	5	2	2	2	1	1	1	1	2	2	1	1	1	2	1	2	2	2	2	2	2	2
44	2	3	13	3	3	1	1	7	3	2	2	1	1	1	1	2	2	1	1	1	2	1	1	1	2	2	1	2	2
45	2	3	5	7	7	1	1	15	5	3	2	1	1	1	1	1	2	1	1	1	2	1	1	2	2	2	1	2	2
46	2	1	2	3	3	1	2	3	1	3	5	1	2	NA	1	2	1	1	1	2	2	1	2	2	2	1	2	2	2
47	2	2	4	2	1	1	2	8	5	2	2	1	1	1	1	2	2	1	1	1	1	1	2	2	2	1	2	2	2
48	2	3	10	6	6	1	2	6	1	1	6,7	1	2	NA	1	2	2	1	1	1	2	1	2	2	2	2	2	2	2
49	2	3	10	6	6	1	2	7	1	3	5	1	2	NA	1	2	2	1	1	2	2	2	2	2	2	2	2	2	2
50	2	3	4	2	1	1	2	6	3	1	2	1	2	NA	1	2	2	1	1	1	2	1	2	2	2	1	2	2	2
51	2	3	13	3	1	1	1	9	1	3	2	1	2	NA	1	1	2	1	1	1	2	1	2	2	2	1	1	2	2
52	2	3	5	7	7	1	2	4	1	3	2	1	2	NA	1	2	2	1	1	1	2	1	2	2	2	2	2	2	2
53	2	2	10	6	6	3	2	6	1	1	5	1	2	NA	1	2	2	1	1	1	2	2	2	2	2	2	2	2	2
54	2	3	10	6	6	1	2	4	1	3	2	1	2	NA	1	2	2	1	1	1	2	2	1	2	2	2	2	2	2
55	2	1	3	3	3	1	2	4	1	2	5	1	2	NA	1	2	2	1	1	1	2	1	2	2	2	1	2	2	2
56	2	3	13	3	1	1	2	3	1	3	2	1	2	NA	1	2	2	1	1	1	2	1	1	2	2	1	2	2	2
57	2	3	5	7	7	1	1	2	1	3	5	1	1	1	2	2	2	1	1	1	2	2	2	2	2	2	2	1	2
58	2	4	12	5	5	4	2	4	2	3	5	1	2	NA	1	2	2	1	1	1	2	1	2	2	2	2	2	2	2
59	2	1	1	1	1	1	2	5	3	2	2	1	1	1	1	2	1	1	1	1	2	1	2	2	2	1	2	2	2
60	2	3	1	1	1	1	1	3	1	2	2	1	1	1	1	2	2	1	1	1	2	1	2	2	2	1	2	2	2
61	1 (a)	1	3	2	2	4	2	3	1	1	2	1	2	NA	1	2	2	1	1	1	2	2	1	2	2	1	2	2	2
62	2	3	3	3	3	4	1	3	1	1	2	1	1	1	1	2	2	1	1	1	2	1	1	2	2	2	2	2	2
63	2	1	2	3	1	1	2	3	1	1	5	1	2	NA	2	2	2	1	2	2	2	2	2	2	2	2	2	2	2
64	2	1	10	6	6	1	1	7	1	3	2	1	2	NA	1	2	2	1	1	1	2	1	2	2	2	2	2	2	2
65	2	2	5	7	7	1	1	7	2	3	2	1	1	1	1	1	1	1	1	1	2	1	1	2	2	1	1	2	2
66	2	5	3	3	1	1	1	7	2	3	2	1	1	1	1	2	2	1	1	1	2	1	1	2	2	2	1	2	2
67	2	1	10	6	6	1	1	3	2	1	2	1	2	NA	1	1	2	1	1	1	2	1	2	2	2	2	2	2	2
68	1 (a)	1	10	6	6	1	2	1	1	3	10	1	2	NA	1	2	2	1	1	1	2	2	2	2	2	2	2	2	2
69	2	1	2	3	3	1	2	4	1	3	5	1	2	NA	2	2	2	1	2	2	2	2	2	2	2	2	2	2	2
70	2	4	2	3	1	1	1	7	4	2	2	1	1	1	1	2	1	1	1	1	2	1	1	2	2	2	1	2	2
1	2	2	4	3	1	3	1	12	2	3	2	1	2	NA	1	1	2	1	1	1	2	2	2	2	2	2	2	2	2
2	2	3	12	5	5	1	1	8	1	3	2	1	1	1	1	2	2	1	1	2	2	1	1	2	2	2	2	2	2
3	2	4	12	5	5	2	1	5	2	3	2	1	2	NA	1	1	2	1	1	1	2	1	2	2	2	1	2	2	2
4	2	5	5	7	1	1	1	3	2	2	2	1	1	1	1	2	1	1	1	1	1	1	1	2	2	1	1	2	2
5	2	1	2	3	1	1	1	3	1	3	2	1	2	NA	1	2	2	1	1	1	2	2	2	2	2	1	2	2	2
6	2	3	4	2	2	1	1	3	2	2	2	1	1	1	1	2	2	1	1	1	2	1	2	2	2	1	2	2	2
7	2	1	1	1	1	1	1	7	1	3	6	1	2	NA	1	1	2	1	1	2	2	1	2	2	2	1	2	2	2
8	2	3	5	7	7	3	2	2	1	3	2	1	2	NA	1	2	2	1	1	1	2	2	2	2	2	2	2	2	2
9	2	3	10	6	6	4	1	3	2	2	2	1	1	1	1	1	2	1	1	1	2	1	1	2	2	2	2	2	2
10	1 (a)	3	4	3	1	1	2	7	1	3	2	1	2	NA	1	1	1	1	1	1	2	1	2	2	2	1	2	2	2
11	2	4	3	2	2	1	1	4	2	3	2	1	2	NA	1	2	2	1	1	1	2	1	1	2	2	2	2	2	2
12	2	3	1	1	1	1	1	5	1	1	5	1	2	NA	1	1	1	1	1	1	2	1	2	2	2	2	2	2	2
13	2	3	2	3	1	1	1	4	1	3	2	1	2	NA	1	2	2	1	1	1	2	2	2	2	2	1	2	2	2
14	2	4	12	5	5	3	1	6	1	3	2	1	2	NA	1	1	1	1	1	1	2	2	2	2	2	1	2	2	2
15	2	2	5	7	1	1	1	4	1	3	2	1	1	1	1	2	2	1	1	1	2	1	1	2	2	2	2	1	2
16	2	1	13	3	1	1	2	6	1	3	5	1	2	NA	1	2	2	1	2	2	2	2	2	2	2	2	2	2	2
17	2	3	4	3	1	1	1	4	2	2	2	1	1	1	1	2	1	1	1	2	2	2	2	2	2	1	2	2	2
18	2	1	10	6	6	1	1	5	1	3	5	1	2	NA	1	1	2	1	1	1	2	1	2	2	2	2	2	2	2
19	2	4	2	3	3	1	1	2	1	2	2	1	1	1	1	2	1	1	1	1	2	1	2	2	2	2	2	1	2
20	2	4	1	1	1	1	2	6	1	3	5	1	2	NA	1	2	2	1	1	2	2	1	2	2	2	1	2	2	2
21	2	4	12	5	5	1	1	5	1	3	2	1	2	NA	1	1	1	1	1	1	2	2	2	2	2	2	2	2	2
22	2	1	10	6	6	3	1	4	1	3	5	1	2	NA	1	2	2	1	1	2	2	1	2	2	2	2	2	2	2
23	2	3	2	3	3	1	2	4	1	NA	10	1	2	NA	1	2	2	1	1	2	2	2	2	2	2	2	2	2	2
25	2	3	10	6	6	1	2	4	1	2	5	1	2	NA	1	2	1	1	1	1	2	1	2	2	2	2	2	2	2
26	2	2	2	3	1	1	2	9	2	1	7	1	2	NA	1	2	1	1	1	1	2	1	2	2	2	1	2	2	2
32	2	3	10	6	6	1	2	3	2	3	2	1	1	1	1	1	2	1	1	1	2	1	1	2	2	2	1	2	2
33	2	2	10	6	6	1	2	5	2	3	2	1	2	NA	1	2	2	1	1	1	2	1	2	2	2	1	2	2	2
34	2	3	10	6	6	2	1	5	2	2	2	1	1	1	1	2	1	1	1	1	2	1	1	2	2	2	2	1	2
35	2	2	10	6	6	4	1	5	1	1	2	1	2	NA	1	2	1	1	1	1	2	2	2	2	2	1	2	2	2
36	2	1	2	3	1	3	2	6	2	2	5	1	2	NA	1	2	2	1	1	1	2	2	1	2	2	2	2	2	2
37	2	1	10	6	6	1	1	3	1	3	5	1	2	NA	1	2	2	1	2	2	2	2	2	2	2	2	2	2	2
38	2	3	10	6	6	3	1	13	3	2	5	1	2	NA	1	2	1	1	1	1	2	1	2	2	2	2	2	1	2
39	2	1	10	6	6	3	2	7	1	3	5	1	2	NA	1	2	2	1	1	1	2	2	2	2	2	2	2	2	2
40	2	1	10	6	6	3	1	6	1	3	2	1	2	NA	1	2	2	1	1	1	2	1	2	2	2	1	2	2	2
41	2	3	10	6	6	1	1	5	1	3	2	1	2	NA	1	2	2	1	1	2	2	1	1	2	2	2	2	2	2
42	2	5	12	5	5	1	1	5	1	2	2	1	1	1	1	1	2	1	1	1	1	1	1	2	2	1	2	2	2
43	2	3	2	3	3	1	1	5	2	1	2	1	2	NA	1	2	2	1	1	1	2	2	2	2	2	1	2	1	2
44	2	1	2	3	3	3	2	4	2	1	5	1	2	NA	1	2	2	1	1	2	2	2	2	2	2	1	2	2	2
73	2	1	10	6	6	4	2	6	2	3	2	1	2	NA	1	1	2	1	1	2	2	1	2	2	2	1	2	2	2
74	2	1	2	3	1	1	2	4	1	1	2	1	2	NA	1	2	1	1	1	1	2	1	2	2	2	1	2	2	2
75	2	3	1	1	1	1	1	4	2	2	2	1	1	1	1	2	2	1	1	1	2	2	2	2	2	2	2	2	2
76	2	1	10	6	6	1	2	5	2	1	2	1	1	1	2	2	1	1	1	1	2	1	1	2	2	1	2	2	2
77	2	4	12	5	5	3	1	4	1	3	2	1	2	NA	1	2	2	1	1	1	2	1	2	2	2	2	2	2	2
78	2	4	4	3	1	3	1	5	1	1	11	1	2	NA	1	2	2	1	1	1	2	2	2	2	2	2	2	2	2
79	2	3	12	5	5	1	1	4	1	1	2	1	1	1	1	1	2	1	1	1	2	2	2	2	2	2	2	2	2
80	2	3	2	3	3	1	1	4	1	1	2	1	1	1	1	NA	2	1	1	1	2	1	2	2	2	2	2	2	2
81	2	4	12	5	5	1	1	6	2	2	2	1	2	NA	1	1	2	1	1	1	2	1	2	2	2	1	2	2	2
82	2	3	12	5	5	1	1	5	1	2	2	1	1	1	1	2	2	1	1	1	2	2	2	2	2	1	2	2	2
83	2	3	1	1	1	1	1	8	9	1	2	1	1	1	1	1	2	1	1	1	2	1	1	2	2	1	1	1	2
84	2	3	2	3	1	1	2	4	1	1	6	1	2	NA	2	2	2	1	1	2	2	1	2	2	2	2	2	2	2
85	2	3	10	6	6	1	1	5	1	1	2	1	2	NA	1	1	2	1	1	1	2	1	2	2	2	1	2	2	2
86	2	3	10	6	6	1	2	4	1	3	5	1	2	NA	1	2	2	1	1	1	2	1	2	2	2	1	2	2	2
87	2	3	10	6	6	1	1	5	1	2	2	1	1	1	1	2	1	1	1	1	1	1	1	2	2	1	1	2	2
88	2	3	10	6	6	1	1	8	2	3	2	1	2	NA	1	2	2	1	1	1	2	1	2	2	2	2	2	2	2
89	2	3	10	6	6	4	1	9	2	2	2	1	1	1	1	NA	2	1	1	1	2	1	2	2	2	2	2	2	2
90	2	3	2	3	3	1	2	6	1	3	2	1	2	NA	1	2	2	1	1	2	2	1	2	2	2	2	2	2	2
91	2	1	10	6	6	1	2	5	1	3	7	4	2	NA	2	2	2	2	1	2	2	2	2	2	2	2	2	2	2
93	2	1	10	6	6	1	3	6	1	3	7	1	2	NA	2	2	2	1	1	2	2	1	2	2	2	2	2	2	2
94	2	3	2	3	1	1	1	8	3	2	6	1	1	1	1	2	2	1	1	2	2	2	2	2	2	2	2	2	2
95	2	1	10	6	6	1	2	8	2	3	2	1	2	NA	1	1	2	1	1	1	2	2	2	2	2	2	2	2	2
96	2	3	2	3	3	3	3	8	2	1	6	1	2	NA	1	2	2	1	1	NA	2	1	2	2	2	2	2	2	2
97	2	3	10	6	6	1	2	6	3	2	2	1	2	NA	1	2	2	1	1	1	2	1	1	2	2	1	2	2	2
98	2	1	2	3	1	1	1	1	1	3	2	1	1	1	1	2	2	1	1	2	2	2	2	2	2	2	2	2	2
99	2	2	2	3	3	1	2	9	2	3	2	1	2	NA	1	2	2	1	1	1	2	1	2	2	2	2	2	2	2
100	2	3	12	5	1	3	2	9	1	1	2	1	1	1	1	1	2	1	2	2	2	1	2	2	2	1	1	2	2
10	2	3	2	3	1	2	2	4	2	1	2	1	1	1	1	1	2	1	1	1	2	1	2	2	2	1	1	2	2
11	2	1	2	3	3	1	1	2	1	3	5	1	2	NA	1	2	2	2	1	2	2	2	2	2	2	1	2	2	2
12	2	3	2	3	1	1	3	6	1	1	2	1	2	NA	1	2	2	1	1	1	2	1	2	2	2	2	2	2	2
13	2	6	8	2	2	1	3	5	3	2	2	1	1	1	1	2	1	1	1	1	2	1	2	2	2	1	1	2	2
18	2	3	12	5	5	1	2	6	3	2	2	1	1	1	1	2	1	1	1	1	2	2	2	2	2	1	2	2	2
19	2	1	5	7	1	1	3	7	1	3	2	1	1	1	1	2	2	1	1	1	2	2	2	2	2	2	2	2	2
		What is your (the patient's) education level?			What is your main occupation?		What was your primary employment, or normal work, or normal other main activity before you contracted TB?
		1. Not attended school			1. Unemployed		1. Unemployed
		2. Primary school			2. Daily wage earner		2. Formal paid work
		3. Secondary school			3. Service (private)		3. Informal paid work
		4. Higher secondary school			4. Factory worker		4. Retired
		5. Graduate			5. Business		5. Student
		6. Post graduate and above			6. Farmer		6. Housework
		7. Other			7. Government employee		7. Self-occupied
					8. Teacher		8. Other
					9. Retiree
					10. Homemaker
					11. Tea garden worker
					12. Student
					13. Other

## Sheet: Income
Sl no.	Were you the person who earned the highest income in your household before you contracted TB? Yes = 1; No = 2	How many hours a week were you working before you contracted TB?	If you were in paid work, how much do you estimate your net income from labour related activities, per month was before you contracted TB?	How much do you estimate the net income from labour related activities of your household was per month, before you contracted TB? (All family member’s income must be counted)	If you are in paid work, how much do you estimate net income from labour related activities, per month is now?	How much do you estimate the net income from labour related activities of your household is per month now?	How many hours per week are you working now?	Approximately how many working days of income have you lost due to your TB illness overall?	Did you or your household receive any social welfare payment after you were diagnosed with TB? (Yes / No)	What type?	Amount during the last month?	Do you currently receive vouchers or goods in kind to cope with TB illness? (Yes / No)	From whom do you receive the voucher/ goods	Amount during the last month?	Has the TB illness affected your social or private life in any way?
1	1	54	11700	19200	0	7500	0	75	0	NA	NA	2	NA	NA	1
2	2	42	7200	20200	0	13000	0	20	0	NA	NA	2	NA	NA	1
4	1	56	9000	15000	0	5000	0	75	0	NA	NA	2	NA	NA	1
5	2	0	0	9000	0	9000	0	0	0	NA	NA	2	NA	NA	7
6	2	60	7000	17000	0	10000	0	72	0	NA	NA	2	NA	NA	7
8	2	28	3000	10000	0	8000	0	33	0	NA	NA	1c	5	3000	1
10	1	84	6500	6500	6500	6500	84	10	0	NA	NA	2	NA	NA	1
12	2	0	0	10500	0	10500	0	0	0	NA	NA	2	NA	NA	8
13	2	16	5600	18800	0	13200	0	60	0	NA	NA	2	NA	NA	7
14	2	14	1200	4600	1200	4600	14	0	0	NA	NA	2	NA	NA	1
15	1	56	5000	5000	0	1500	0	40	0	NA	NA	2	NA	NA	4,6,8
16	2	0	0	6000	0	6000	0	0	0	NA	NA	2	NA	NA	7
17	1	70	7500	7500	3000	3000	42	0	0	NA	NA	2	NA	NA	7,8
18	2	0	0	0	0	0	0	0	0	NA	NA	1b	5	2500	1
19	2	3	260	4780	260	4780	3	0	0	NA	NA	2	NA	NA	7
20	1	50	7500	7500	0	0	0	30	0	NA	NA	1b	5	500	4
21	2	84	12000	18500	10000	16500	60	7	0	NA	NA	2	NA	NA	1
22	2	0	0	12500	0	11000	0	0	0	NA	NA	2	NA	NA	1
23	1	72	4800	6000	2400	3600	36	4	0	NA	NA	2	NA	NA	1
24	2	48	10000	20000	0	13500	0	150	0	NA	NA	2	NA	NA	4,8
25	1	42	13500	13500	0	0	0	72	0	NA	NA	2	NA	NA	4
27	2	0	0	10000	0	10000	0	0	0	NA	NA	2	NA	NA	1
29	1	58	5000	7000	4000	6000	58	7	0	NA	NA	2	NA	NA	1
30	2	0	0	10000	0	10000	0	0	0	NA	NA	2	NA	NA	1
31	2	0	0	15000	0	15000	0	0	0	NA	NA	2	NA	NA	1
32	2	24	1400	16400	1400	16400	24	0	0	NA	NA	2	NA	NA	1
33	2	0	0	8000	0	6000	0	0	0	NA	NA	2	NA	NA	8
34	1	32	9600	9600	800	800	2	10	0	NA	NA	2	NA	NA	1
35	1	48	4000	7000	0	8000	0	36	0	NA	NA	2	NA	NA	4
36	1	10	10000	10000	10000	10000	0	0	0	NA	NA	1c	3	10000	1
37	1	16	4000	11000	3000	10000	12	0	0	NA	NA	2	NA	NA	1
38	2	15	3000	13000	3000	13000	15	0	0	NA	NA	2	NA	NA	7
39	1	72	6000	6000	6000	6000	72	52	0	NA	NA	2	NA	NA	7
40	2	5	500	5500	500	5500	5	0	0	NA	NA	2	NA	NA	1
41	1	72	8000	8000	0	6000	0	104	0	NA	NA	2	NA	NA	4,8
42	2	0	0	5600	0	5600	0	0	0	NA	NA	2	NA	NA	6
43	2	40	3500	10500	0	7000	0	26	0	NA	NA	2	NA	NA	4
44	1	72	7000	17000	7000	17000	72	0	0	NA	NA	2	NA	NA	1
45	1	30	12000	12000	9000	9000	20	12	0	NA	NA	2	NA	NA	1,8
46	2	70	6000	14000	6000	14000	70	3	0	NA	NA	1a	3	1500	1
47	2	72	8000	8000	0	0	0	57	0	NA	NA	2	NA	NA	4
48	2	0	0	16000	0	16000	0	0	0	NA	NA	2	NA	NA	1
49	2	0	0	8000	0	8000	0	0	0	NA	NA	2	NA	NA	1
50	1	48	11000	11000	0	11000	0	38	0	NA	NA	2	NA	NA	4,8
51	2	84	8400	28000	0	20000	0	30	0	NA	NA	2	NA	NA	4,8
52	2	0	20000	20000	20000	20000	0	0	0	NA	NA	2	NA	NA	1
53	2	0	0	24500	0	24500	0	0	0	NA	NA	2	NA	NA	3
54	2	0	0	8000	0	6000	0	0	0	NA	NA	2	NA	NA	7
55	2	42	5000	7500	2400	4900	12	64	0	NA	NA	2	NA	NA	1
56	1	60	5000	5000	0	2400	0	47	0	NA	NA	2	NA	NA	8
57	1	63	4000	6000	3000	3000	28	0	0	NA	NA	2	NA	NA	8
58	2	0	0	10000	0	10000	0	0	0	NA	NA	2	NA	NA	1
59	2	0	0	5000	0	5000	0	0	0	NA	NA	2	NA	NA	7
60	2	0	0	16000	0	16000	0	0	0	NA	NA	2	NA	NA	1
61	1	48	14000	14000	0	0	0	19	2	2	7000	2	NA	NA	8
62	1	85	13000	13000	8500	8500	30	12	0	NA	NA	2	NA	NA	4
63	1	48	3000	3000	0	0	0	47	0	NA	NA	2	NA	NA	4
64	2	0	0	8400	0	8400	0	0	0	NA	NA	2	NA	NA	1
65	1	24	18200	18200	6500	6500	12	104	0	NA	NA	2	NA	NA	1
66	2	54	8000	26000	0	18000	0	26	0	NA	NA	2	NA	NA	4
67	2	0	0	8000	0	8000	0	0	0	NA	NA	2	NA	NA	1
68	2	0	0	20000	0	19000	0	0	0	NA	NA	2	NA	NA	1
69	1	60	6000	10000	6000	10000	60	0	0	NA	NA	2	NA	NA	1
70	1	72	16000	20800	0	2400	0	45	0	NA	NA	2	NA	NA	1
1	2	72	4800	22000	0	22000	0	73	0	NA	NA	2	NA	NA	4
2	2	0	0	0	0	0	0	0	0	NA	NA	2	NA	NA	7
3	2	0	0	9000	0	7000	0	0	0	NA	NA	2	NA	NA	7
5	1	35	4000	6500	0	2500	0	60	0	NA	NA	2	NA	NA	4
6	2	72	8000	12500	8000	12500	72	60	0	NA	NA	1	2	364	1
7	2	NA	NA	9000	NA	9000	NA	NA	0	NA	NA	1	2	364	1
8	1	42	6000	6000	1600	1600	21	0	0	NA	NA	1	2	364	1
9	2	NA	NA	12000	NA	12000	NA	NA	0	NA	NA	1	2	364	7
10	1	48	10000	10000	0	3000	0	22	2	2	5000	1	2	364	8
11	2	54	10000	25000	9000	24000	54	3	0	NA	NA	1	2	364	1
12	2	NA	NA	13000	NA	13000	NA	NA	0	NA	NA	1	2	364	7
13	2	56	20000	20000	0	13000	0	49	0	NA	NA	1	2	364	4
14	2	NA	NA	10000	NA	10000	NA	NA	0	NA	NA	2	NA	NA	8
15	2	32	2800	15600	0	12800	0	60	0	NA	NA	2	NA	NA	8
16	2	56	600	3400	0	2800	0	30	0	NA	NA	2	NA	NA	4,6
17	1	60	12000	14500	0	2500	0	73	0	NA	NA	2	NA	NA	4,7
18	2	NA	NA	11200	NA	11200	NA	NA	0	NA	NA	2	NA	NA	1
19	1	15	2500	2500	0	0	0	45	0	NA	NA	1	5	2500	4
20	2	NA	NA	8000	NA	8000	NA	NA	0	NA	NA	2	NA	NA	1
21	2	43	1000	10000	0	9000	0	54	0	NA	NA	2	NA	NA	7
22	2	NA	NA	7600	NA	7600	NA	NA	0	NA	NA	2	NA	NA	7
23	1	48	7000	7000	1000	1000	7	20	0	NA	NA	1	5	350	6
25	2	NA	3200	5200	NA	5200	NA	NA	4	4	500	2	NA	NA	7
26	2	84	6800	6800	0	4500	0	120	0	NA	NA	2	NA	NA	1
32	2	NA	NA	17000	NA	16000	NA	NA	0	NA	NA	2	NA	NA	1
33	2	NA	NA	20000	NA	20000	NA	NA	0	NA	NA	1	2	520	1
34	2	NA	NA	6000	NA	6000	NA	NA	0	NA	NA	2	NA	NA	1
35	2	NA	NA	12000	NA	12000	NA	NA	0	NA	NA	1	2	520	1
36	2	48	3900	9100	0	5200	0	55	0	NA	NA	1	2	520	8
37	2	0	0	2000	0	2000	0	0	0	NA	NA	1	2	520	1
38	2	0	0	15000	0	15000	0	0	0	NA	NA	2	NA	NA	1
39	2	0	0	28600	0	28600	0	0	0	NA	NA	1	2	520	7
40	2	0	0	16000	0	16000	0	0	0	NA	NA	2	NA	NA	1
41	2	0	0	10000	0	10000	0	0	0	NA	NA	2	NA	NA	1
42	2	0	0	9000	0	9000	0	0	0	NA	NA	1	2	520	1
43	2	60	6500	6500	3900	3900	24	20	0	NA	NA	2	NA	NA	1
44	2	35	4000	14000	2000	13000	27	0	0	NA	NA	2	NA	NA	1
73	2	0	0	17000	0	17000	0	0	0	NA	NA	2	NA	NA	7
74	1	36	9100	14100	3750	8750	18	52	0	NA	NA	2	NA	NA	1
75	2	0	0	3500	0	3500	0	0	0	NA	NA	1 (C)	5	4000	1
76	2	0	0	11000	0	11000	0	0	0	NA	NA	1 (C)	5	1500	1
77	2	0	0	11000	0	11000	0	0	0	NA	NA	1 (b)	2	520	7
78	1	72	8000	8000	5000	5000	48	78	0	NA	NA	2	NA	NA	4
79	2	0	0	7800	0	7800	0	0	0	NA	NA	2	NA	NA	5
80	1	56	4000	4000	4000	3500	56	10	0	NA	NA	2	NA	NA	1
81	2	10	700	8700	0	8000	0	33	0	NA	NA	2	NA	NA	4
82	2	0	0	6000	0	6000	0	0	0	NA	NA	2	NA	NA	6
83	2	0	0	80000	0	80000	0	0	0	NA	NA	2	NA	NA	7
84	1	56	4800	4800	0	0	0	90	0	NA	NA	2	NA	NA	4
85	2	0	0	8000	0	8000	0	0	0	NA	NA	2	NA	NA	1
86	2	0	0	10400	0	10400	0	0	0	NA	NA	1 (b)	5	800	1
87	2	0	0	11200	0	11200	0	0	0	NA	NA	2	NA	NA	1
88	2	0	0	17000	0	17000	0	0	0	NA	NA	2	NA	NA	1
89	2	0	0	16000	0	16000	0	0	0	NA	NA	2	NA	NA	6
90	1	48	6500	6500	6500	6500	48	7	0	NA	NA	2	NA	NA	1
91	2	0	0	6000	0	6000	0	0	0	NA	NA	2	NA	NA	1
93	2	0	0	3200	0	3200	0	0	0	NA	NA	2	NA	NA	5
94	1	60	14000	27500	0	13500	0	47	0	NA	NA	2	NA	NA	4,7
95	2	0	0	8000	0	8000	0	0	0	NA	NA	1 (b)	2	360	1
96	1	66	7000	17500	0	10500	0	20	0	NA	NA	2	NA	NA	7
97	2	0	0	10400	0	10400	0	0	0	NA	NA	2	NA	NA	1
98	1	112	7500	7500	0	0	0	90	0	NA	NA	2	NA	NA	1
99	1	60	10000	17000	9400	16400	60	2	0	NA	NA	2	NA	NA	1
100	2	0	0	15000	0	15000	0	0	0	NA	NA	2	NA	NA	5
10	1	48	8000	8600	0	5200	0	75	0	NA	NA	2	NA	NA	4,6
11	2	6	2000	5000	2000	5000	6	2	0	NA	NA	2	NA	NA	1
12	2	84	6600	15600	0	9000	0	57	0	NA	NA	2	NA	NA	1
13	2	37.5	10000	25000	10000	25000	37.5	0	0	NA	NA	2	NA	NA	1
18	2	0	0	6000	0	6000	0	0	0	NA	NA	2	NA	NA	1
19	1	84	12000	14000	0	2000	0	56	0	NA	NA	2	NA	NA	1

## Sheet: Coping
Sl no.	Did you borrow or receive any money to cover costs incurred since you started TB treatment?	If yes, how much did you borrow/receive (in total)?	From whom did you borrow/ receive?	Are you expected to pay the amount back?	Have you sold any of your property to finance the cost incurred during TB treatment?	If yes, what did you sell?	How much money did you receive from the sale of all items of your property (in total)?	The impact on your household financially since you experienced TB symptoms has been that your household became:	Is there any other household member/s who are currently suffering from TB and seeking treatment?	How Many	Type of TB
1	2	NA	NA	NA	2	NA	NA	2	2	NA	NA
2	2	NA	NA	NA	2	NA	NA	4	2	NA	NA
4	1	50000	6	1	2	NA	NA	2	2	NA	NA
5	3	NA	NA	NA	2	NA	NA	Don't know	2	NA	NA
6	1	3000	2	1	2	NA	NA	3	2	NA	NA
8	1	2000	2	1	2	NA	NA	4	2	NA	NA
10	2	NA	NA	NA	2	NA	NA	3	2	NA	NA
12	2	NA	NA	NA	2	NA	NA	4	2	NA	NA
13	2	NA	NA	NA	2	NA	NA	2	2	NA	NA
14	2	NA	NA	NA	2	NA	NA	4	2	NA	NA
15	2	NA	NA	NA	2	NA	NA	3	2	NA	NA
16	2	NA	NA	NA	2	NA	NA	2	2	NA	NA
17	2	NA	NA	NA	1	6	2000	3	2	NA	NA
18	2	NA	NA	NA	2	NA	NA	3	2	NA	NA
19	1	1000	1	1	2	NA	NA	2	2	NA	NA
20	1	5000	6	1	2	NA	NA	4	2	NA	NA
21	2	NA	NA	NA	2	NA	NA	3	1	1	DS
22	1	3300	1	1	2	NA	NA	2	2	NA	NA
23	2	NA	NA	NA	2	NA	NA	4	2	NA	NA
24	1	5000	2	1	2	NA	NA	4	2	NA	NA
25	1	50000	1	1	3	NA	NA	4	2	NA	NA
27	1	10000	2	1	2	NA	NA	2	2	NA	NA
29	2	NA	NA	NA	2	NA	NA	3	2	NA	NA
30	2	NA	NA	NA	2	NA	NA	3	2	NA	NA
31	2	NA	NA	NA	2	NA	NA	2	2	NA	NA
32	2	NA	NA	NA	2	NA	NA	3	2	NA	NA
33	1	10000	1	2	2	NA	NA	4	2	NA	NA
34	2	NA	NA	NA	2	NA	NA	4	2	NA	NA
35	2	NA	NA	NA	2	NA	NA	4	2	NA	NA
36	2	NA	NA	NA	2	NA	NA	2	2	NA	NA
37	2	NA	NA	NA	2	NA	NA	3	2	NA	NA
38	2	NA	NA	NA	2	NA	NA	2	2	NA	NA
39	2	NA	NA	NA	2	NA	NA	4	2	NA	NA
40	2	NA	NA	NA	2	NA	NA	4	2	NA	NA
41	1	10000	1	1	2	NA	NA	3	2	NA	NA
42	1	5000	2	1	2	NA	NA	4	2	NA	NA
43	2	NA	NA	NA	2	NA	NA	3	1	1	MDR
44	2	NA	NA	NA	2	NA	NA	2	2	NA	NA
45	2	NA	NA	NA	2	NA	NA	3	2	NA	NA
46	1	10000	5	1	2	NA	NA	4	2	NA	NA
47	2	NA	NA	NA	2	NA	NA	4	2	NA	NA
48	2	NA	NA	NA	2	NA	NA	2	2	NA	NA
49	2	NA	NA	NA	2	NA	NA	3	2	NA	NA
50	2	NA	NA	NA	2	NA	NA	2	2	NA	NA
51	1	18000	1	1	2	NA	NA	4	2	NA	NA
52	2	NA	NA	NA	2	NA	NA	2	2	NA	NA
53	1	3000	2	1	2	NA	NA	3	2	NA	NA
54	2	NA	NA	NA	1	6	3000	3	2	NA	NA
55	2	NA	NA	NA	2	NA	NA	3	2	NA	NA
56	2	NA	NA	NA	2	NA	NA	4	2	NA	NA
57	1	2000	2	1	2	NA	NA	3	2	NA	NA
58	2	NA	NA	NA	2	NA	NA	3	2	NA	NA
59	2	NA	NA	NA	2	NA	NA	2	2	NA	NA
60	2	NA	NA	NA	2	NA	NA	2	2	NA	NA
61	1	10000	1	1	2	NA	NA	4	2	NA	NA
62	1	25000	3	1	1	6	5000	4	2	NA	NA
63	2	NA	NA	NA	2	NA	NA	4	2	NA	NA
64	2	NA	NA	NA	2	NA	NA	3	2	NA	NA
65	1	20000	1	1	1	6	22000	4	2	NA	NA
66	2	NA	NA	NA	2	NA	NA	3	2	NA	NA
67	1	5000	1,2	2	2	NA	NA	4	2	NA	NA
68	1	8000	1	1	2	NA	NA	3	2	NA	NA
69	2	NA	NA	NA	2	NA	NA	2	2	NA	NA
70	2	NA	NA	NA	1	6	14000	4	2	NA	NA
1	1	11000	6	1	1	6	7000	3	2	NA	NA
2	1	500	2	2	2	NA	0	2	2	NA	NA
3	1	3000	1	1	1	6	5000	3	2	NA	NA
5	2	0	NA	NA	2	NA	0	4	2	NA	NA
6	2	0	NA	NA	2	NA	0	2	2	NA	NA
7	2	0	NA	NA	2	NA	0	2	2	NA	NA
8	2	0	NA	NA	2	NA	0	4	2	NA	NA
9	2	0	NA	NA	2	NA	0	4	2	NA	NA
10	1	2000	2	1	2	NA	NA	4	2	NA	NA
11	2	0	NA	NA	2	NA	NA	2	2	NA	NA
12	1	she does not know the amount	5	1	2	NA	NA	4	2	NA	NA
13	2	0	NA	NA	2	NA	NA	4	2	NA	NA
14	1	2000	2	1	2	NA	NA	3	2	NA	NA
15	2	0	NA	NA	1	6	20000	4	2	NA	NA
16	1	3000	2	1	2	NA	NA	3	2	NA	NA
17	2	0	NA	NA	2	NA	NA	4	2	NA	NA
18	1	600	2	1	2	NA	NA	2	2	NA	NA
19	1	2000	2	1	2	NA	NA	4	2	NA	NA
20	1	4000	2	1	2	NA	NA	4	2	NA	NA
21	1	5000	7	1	2	NA	NA	3	2	NA	NA
22	1	3000	2	1	2	NA	NA	2	2	NA	NA
23	2	NA	NA	NA	2	NA	NA	4	2	NA	NA
25	2	NA	NA	NA	2	NA	NA	2	2	NA	NA
26	1	4000	2	1	1	6	10000	4	2	NA	NA
32	1	10000	1	1	Y	4	1500	4	2	NA	NA
33	2	NA	NA	NA	2	NA	NA	2	2	NA	NA
34	2	NA	NA	NA	1	6	3000	3	2	NA	NA
35	1	2000	2	1	2	NA	NA	3	2	NA	NA
36	2	NA	NA	NA	2	NA	NA	4	2	NA	NA
37	2	NA	NA	NA	2	NA	NA	2	2	NA	NA
38	1	5000	2	1	2	NA	NA	4	2	NA	NA
39	2	NA	NA	NA	2	NA	NA	3	2	NA	NA
40	1	2000	2	1	2	NA	NA	2	2	NA	NA
41	1	5000	2	1	2	NA	NA	3	2	NA	NA
42	2	NA	NA	NA	2	NA	NA	5	1	1	Don't know
43	1	8000	2	1	2	NA	NA	3	2	NA	NA
44	1	2000	2	1	2	NA	NA	2	2	NA	NA
73	2	NA	NA	NA	2	NA	NA	3	2	NA	NA
74	1	40000	1,6	1,2	2	NA	NA	4	2	NA	NA
75	2	NA	NA	NA	2	NA	NA	4	2	NA	NA
76	2	NA	NA	NA	2	NA	NA	4	2	NA	NA
77	1	10000	1	1	2	NA	NA	4	2	NA	NA
78	1	30000	1,4	1	1	6	19000	4	2	NA	NA
79	1	10500	1,2	1	2	NA	NA	4	2	NA	NA
80	2	NA	NA	NA	2	NA	NA	3	2	NA	NA
81	1	30000	4	1	2	NA	NA	2	2	NA	NA
82	1	15000	1	1	2	NA	NA	3	2	NA	NA
83	2	NA	NA	NA	2	NA	NA	2	2	NA	NA
84	2	NA	NA	NA	2	NA	NA	4	2	NA	NA
85	1	15000	1	1	2	NA	NA	3	2	NA	NA
86	2	NA	NA	NA	2	NA	NA	3	2	NA	NA
87	2	NA	NA	NA	2	NA	NA	2	2	NA	NA
88	2	NA	NA	NA	2	NA	NA	3	2	NA	NA
89	1	1000	2	1	2	NA	NA	3	2	NA	NA
90	1	26000	4	1	2	NA	NA	3	2	NA	NA
91	1	2000	2	1	2	NA	NA	4	2	NA	NA
93	1	20000	2	1	2	NA	NA	4	2	NA	NA
94	2	NA	NA	NA	2	NA	NA	3	1	2	Not mention
95	1	10000	1	1	2	NA	NA	3	2	NA	NA
96	2	NA	NA	NA	2	NA	NA	4	2	NA	NA
97	1	3500	5	1	2	NA	NA	3	2	NA	NA
98	1	40000	1	1	2	NA	NA	4	2	NA	NA
99	1	2000	5	1	2	NA	NA	3	2	NA	NA
100	1	2000	2	1	2	NA	NA	3	2	NA	NA
10	1	35000	3	1	2	NA	NA	4	2	NA	NA
11	2	NA	NA	NA	2	NA	NA	3	2	NA	NA
12	2	NA	NA	NA	1	6	5000	4	2	NA	NA
13	2	NA	NA	NA	2	NA	NA	2	2	NA	NA
18	1	Don't Know	Don't know	Don't know	1	6	Don't know	4	Don't know	Don't know	Don't know
19	1	12000	6	1	2	NA	NA	4	2	NA	NA

[truncated: 13 more sheets: Visit_2nd round, Hosp_2nd round, DOT_2nd round, Pickup_2nd round, Food_2nd round, Income_2nd round, Coping_2nd round, Visit_CP, Visit_Post, Hosp_Post, Symptom_Post, Income_Post, Coping_Post]
