# Supplementary material for: Journey of the tuberculosis patients in India from onset of symptom till one-year post-treatment
Source: PLOS Glob Public Health. 2023 Feb 10;3(2):e0001564. doi: 10.1371/journal.pgph.0001564 (PMC7614204; doi:10.1371/journal.pgph.0001564)
Supplement: S1 Data — (ZIP) [file pgph.0001564.s009.zip › Complete data/TG compiled.xlsx]

## Sheet: Basic info
Sl no.	Sex	Age	Place of diagnosis	Type of TB	Treatment registration group	Start date of current TB treatment	HIV status	Place of interview
25	Male	42	1	1	2	18.3.19	2	2			Place of diagnosis
26	Male	18	1	1	2	12.4.19	2	2			1. Government hospital / health centre
27	Male	35	1	1	1	16.2.19	2	2			2. NGO/charitable health center or hospital
28	Female	19	3	1	1	4.3.19	2	2			3. Private clinic or hospital
29	Male	65	1	3	1	20.3.19	2	2			4. Others
30	Male	60	1	3	1	28.3.19	2	2
31	Female	22	3	3	1	25.3.19	2	2
33	Female	25	1	1	1	18.3.19	2	2			Type of TB
34	Male	24	3	3	1	27.2.19	2	2			1. Pulmonary, bacteriologically confirmed
37	Male	32	1	1	1	15.3.19	2	2			2. Pulmonary, bacteriologically unconfirmed
38	Male	29	1	1	2	27.3.19	2	2			3. Extra-pulmonary
44	Female	50	1	1	1	17.4.19	2	2
45	Female	26	1	1	1	9.4.19	2	2
46	Female	28	1	1	2	25.3.19	2	2			Treatment registration group
47	Male	27	1	1	1	27.3.19	2	2			1. 1st line, new
48	Male	52	1	1	1	27.3.19	2	2			2. 1st line, relapse
49	Female	19	1	3	1	8.4.19	2	2			3. 1st line, re-treatment after loss to follow-up
50	Male	52	1	1	1	3.4.19	2	2			4. 1st line, re-treatment after failure
51	Male	32	1	1	2	14.3.19	2	2
52	Male	47	1	1	1	29.3.19	2	2
53	Male	55	1	1	1	2.2.19	2	2			HIV status
54	Male	35	1	3	1	5.4.19	2	2			1. Positive
55	Female	32	1	1	2	12.4.19	2	2			2. Negative
56	Male	32	3	3	1	8.3.19	2	2			3. Not tested
57	Male	28	1	1	1	3.4.19	2	1			4. Unknown
58	Male	29	1	1	1	27.3.19	2	1
59	Female	60	1	3	1	30.3.19	2	2
60	Male	24	1	1	1	10.4.19	2	2			Place of interview
61	Female	24	1	3	2	6.4.19	2	2			1. Patient home
62	Male	33	3	1	1	13.5.19	2	2			2. Health facility
63	Female	26	1	1,3	1	25.4.19	2	2			3. Any other
64	Male	55	3	1	1	2.5.19	2	2
65	Male	30	1	1	1	28.3.19	2	2
66	Male	36	1	1	1	29.4.19	2	2
67	Female	56	1	1	2	27.2.19	2	2
68	Male	65	1	1, 3	1	27.4.19	2	2
69	Female	18	1	1	1	26.3.19	2	2
70	Female	37	3	1	2	20.3.19	2	2
71	Female	70	3	2	1	14.5.19	2	2
72	Female	49	1	3	1	19.4.19	2	2
87	Female	24	3	3	1	6.5.19	2	2
88	Male	20	1	1	1	13.4.19	2	2
89	Female	58	3	3	2	11.2.19	2	2
90	Female	60	1	1	1	3.4.19	2	2
91	Male	31	1	1	2	29.3.19	2	2
95	Female	47	3	3	1	13.3.19	2	2
1	Female	18	1	1	1	2.4.19	2	2
2	Male	60	1	2	2	5.4.19	2	2
3	Male	26	3	2	1	1.4.19	2	2
4	Male	29	1	1	1	13.4.19	2	2
5	Male	72	1	1	2	13.4.19	2	2
6	Male	40	1	1	1	24.4.19	2	2
7	Female	20	1	1	1	19.3.19	2	2
8	Female	29	3	3	1	24.4.19	2	2
9	Male	63	3	2	1	5.4.19	2	2
10	Male	26	3	3	1	2.4.19	2	2
11	Female	24	3	2	1	6.3.19	2	2
12	Male	22	1	3	1	5.4.19	2	1
13	Male	44	1	1	1	19.3.19	2	2
14	Female	24	1	1	1	25.4.19	2	2
15	Male	44	1	1	2	26.2.19	2	2
16	Male	32	3	3	1	1.4.19	2	2
17	Male	46	1	1	1	12.4.19	2	2
18	Male	50	1	1	2	12.4.19	2	2
19	Female	60	1	1	2	14.3.19	2	2
20	Female	65	1	1	2	14.3.19	2	2
21	Male	40	1	1	2	20.4.19	2	1
22	Male	25	1	1	1	16.4.19	2	2
26	Male	23	3	3	1	27.4.19	2	2
27	Female	22	1	1	1	25.3.19	2	2
28	Male	25	1	1	1	17.4.19	2	2
29	Female	40	1	1	2	18.3.19	2	2
30	Male	24	1	1	1	22.4.19	2	2
31	Female	23	1	1	1	19.3.19	2	2
32	Male	19	1	1	1	1.4.19	2	2
33	Male	21	1	1	1	26.3.19	2	2
34	Female	21	3	3	1	19.3.19	2	2
37	Male	30	1	1	1	16.4.19	2	2
38	Female	48	1	1	1	29.4.19	2	2
39	Male	21	1	1	2	19.3.19	2	2
40	Male	70	1	1	1	17.4.19	2	2
41	Female	32	1	1	1	3.4.19	2	2
42	Female	43	1	1	1	24.4.19	2	2
43	Male	36	3	3	1	18.3.19	2	2
44	Male	34	1	1	1	18.3.19	2	2
45	Female	68	1	1	1	30.3.19	2	2
46	Male	27	1	1	1	30.3.19	2	2
47	Male	37	1	1	1	29.3.19	2	2
48	Male	35	1	1	1	7.3.19	2	2
49	Male	50	1	1	1	24.4.19	2	2
50	Female	55	1	1	1	6.4.19	2	2
51	Female	37	1	3	1	22.3.19	2	2
52	Female	27	1	1	1	12.3.19	2	2
53	Male	42	1	1	1	31.3.19	2	2
54	Male	23	1	1	1	11.3.19	2	2
55	Female	30	1	1	1	17.4.19	2	2
56	Female	50	1	1	1	5.4.19	2	2
57	Male	24	1	1	1	13.3.19	2	2
58	Female	18	1	1	1	3.5.19	2	2
59	Female	28	1	1	1	17.4.19	2	2
60	Female	31	3	3	1	13.3.19	2	2
61	Male	28	1	1	1	24.4.19	2	2
62	Male	31	1	1	2	20.4.19	2	2
63	Male	55	1	1	1	29.4.19	2	2
64	Male	18	1	1	1	24.4.19	2	2
65	Male	55	1	1	2	10.4.19	2	2
66	Female	61	4	2	1	10.4.19	2	2
67	Male	32	1	3	1	25.3.19	2	2
68	Female	19	1	1	1	29.3.19	2	2
69	Female	31	1	1	1	10.4.19	2	2
70	Female	43	1	1	1	1.4.19	2	1
71	Female	22	1	3	1	26.4.19	2	2
72	Female	18	1	1	2	29.3.19	2	2
73	Male	52	1	1	1	12.4.19	2	2
74	Male	41	1	2	1	29.3.19	2	2
75	Male	36	1	1	1	29.4.19	2	2
76	Male	18	1	1	1	26.3.19	2	2
77	Male	50	1	1	2	15.3.19	2	2
78	Male	30	1	1	2	13.4.19	2	2
79	Male	58	1	1	2	5.4.19	2	2
80	Male	18	3	3	1	29.3.19	2	1
81	Male	29	3	3	1	25.3.19	2	2
82	Female	21	1	1	1	17.4.19	2	2
83	Male	33	3	2	1	12.4.19	2	2
84	Female	46	4	1	1	19.3.19	2	2
85	Male	32	4	1	1	24.3.19	2	2
86	Female	24	1	3	1	17.4.19	2	2
87	Male	30	4	1	1	19.4.19	2	2
88	Male	34	1	1	2	14.4.19	2	2
89	Female	60	1	1	1	24.4.19	2	2
90	Male	24	1	3	1	23.4.19	2	2
91	Female	21	1	1	1	1.4.19	2	2
92	Male	41	1	1	2	1.4.19	2	2
93	Female	60	1	1	2	13.4.19	2	2
94	Male	23	1	1	1	4.5.19	2	2
95	Male	40	3	3	1	20.3.19	2	2
96	Male	18	1	1	1	30.3.19	2	2
97	Female	23	1	3	2	22.4.19	2	2
99	Female	60	1	2	2	10.4.19	2	2
100	Male	35	3	3	1	26.3.19	2	2
101	Male	25	3	3	1	25.4.19	2	2
102	Male	56	1	1	1	26.4.19	2	2
103	Female	29	1	1	1	13.4.19	2	2
104	Female	22	1	1	1	30.3.19	2	2
105	Female	24	1	3	1	16.3.19	2	2
106	Male	36	1	1	1	16.3.19	2	2
107	Female	25	3	3	1	4.5.19	2	2
108	Male	36	1	1	1	7.5.19	2	2
109	Female	19	3	3	1	26.4.19	2	2
110	Male	24	1	1	1	24.3.19	2	2
111	Female	22	3	3	1	26.4.19	2	2
112	Female	18	1	1	1	12.4.19	2	2
113	Male	41	1	1	2	16.3.19	2	2
114	Male	45	1	1	1	11.4.19	2	2
115	Female	40	1	1	2	26.3.19	2	2
116	Female	32	1	3	1	27.3.19	2	2
1	Male	20	1	2	1	9.1.20	2	2
2	Female	20	1	1	1	24.12.19	2	2
3	Female	25	1	1	1	4.12.19	2	2
5	Male	30	1	1	1	15.11.19	2	2
9	Male	45	1	1	1	16.11.19	2	2
14	Male	29	1	1	1	20.12.19	2	2
16	Male	60	1	1	1	28.11.19	2	2
19	Male	35	1	1	1	23.11.19	2	2
22	Male	42	1	3	1	24.12.19	2	2
23	Female	19	1	3	2	21.11.19	2	2
24	Male	45	1	1	1	14.11.19	2	2
25	Female	19	1	1	1	4.12.19	2	2
26	Male	20	1	3	1	29.11.19	2	3
28	Male	40	1	1	1	6.12.19	2	2
29	Male	30	1	1	1	6.12.19	2	2
30	Male	46	1	1	1	18.11.19	2	2
31	Male	22	1	1	2	17.12.19	2	2
32	Male	45	1	1	1	2.12.19	2	2
34	Male	52	1	1	1	22.11.19	2	2
35	Female	40	1	3	1	20.12.19	2	2
37	Male	34	1	1	1	17.12.19	2	2
39	Male	25	1	1	1	29.11.19	2	3
40	Female	30	1	3	1	19.12.19	2	2
41	Female	22	1	3	1	19.11.19	2	2
42	Female	20	1	2	1	13.11.19	2	2
43	Male	62	1	2	1	15.11.19	2	2
45	Female	40	1	2	1	27.11.19	2	2
46	Male	55	1	2	2	20.11.19	2	2
47	Female	19	1	2	2	4.12.19	2	2
49	Female	25	1	1	1	27.11.19	2	2
50	Male	35	1	1	1	7.12.19	2	2
51	Female	19	1	2	1	4.1.20	2	2
52	Female	20	1	1	1	16.11.19	2	2
54	Female	40	1	3	1	17.12.19	2	2
55	Female	33	1	1	1	16.11.19	2	2
56	Male	40	1	1	1	30.11.19	2	2
58	Male	26	1	1	1	27.11.19	2	2
59	Male	19	1	1	1	4.12.19	2	2
60	Male	28	1	1	1	4.12.19	2	2
61	Female	18	1	3	1	31.12.19	2	2
62	Female	29	1	3	1	30.12.19	2	2
63	Female	20	1	1	1	30.11.19	2	2
64	Female	35	1	1	1	28.11.19	2	2
65	Male	25	1	1	1	21.12.19	2	2
66	Female	26	1	3	1	15.11.19	2	2
69	Male	36	1	3	1	20.12.19	2	2
70	Male	24	4	3	1	5.11.19	2	2
77	Male	38	1	2	3	9.1.20	2	2
78	Male	30	1	2	1	26.11.19	2	2
79	Female	22	2	2	1	9.11.19	2	2
80	Male	20	1	1	1	30.11.19	2	2
81	Male	56	6	2	2	5.12.19	2	2
82	Male	22	1	1	1	19.11.19	2	2
83	Male	25	1	2	2	28.11.19	2	2
84	Male	28	1	1	1	8.1.20	2	2
86	Female	32	3	2	1	18.11.19	2	2
87	Male	20	3	2	1	30.12.19	2	2
88	Male	45	1	2	2	4.12.19	2	2
89	Male	23	3	2	1	19.12.19	2	2
90	Male	19	3	3	1	20.12.19	2	2
98	Male	30	1	2	2	24.12.19	2	2
102	Male	22	1	2	1	18.1.20	3	2
103	Male	31	1	1	2	2.12.19	2	2
6	Male	45	1	3	1	28.12.19	2	2
7	Female	20	1	3	1	30.12.19	2	2
8	Female	21	1	1	1	4.12.19	2	2
9	Female	31	1	3	2	16.12.19	2	2
10	Male	32	1	1	1	19.12.19	2	2
11	Male	35	1	1	1	23.12.19	2	2
12	Female	35	1	1	1	23.12.19	2	2
13	Male	45	1	3	1	11.12.19	2	2
14	Male	38	1	1	1	11.1.20	2	2
15	Male	25	1	1	1	17.1.20	2	2
16	Male	60	1	1	1	11.1.20	2	2
17	Male	60	1	2	1	1.1.20	2	2
18	Female	34	1	3	1	17.1.20	2	2
19	Female	28	1	3	1	7.1.20	2	2
20	Male	25	1	1	1	7.1.20	2	2
21	Male	35	1	1	1	13.1.20	2	2
22	Female	30	1	1	1	11.1.20	2	2
23	Male	33	1	3	1	11.1.20	2	2
24	Female	30	1	1	1	28.12.19	2	1
30	Female	24	3	3	1	10.1.20	2	2
31	Male	45	1	1	1	30.12.19	2	2
32	Male	43	1	1	1	30.12.19	2	2
33	Male	48	1	1	1	28.12.19	2	1
34	Male	38	1	1	1	30.12.19	2	2
35	Male	40	1	1	1	7.1.20	2	2
36	Female	18	1	1	1	24.1.19	2	2
37	Male	18	1	1	1	20.12.19	2	2
38	Female	18	1	1	1	29.12.19	2	2
39	Male	30	1	1	1	2.1.20	2	2
40	Female	20	1	1	1	14.12.19	3	2
41	Male	42	1	1	1	5.12.19	3	2
42	Male	24	1	1	1	7.12.19	3	2
43	Male	35	1	1	1	18.12.19	3	2
44	Male	39	1	1	1	30.11.19	2	2
45	Male	23	1	3	1	28.12.19	3	2
46	Male	37	1	1	1	15.1.20	2	2
47	Male	19	3	3	1	8.1.20	2	2
48	Female	33	3	3	1	7.1.20	2	2
49	Female	32	3	3	1	6.1.20	2	2
50	Male	22	4	1	1	18.12.19	2	2
51	Male	24	4	1	1	27.12.19	2	2
52	Female	35	1	1	1	27.11.19	3	2
53	Male	22	4	1	1	7.12.19	2	2
54	Male	30	4	1	1	5.12.19	2	2
55	Male	27	1	1	1	4.1.20	2	2
56	Male	30	4	3	1	28.12.19	2	2
57	Male	52	1	1	1	16.12.19	2	2
58	Female	19	4	3	1	27.12.19	2	2
59	Male	50	4	1	1	28.11.19	2	2
60	Female	20	3	3	1	7.1.20	2	2
61	Male	28	4	1	1	4.1.20	2	2
62	Female	21	1	1	1	1.1.20	2	2
63	Male	36	4	1	1	6.1.20	2	2
64	Female	55	4	1	1	30.11.19	3	2
65	Female	20	1	1	1	10.1.20	3	2
66	Female	30	4	1	1	8.1.20	2	2
67	Male	27	4	1	1	28.11.19	2	2
68	Female	38	3	3	1	3.1.20	2	2
69	Female	35	4	1	1	24.12.19	2	2
70	Female	28	3	3	1	3.12.19	2	2
71	Female	21	1	1	1	10.1.20	4	2
72	Female	30	1	1	2	10.1.20	3	2
73	Female	32	1	1	2	2.1.20	2	2
74	Male	18	3	3	1	13.1.20	2	2
75	Male	35	1	1	1	9.1.20	2	2
76	Female	38	1	1	1	11.12.19	2	2
77	Male	30	1	1	1	5.12.19	2	2
85	Male	35	1	1	1	16.12.19	2	2
86	Female	21	1	1	1	30.12.19	2	2
87	Male	23	1	3	1	17.1.20	2	2
88	Male	35	3	3	1	17.1.20	2	2
89	Female	56	4	1	1	8.1.20	2	1
90	Male	36	1	1	1	29.11.19	2	2
91	Female	25	3	3	1	9.12.19	2	2
92	Male	47	1	3	1	6.12.19	2	2
93	Male	60	1	2	2	8.1.20	2	2
94	Male	32	4	2	1	4.12.19	2	2
95	Female	22	1	1	1	16.12.19	2	2
96	Male	62	1	1	1	2.12.19	2	2
97	Female	23	3	2	1	8.1.20	2	2
98	Female	21	3	3	1	20.1.20	3	2
99	Male	26	3	2	1	3.1.20	2	2
100	Male	22	4	1	1	22.1.20	3	2
101	Male	18	1	1	1	18.1.20	2	2
102	Male	25	3	3	1	18.1.20	2	2
103	Male	50	3	2	1	18.1.20	2	2
104	Male	28	1	3	1	1.12.19	2	1
105	Male	36	3	2	1	5.1.20	3	1
106	Male	26	1	1	1	25.1.20	3	1
107	Male	20	3	3	1	24.1.20	3	1
108	Female	29	1	1	1	6.1.20	3	2
109	Male	70	1	1	2	24.12.19	2	2
115	Female	37	3	2	1	10.1.20	2	2
1	Male	29	1	1	2	6.1.20	2	2
2	Male	18	1	1	1	23.12.19	2	2
3	Female	20	1	1	1	30.1.20	2	2
4	Male	32	3	2	1	27.1.20	2	1
5	Female	25	1	1	1	18.1.20	2	2
6	Male	25	1	1	1	27.1.20	2	2
7	Female	48	1	2	1	3.1.20	3	2
8	Male	52	3	3	1	20.12.19	2	2
9	Female	45	3	3	1	29.1.20	2	2
10	Female	28	1	3	1	11.12.19	2	2
11	Male	65	1	3	1	29.1.20	3	2
12	Male	40	1	1	1	1.2.20	2	1
13	Male	28	1	1	2	27.12.19	2	2
14	Male	33	1	1	1	24.1.20	2	2
15	Male	35	1	1	1	26.12.19	2	1
16	Female	40	3	2	2	19.12.19	2	2
18	Male	48	1	1	2	8.1.20	2	2
19	Female	45	3	3	1	24.12.19	2	2
20	Female	25	1	3	1	2.2.20	2	2
21	Male	70	1	3	1	2.2.20	2	2
22	Female	28	3	3	1	20.1.20	3	2
23	Female	55	1	2	1	14.1.20	3	2
24	Female	24	3	3	1	9.1.20	3	2
25	Female	23	3	2	1	28.1.20	2	2
26	Male	27	1	1	1	2.12.19	2	2
27	Female	24	1	1	1	30.12.19	2	2
28	Female	24	3	3	1	11.1.20	2	2
29	Male	28	1	1	1	17.1.20	2	1
30	Male	36	3	3	1	9.1.20	2	2
31	Male	28	3	2	1	16.12.19	2	2
32	Male	45	1	1	1	6.12.19	2	2
33	Female	22	1	1	1	1.1.20	2	2
34	Female	60	1	1	1	16.12.19	2	1
35	Male	46	1	1	1	20.12.19	2	2
36	Male	35	1	1	1	24.1.20	3	2
39	Male	29	1	1	1	30.12.19	2	2
40	Female	40	1	1	1	28.12.19	2	2
41	Male	35	1	1	2	27.12.19	2	2
42	Female	22	1	1	1	24.1.20	2	2
43	Male	60	1	3	1	19.1.20	2	2
44	Male	48	3	3	1	9.1.20	2	2
45	Female	19	3	2	1	22.1.20	2	2
46	Female	55	1	1	2	7.1.20	2	2
47	Female	29	1	1	2	15.1.20	2	2
48	Male	48	1	1	1	20.12.19	2	2
59	Male	35	1	1	2	23.1.20	3	2
60	Male	40	3	3	1	14.1.20	2	2
61	Male	40	3	1	1	25.12.19	2	2
62	Male	24	1	1	1	2.1.20	2	2
63	Female	30	1	1	1	21.1.20	2	2
64	Male	22	1	2	1	3.1.20	3	2
65	Male	25	1	2	1	4.1.20	2	2
66	Male	45	3	3	1	4.2.20	3	2
67	Female	30	3	2	1	27.1.20	2	2
68	Male	39	1	1	1	26.12.19	2	2
72	Female	48	4	3	1	22.1.20	2	2
73	Male	25	1	1	1	21.12.19	2	2
74	Male	28	1	1	1	8.1.20	2	2
75	Male	57	3	3	1	17.1.20	2	2
76	Male	34	1	1	1	10.2.20	2	2
77	Male	40	4	1	1	4.2.20	2	2
78	Female	35	1	1	1	30.12.19	2	2
79	Male	35	1	3	1	13.12.19	2	2
80	Male	30	1	1	2	25.1.20	2	2
81	Female	35	3	3	1	24.1.20	2	2
82	Male	40	3	2	1	25.1.20	3	1
83	Male	45	1	1	1	13.1.20	3	2
84	Female	45	1	1	1	21.12.19	2	2
85	Male	46	3	2	1	23.12.19	2	2
86	Male	36	1	1	1	21.12.19	2	2
87	Female	20	1	1	1	6.1.20	2	2
88	Female	26	1	2	1	3.2.20	2	2
89	Male	50	1	1	1	4.2.20	2	2
90	Male	36	1	2	1	4.2.20	2	2
91	Male	29	1	1	1	4.2.20	2	2
92	Female	22	1	2	1	19.12.19	2	2
93	Male	35	1	1	1	27.1.20	2	2
94	Female	23	1	1	1	30.1.20	2	1
95	Male	52	1	1	1	2.1.20	2	2
96	Female	58	1	1	1	10.1.20	2	2
97	Female	28	1	1	1	3.1.20	2	2
98	Male	36	1	1	1	3.2.20	2	2
99	Male	25	1	1	1	31.1.20	2	2
100	Female	28	1	1	1	16.12.19	2	2
1	Female	21	1	1	1	25.1.20	2	2
2	Male	55	1	1	1	6.1.20	2	2
3	Male	30	1	1	1	27.12.19	2	2
4	Female	60	1	2	2	23.12.19	2	2
5	Female	25	1	1	1	26.12.19	2	2
6	Female	32	3	2	2	11.2.20	2	2
7	Male	21	3	3	1	11.2.20	3	1
8	Female	37	1	2	1	3.1.20	2	1
9	Female	26	1	3	1	3.2.20	2	2
10	Male	25	1	3	1	30.12.19	2	2
11	Male	30	3	3	1	11.1.20	2	1
12	Female	37	1	2	1	30.12.19	3	2
13	Female	25	1	2	1	12.2.20	4	2
14	Male	28	1	1	2	20.1.20	2	1
15	Female	24	1	1	1	10.1.20	2	2
16	Female	35	1	1	1	17.1.20	2	2
17	Female	40	1	2	1	9.1.20	2	2
18	Male	47	1	3	1	14.1.20	2	2
19	Male	21	1	3	1	31.12.19	2	2
20	Male	45	1	1	1	30.12.19	2	2
21	Female	28	3	3	1	2.1.20	2	2
22	Male	18	1	3	1	16.12.19	2	2
23	Female	35	1	3	1	13.1.20	2	2
24	Male	37	1	2	1	13.2.20	2	2
25	Female	28	1	1	1	27.12.19	2	2
26	Female	40	1	2	1	24.1.20	2	2
27	Female	30	1	3	1	23.12.19	2	2
28	Female	23	1	1	1	25.1.20	2	2
29	Male	50	1	2	2	3.2.20	2	2
30	Male	27	1	1	1	13.2.20	2	2
31	Male	40	1	1	1	9.2.20	2	2
32	Male	33	1	2	1	21.12.19	2	2
33	Female	37	1	1	1	21.1.20	2	1
34	Male	32	3	3	1	2.1.20	2	2
35	Male	38	3	3	1	1.2.20	2	2
36	Male	30	1	3	1	13.1.20	2	2
37	Male	43	1	2	2	27.1.20	2	2
38	Female	19	1	2	1	27.1.20	2	1
39	Female	43	1	2	1	27.1.20	4	2

## Sheet: Visit
Sl No.	Weeks before treatment started	Provider type (1st visit)	Weeks before treatment started	Number of times visited	Provider type (2nd visit)	Weeks before treatment started	Number of times visited	Provider type (3rd visit)	Weeks before treatment started	Number of times visited	Provider type (4th visit)	Weeks before treatment started	Number of times visited	Provider type (5th visit)	Weeks before treatment started	Number of times visited	Provider type (6th visit)	Weeks before treatment started	Number of times visited	Provider type (7th visit)	Weeks before treatment started	Number of times visited	Provider type (8th visit)	Weeks before treatment started	Number of times visited	Provider type (9th visit)	Weeks before treatment started	Number of times visited	Provider type (10th visit)	Weeks before treatment started	Number of times visited	Provider type (11th visit)	Weeks before treatment started	Number of times visited	Provider type (12th visit)	Weeks before treatment started	Number of times visited	Provider type (13th visit)	Weeks before treatment started	Number of times visited	Provider type (14th visit)	Weeks before treatment started	Number of times visited	Provider type (15th visit)	Weeks before treatment started	Number of times visited	Provider type (16th visit)	Weeks before treatment started	Number of times visited
25	6	6	4	1	11	4	2	6	3	1	5	3	1	5	1.5	1	0	0	0	0	0	0	0	0	0	0	0	0	0	0	0	0	0	0	0	0	0	0	0	0	0	0	0	0	0	0	0	0	0
26	5	11	3	1	7	1.5	1	6	1	2	6	0.5	1	5	0	1	0	0	0	0	0	0	0	0	0	0	0	0	0	0	0	0	0	0	0	0	0	0	0	0	0	0	0	0	0	0	0	0	0
27	4	6	4	1	6	1	3	6	0	2	0	0	0	0	0	0	0	0	0	0	0	0	0	0	0	0	0	0	0	0	0	0	0	0	0	0	0	0	0	0	0	0	0	0	0	0	0	0	0
28	8	4	8	1	7	7	2	11	7	3	11	6	1	3	6	1	5	0	2	5	0	1	0	0	0	0	0	0	0	0	0	0	0	0	0	0	0	0	0	0	0	0	0	0	0	0	0	0	0
29	3	1	2	1	6	1	1	11	1	1	6	0	1	0	0	0	0	0	0	0	0	0	0	0	0	0	0	0	0	0	0	0	0	0	0	0	0	0	0	0	0	0	0	0	0	0	0	0	0
30	4	2	4	1	6	4	1	6	3 to 1	5	5	0	1	0	0	0	0	0	0	0	0	0	0	0	0	0	0	0	0	0	0	0	0	0	0	0	0	0	0	0	0	0	0	0	0	0	0	0	0
31	39	3	39 to 38	2	3	7	1	3	5	1	11	3	1	5	2	3	5	1	1	5	0	1	0	0	0	0	0	0	0	0	0	0	0	0	0	0	0	0	0	0	0	0	0	0	0	0	0	0	0
33	8	3	7	1	11	7	2	5	5	2	5	4	1	9	3	1	9	1.5	1	9	0.5	1	6	0.5	2	5	0	3	0	0	0	0	0	0	0	0	0	0	0	0	0	0	0	0	0	0	0	0	0
34	12	5	11.5	1	8	10	1	8	6	1	6	2	4	9	1	2	5	1	2	5	0	3	0	0	0	0	0	0	0	0	0	0	0	0	0	0	0	0	0	0	0	0	0	0	0	0	0	0	0
37	2	5	2	1	5	1	1	5	1	1	5	0	1	0	0	0	0	0	0	0	0	0	0	0	0	0	0	0	0	0	0	0	0	0	0	0	0	0	0	0	0	0	0	0	0	0	0	0	0
38	4	1	4	1	1	3	1	5	2	1	6	2	3	5	1	1	5	0	1	0	0	0	0	0	0	0	0	0	0	0	0	0	0	0	0	0	0	0	0	0	0	0	0	0	0	0	0	0	0
44	1	5	1	4	5	0	3	5	0	1	5	0	1	0	0	0	0	0	0	0	0	0	0	0	0	0	0	0	0	0	0	0	0	0	0	0	0	0	0	0	0	0	0	0	0	0	0	0	0
45	1.5	2	1.5	1	1	1	1	5	0.5	3	5	0	1	5	0	1	0	0	0	0	0	0	0	0	0	0	0	0	0	0	0	0	0	0	0	0	0	0	0	0	0	0	0	0	0	0	0	0	0
46	1.5	1	1.5	1	6	1	2	6	0.5	1	6	0	1	5	0	1	2	0	1	0	0	0	0	0	0	0	0	0	0	0	0	0	0	0	0	0	0	0	0	0	0	0	0	0	0	0	0	0	0
47	24	4	23	1	4	20	1	4	16	1	4	11	1	1	9	1	6	3	1	6	2	1	11	2	2	6	1	2	6	0	1	0	0	0	0	0	0	0	0	0	0	0	0	0	0	0	0	0	0
48	28	6	2	1	6	1	1	11	1	2	6	1	1	6	0	0	5	0	1	0	0	0	0	0	0	0	0	0	0	0	0	0	0	0	0	0	0	0	0	0	0	0	0	0	0	0	0	0	0
49	8	4	8	1	6	8	2	6	8	1	6	7	2	11	7	3	6	6	2	6	5	2	6	4	1	5	1	1	6	0	1	5	0	2	5	0	1	0	0	0	0	0	0	0	0	0	0	0	0
50	6	6	6	1	6	5	2	11	2	2	11	1	2	5	1	3	6	0	6	0	0	0	0	0	0	0	0	0	0	0	0	0	0	0	0	0	0	0	0	0	0	0	0	0	0	0	0	0	0
51	4	6	3	2	11	3	2	6	2	1	5	2	1	6	0	1	5	0	1	0	0	0	0	0	0	0	0	0	0	0	0	0	0	0	0	0	0	0	0	0	0	0	0	0	0	0	0	0	0
52	60	5	60	1	6	59	1	6	57	3	6	52	2	6	51	1	6	47	1	6	45	1	6	44	1	6	43	1	6	41	2	6	40	1	6	36	1	6	32	1	8	28	1	8	1	1	5	1	3
53	13	6	8	2	6	7	2	6	5	1	6	3	2	6	1	1	5	0	1	11	0	1	0	0	0	0	0	0	0	0	0	0	0	0	0	0	0	0	0	0	0	0	0	0	0	0	0	0	0
54	3	1	3	2	5	2	1	2	2	1	6	1	2	11	1	1	6	1	1	6	0	1	0	0	0	0	0	0	0	0	0	0	0	0	0	0	0	0	0	0	0	0	0	0	0	0	0	0	0
55	24	6	2	1	6	1	1	6	0	1	0	0	0	0	0	0	0	0	0	0	0	0	0	0	0	0	0	0	0	0	0	0	0	0	0	0	0	0	0	0	0	0	0	0	0	0	0	0	0
56	1.5	11	1.5	3	11	1	4	5	0	2	0	0	0	0	0	0	0	0	0	0	0	0	0	0	0	0	0	0	0	0	0	0	0	0	0	0	0	0	0	0	0	0	0	0	0	0	0	0	0
57	3	1	3	1	6	2	3	6	1	1	5	1	2	5	0	1	0	0	0	0	0	0	0	0	0	0	0	0	0	0	0	0	0	0	0	0	0	0	0	0	0	0	0	0	0	0	0	0	0
58	1	5	1	1	6	1	3	6	0	3	5	0	1	0	0	0	0	0	0	0	0	0	0	0	0	0	0	0	0	0	0	0	0	0	0	0	0	0	0	0	0	0	0	0	0	0	0	0	0
59	2	5	2	3	6	1	2	11	1	2	6	0	1	0	0	0	0	0	0	0	0	0	0	0	0	0	0	0	0	0	0	0	0	0	0	0	0	0	0	0	0	0	0	0	0	0	0	0	0
60	8	7	8	1	5	6	2	5	5	1	11	5	2	5	5	1	11	4	3	1	4	1	11	2	1	7	2	1	6	1	2	11	0	1	6	0	3	11	0	1	0	0	0	0	0	0	0	0	0
61	36	3	35	1	3	30	1	6	1	1	6	0.5	1	6	0	1	5	0	2	0	0	0	0	0	0	0	0	0	0	0	0	0	0	0	0	0	0	0	0	0	0	0	0	0	0	0	0	0	0
62	1.5	5	0.5	2	5	0	1	0	0	0	0	0	0	0	0	0	0	0	0	0	0	0	0	0	0	0	0	0	0	0	0	0	0	0	0	0	0	0	0	0	0	0	0	0	0	0	0	0	0
63	3	1	3	1	6	2	1	11	2	1	6	1	3	5	0	1	11	0	1	0	0	0	0	0	0	0	0	0	0	0	0	0	0	0	0	0	0	0	0	0	0	0	0	0	0	0	0	0	0
64	4	3	4	1	1	3	1	6	2	1	6	1	1	6	0	1	5	0	1	0	0	0	0	0	0	0	0	0	0	0	0	0	0	0	0	0	0	0	0	0	0	0	0	0	0	0	0	0	0
65	2	1	2	1	5	2	1	6	1	2	5	0	1	0	0	0	0	0	0	0	0	0	0	0	0	0	0	0	0	0	0	0	0	0	0	0	0	0	0	0	0	0	0	0	0	0	0	0	0
66	4	5	1.5	2	5	1	1	6	1	1	6	0	1	6	0	1	0	0	0	0	0	0	0	0	0	0	0	0	0	0	0	0	0	0	0	0	0	0	0	0	0	0	0	0	0	0	0	0	0
67	4	1	4 to 2	3	5	2	1	6	2	1	6	1	1	5	1	1	5	0	2	0	0	0	0	0	0	0	0	0	0	0	0	0	0	0	0	0	0	0	0	0	0	0	0	0	0	0	0	0	0
68	2	5	2	2	3	1	1	5	0	2	0	0	0	0	0	0	0	0	0	0	0	0	0	0	0	0	0	0	0	0	0	0	0	0	0	0	0	0	0	0	0	0	0	0	0	0	0	0	0
69	3	6	3	1	5	2	1	6	2	1	6	1	1	5	0	1	0	0	0	0	0	0	0	0	0	0	0	0	0	0	0	0	0	0	0	0	0	0	0	0	0	0	0	0	0	0	0	0	0
70	2	3	2	1	11	2	3	11	1	1	3	1	1	6	1	2	6	0	1	5	0	1	0	0	0	0	0	0	0	0	0	0	0	0	0	0	0	0	0	0	0	0	0	0	0	0	0	0	0
71	6	11	6	1	3	5	1	3	2	1	5	1	1	5	0	1	0	0	0	0	0	0	0	0	0	0	0	0	0	0	0	0	0	0	0	0	0	0	0	0	0	0	0	0	0	0	0	0	0
72	4	11	4	1	11	3	1	6	3	1	6	2	1	6	1	1	5	0	1	0	0	0	0	0	0	0	0	0	0	0	0	0	0	0	0	0	0	0	0	0	0	0	0	0	0	0	0	0	0
87	4	1	4	1	3	3	2	11	3	1	1	3	1	3	1	2	6	1	1	6	0	1	0	0	0	0	0	0	0	0	0	0	0	0	0	0	0	0	0	0	0	0	0	0	0	0	0	0	0
88	12	1	12	1	3	2	1	11	2	1	3	2	1	6	2	1	6	1	3	6	0	1	0	0	0	0	0	0	0	0	0	0	0	0	0	0	0	0	0	0	0	0	0	0	0	0	0	0	0
89	4	3	3	1	11	2	1	3	2	1	6	1	1	11	0	1	0	0	0	0	0	0	0	0	0	0	0	0	0	0	0	0	0	0	0	0	0	0	0	0	0	0	0	0	0	0	0	0	0
90	4	6	0	1	11	0	1	0	0	0	0	0	0	0	0	0	0	0	0	0	0	0	0	0	0	0	0	0	0	0	0	0	0	0	0	0	0	0	0	0	0	0	0	0	0	0	0	0	0
91	8	6	7	1	0	0	0	0	0	0	0	0	0	0	0	0	0	0	0	0	0	0	0	0	0	0	0	0	0	0	0	0	0	0	0	0	0	0	0	0	0	0	0	0	0	0	0	0	0
95	4	6	4	1	11	3	1	6	3	1	11	3	1	6	3	1	6	0	1	0	0	0	0	0	0	0	0	0	0	0	0	0	0	0	0	0	0	0	0	0	0	0	0	0	0	0	0	0	0
1	12	4	10	1	6	2	2	6	1	2	5	0	1	0	0	0	0	0	0	0	0	0	0	0	0	0	0	0	0	0	0	0	0	0	0	0	0	0	0	0	0	0	0	0	0	0	0	0	0
2	1	11	0	1	6	0	1	5	0	1	0	0	0	0	0	0	0	0	0	0	0	0	0	0	0	0	0	0	0	0	0	0	0	0	0	0	0	0	0	0	0	0	0	0	0	0	0	0	0
3	4	3	2	1	3	1	1	5	0	1	0	0	0	0	0	0	0	0	0	0	0	0	0	0	0	0	0	0	0	0	0	0	0	0	0	0	0	0	0	0	0	0	0	0	0	0	0	0	0
4	1	6	1	3	5	0	1	11	0	1	0	0	0	0	0	0	0	0	0	0	0	0	0	0	0	0	0	0	0	0	0	0	0	0	0	0	0	0	0	0	0	0	0	0	0	0	0	0	0
5	4	6	4	1	6	3	1	6	2	2	6	1	2	6	0	1	5	0	1	0	0	0	0	0	0	0	0	0	0	0	0	0	0	0	0	0	0	0	0	0	0	0	0	0	0	0	0	0	0
6	2	11	2	1	6	2	1	6	1.5	2	6	1	1	5	0	1	11	0	1	0	0	0	0	0	0	0	0	0	0	0	0	0	0	0	0	0	0	0	0	0	0	0	0	0	0	0	0	0	0
7	2	4	2	1	6	1	3	5	1	2	5	0	2	0	0	0	0	0	0	0	0	0	0	0	0	0	0	0	0	0	0	0	0	0	0	0	0	0	0	0	0	0	0	0	0	0	0	0	0
8	2	6	2	2	11	2	1	11	1	2	6	1	1	5	1	1	6	0	1	5	0	1	11	0	1	0	0	0	0	0	0	0	0	0	0	0	0	0	0	0	0	0	0	0	0	0	0	0	0
9	1	3	1	1	11	1	2	11	0	1	6	0	5	11	0	1	0	0	0	0	0	0	0	0	0	0	0	0	0	0	0	0	0	0	0	0	0	0	0	0	0	0	0	0	0	0	0	0	0
10	3	1	3	2	6	2	3	11	2	1	11	1	1	6	1	1	5	1	1	11	0	1	0	0	0	0	0	0	0	0	0	0	0	0	0	0	0	0	0	0	0	0	0	0	0	0	0	0	0
11	1	6	0	2	0	0	0	0	0	0	0	0	0	0	0	0	0	0	0	0	0	0	0	0	0	0	0	0	0	0	0	0	0	0	0	0	0	0	0	0	0	0	0	0	0	0	0	0	0
12	3	3	3	1	11	3	2	3	2	1	6	2	3	6	1	1	5	0	1	0	0	0	0	0	0	0	0	0	0	0	0	0	0	0	0	0	0	0	0	0	0	0	0	0	0	0	0	0	0
13	3	5	2	2	5	1.5	1	11	1	2	11	0	2	5	0	1	0	0	0	0	0	0	0	0	0	0	0	0	0	0	0	0	0	0	0	0	0	0	0	0	0	0	0	0	0	0	0	0	0
14	1	5	1	2	5	0	1	11	0	1	0	0	0	0	0	0	0	0	0	0	0	0	0	0	0	0	0	0	0	0	0	0	0	0	0	0	0	0	0	0	0	0	0	0	0	0	0	0	0
15	4	6	1	1	5	1	3	11	0	1	0	0	0	0	0	0	0	0	0	0	0	0	0	0	0	0	0	0	0	0	0	0	0	0	0	0	0	0	0	0	0	0	0	0	0	0	0	0	0
16	3	5	3	3	11	3	2	6	2	2	9	1	1	6	1	3	5	0	2	11	0	2	0	0	0	0	0	0	0	0	0	0	0	0	0	0	0	0	0	0	0	0	0	0	0	0	0	0	0
17	8	11	8	1	11	7	1	5	7	2	5	5	1	11	5	1	5	4.5	1	6	3	1	11	1.5	3	6	1	2	5	0	1	0	0	0	0	0	0	0	0	0	0	0	0	0	0	0	0	0	0
18	10	11	10	1	11	8	1	11	6	1	11	4	1	11	2	1	5	1	2	5	0	2	6	0	1	0	0	0	0	0	0	0	0	0	0	0	0	0	0	0	0	0	0	0	0	0	0	0	0
19	1	3	1	1	6	1	3	11	1	2	11	0	1	5	0	2	5	0	1	6	0	1	0	0	0	0	0	0	0	0	0	0	0	0	0	0	0	0	0	0	0	0	0	0	0	0	0	0	0
20	1	5	0	4	6	0	1	0	0	0	0	0	0	0	0	0	0	0	0	0	0	0	0	0	0	0	0	0	0	0	0	0	0	0	0	0	0	0	0	0	0	0	0	0	0	0	0	0	0
21	2	7	2	1	6	1	1	11	1	1	5	0	1	0	0	0	0	0	0	0	0	0	0	0	0	0	0	0	0	0	0	0	0	0	0	0	0	0	0	0	0	0	0	0	0	0	0	0	0
22	1	5	1	1	11	1	1	11	0	1	5	0	1	11	0	2	0	0	0	0	0	0	0	0	0	0	0	0	0	0	0	0	0	0	0	0	0	0	0	0	0	0	0	0	0	0	0	0	0
26	3	3	3	1	11	3	1	11	2.5	1	3	2.5	1	1	2.5	1	11	2.5	2	1	2	1	11	2	3	3	2	1	5	1	3	5	0	3	6	0	1	5	0	1	0	0	0	0	0	0	0	0	0
27	1	4	1	2	11	1	1	5	0	3	0	0	0	0	0	0	0	0	0	0	0	0	0	0	0	0	0	0	0	0	0	0	0	0	0	0	0	0	0	0	0	0	0	0	0	0	0	0	0
28	1	11	0	1	5	0	3	0	0	0	0	0	0	0	0	0	0	0	0	0	0	0	0	0	0	0	0	0	0	0	0	0	0	0	0	0	0	0	0	0	0	0	0	0	0	0	0	0	0
29	3	9	2	1	5	1	4	5	0	1	0	0	0	0	0	0	0	0	0	0	0	0	0	0	0	0	0	0	0	0	0	0	0	0	0	0	0	0	0	0	0	0	0	0	0	0	0	0	0
30	56	11	56	1	5	56	2	11	55	1	5	55	1	11	54	1	3	54	1	1	54	1	11	20	1	5	20	2	11	19	1	5	19	1	11	18	1	3	18	1	1	18	1	11	3	1	5	3	1
31	1	11	1	1	5	1	2	5	0.5	3	5	0	2	0	0	0	0	0	0	0	0	0	0	0	0	0	0	0	0	0	0	0	0	0	0	0	0	0	0	0	0	0	0	0	0	0	0	0	0
32	8	1	8	1	1	7	1	3	3	2	11	3	1	1	3	1	5	2	2	5	1	2	5	1	1	5	0	1	0	0	0	0	0	0	0	0	0	0	0	0	0	0	0	0	0	0	0	0	0
33	13	1	13	1	1	12	1	5	3	4	5	2	2	5	1	1	5	0	1	0	0	0	0	0	0	0	0	0	0	0	0	0	0	0	0	0	0	0	0	0	0	0	0	0	0	0	0	0	0
34	12	11	12	1	3	12	3	1	11	1	1	10	1	11	9	1	11	4	1	11	3	1	11	1	2	5	1	1	11	0	1	0	0	0	0	0	0	0	0	0	0	0	0	0	0	0	0	0	0
37	5	1	5	3	5	3	3	5	2	3	5	1	2	5	0	1	0	0	0	0	0	0	0	0	0	0	0	0	0	0	0	0	0	0	0	0	0	0	0	0	0	0	0	0	0	0	0	0	0
38	4	3	3	1	1	3	1	3	2	1	5	1	3	5	0	2	0	0	0	0	0	0	0	0	0	0	0	0	0	0	0	0	0	0	0	0	0	0	0	0	0	0	0	0	0	0	0	0	0
39	7	1	7 to 3	6	5	3	1	11	3	1	11	2	1	5	2	4	5	1	3	5	0	1	0	0	0	0	0	0	0	0	0	0	0	0	0	0	0	0	0	0	0	0	0	0	0	0	0	0	0
40	3	5	2	1	11	2	2	5	1	3	5	0	3	0	0	0	0	0	0	0	0	0	0	0	0	0	0	0	0	0	0	0	0	0	0	0	0	0	0	0	0	0	0	0	0	0	0	0	0
41	6	3	6	1	1	3	2	11	2	1	5	2	1	5	1	3	5	0	1	0	0	0	0	0	0	0	0	0	0	0	0	0	0	0	0	0	0	0	0	0	0	0	0	0	0	0	0	0	0
42	5	4	5	1	1	2	1	5	1	1	6	1	1	6	0	2	5	0	1	0	0	0	0	0	0	0	0	0	0	0	0	0	0	0	0	0	0	0	0	0	0	0	0	0	0	0	0	0	0
43	9	3	9	1	3	5	1	3	1	2	11	1	2	9	1	1	3	0	1	6	0	3	11	0	2	0	0	0	0	0	0	0	0	0	0	0	0	0	0	0	0	0	0	0	0	0	0	0	0
44	7	11	4	1	5	1	2	5	0	2	0	0	0	0	0	0	0	0	0	0	0	0	0	0	0	0	0	0	0	0	0	0	0	0	0	0	0	0	0	0	0	0	0	0	0	0	0	0	0
45	1.5	11	1.5	1	5	1.5	1	5	1	1	5	0.5	2	5	0	1	5	0	1	0	0	0	0	0	0	0	0	0	0	0	0	0	0	0	0	0	0	0	0	0	0	0	0	0	0	0	0	0	0
46	12	1	12 to 10	12	5	2	2	5	1	3	5	0	1	0	0	0	0	0	0	0	0	0	0	0	0	0	0	0	0	0	0	0	0	0	0	0	0	0	0	0	0	0	0	0	0	0	0	0	0
47	5	7	5	3	11	1	1	6	0	2	11	0	2	0	0	0	0	0	0	0	0	0	0	0	0	0	0	0	0	0	0	0	0	0	0	0	0	0	0	0	0	0	0	0	0	0	0	0	0
48	2.5	5	2	3	5	1	1	5	0	1	0	0	0	0	0	0	0	0	0	0	0	0	0	0	0	0	0	0	0	0	0	0	0	0	0	0	0	0	0	0	0	0	0	0	0	0	0	0	0
49	4	1	4	1	5	3	1	5	2	1	5	1	1	5	0	3	0	0	0	0	0	0	0	0	0	0	0	0	0	0	0	0	0	0	0	0	0	0	0	0	0	0	0	0	0	0	0	0	0
50	9	3	9	1	3	5	1	11	3	1	5	3	1	5	1	1	5	0	1	5	0	1	0	0	0	0	0	0	0	0	0	0	0	0	0	0	0	0	0	0	0	0	0	0	0	0	0	0	0
51	12	5	12	1	5	11	1	11	10	1	5	9	1	5	7	1	11	7	1	11	6	1	5	6	1	6	5	1	6	4	1	6	3	1	6	2	2	6	1	4	5	0	1	0	0	0	0	0	0
52	6	3	5	1	1	5	1	5	2	2	11	2	1	5	1	2	5	0	1	0	0	0	0	0	0	0	0	0	0	0	0	0	0	0	0	0	0	0	0	0	0	0	0	0	0	0	0	0	0
53	12	4	11	1	1	10	1	1	9	1	1	8 to 5	4	5	1	4	5	0	2	0	0	0	0	0	0	0	0	0	0	0	0	0	0	0	0	0	0	0	0	0	0	0	0	0	0	0	0	0	0
54	7	1	7	1	1	6	1	4	5	1	4	4	1	5	4	2	5	3	1	4	3	1	11	1	1	5	1	1	5	0	1	11	0	1	0	0	0	0	0	0	0	0	0	0	0	0	0	0	0
55	4	5	1	1	11	1	1	5	0	1	0	0	0	0	0	0	0	0	0	0	0	0	0	0	0	0	0	0	0	0	0	0	0	0	0	0	0	0	0	0	0	0	0	0	0	0	0	0	0
56	3	5	2	2	5	1	3	5	0	1	0	0	0	0	0	0	0	0	0	0	0	0	0	0	0	0	0	0	0	0	0	0	0	0	0	0	0	0	0	0	0	0	0	0	0	0	0	0	0
57	2	5	2	2	5	1	3	5	0	1	0	0	0	0	0	0	0	0	0	0	0	0	0	0	0	0	0	0	0	0	0	0	0	0	0	0	0	0	0	0	0	0	0	0	0	0	0	0	0
58	7	1	7	1	1	5	1	5	5	1	5	3	1	11	3	1	11	2	1	5	2	3	5	1	2	5	0	1	0	0	0	0	0	0	0	0	0	0	0	0	0	0	0	0	0	0	0	0	0
59	12	11	11	1	11	10	3	11	2	1	5	2	1	11	2	3	5	1	1	11	1	2	11	0	1	0	0	0	0	0	0	0	0	0	0	0	0	0	0	0	0	0	0	0	0	0	0	0	0
60	3	9	3	1	3	2	1	11	1	1	11	0	1	3	0	1	6	0	1	5	0	1	0	0	0	0	0	0	0	0	0	0	0	0	0	0	0	0	0	0	0	0	0	0	0	0	0	0	0
61	1	11	1	1	11	0	1	5	0	2	11	0	2	0	0	0	0	0	0	0	0	0	0	0	0	0	0	0	0	0	0	0	0	0	0	0	0	0	0	0	0	0	0	0	0	0	0	0	0
62	2	5	2	4	5	1	3	5	0	1	0	0	0	0	0	0	0	0	0	0	0	0	0	0	0	0	0	0	0	0	0	0	0	0	0	0	0	0	0	0	0	0	0	0	0	0	0	0	0
63	4	1	4	1	11	3	1	5	3	1	11	3	2	5	2	2	5	1	2	11	0	1	5	0	1	0	0	0	0	0	0	0	0	0	0	0	0	0	0	0	0	0	0	0	0	0	0	0	0
64	3	3	3	1	3	2	2	11	2	1	5	1	3	5	0	1	5	0	1	0	0	0	0	0	0	0	0	0	0	0	0	0	0	0	0	0	0	0	0	0	0	0	0	0	0	0	0	0	0
65	1	6	1	1	5	1	1	5	0	1	0	0	0	0	0	0	0	0	0	0	0	0	0	0	0	0	0	0	0	0	0	0	0	0	0	0	0	0	0	0	0	0	0	0	0	0	0	0	0
66	6	1	6 to 3	3	10	2	1	11	2	1	6	1	1	6	0	1	0	0	0	0	0	0	0	0	0	0	0	0	0	0	0	0	0	0	0	0	0	0	0	0	0	0	0	0	0	0	0	0	0
67	3	5	2.5	1	5	0	2	0	0	0	0	0	0	0	0	0	0	0	0	0	0	0	0	0	0	0	0	0	0	0	0	0	0	0	0	0	0	0	0	0	0	0	0	0	0	0	0	0	0
68	4	11	4	2	11	3.5	1	6	2	1	6	0	1	5	0	1	6	0	1	0	0	0	0	0	0	0	0	0	0	0	0	0	0	0	0	0	0	0	0	0	0	0	0	0	0	0	0	0	0
69	2.5	5	2	1	5	1	1	0	0	0	0	0	0	0	0	0	0	0	0	0	0	0	0	0	0	0	0	0	0	0	0	0	0	0	0	0	0	0	0	0	0	0	0	0	0	0	0	0	0
70	12	5	0	1	0	0	0	0	0	0	0	0	0	0	0	0	0	0	0	0	0	0	0	0	0	0	0	0	0	0	0	0	0	0	0	0	0	0	0	0	0	0	0	0	0	0	0	0	0
71	4	6	3	1	3	2	1	6	1	2	6	0	1	5	0	1	0	0	0	0	0	0	0	0	0	0	0	0	0	0	0	0	0	0	0	0	0	0	0	0	0	0	0	0	0	0	0	0	0
72	4	6	1	1	6	0	1	5	0	1	0	0	0	0	0	0	0	0	0	0	0	0	0	0	0	0	0	0	0	0	0	0	0	0	0	0	0	0	0	0	0	0	0	0	0	0	0	0	0
73	2	11	2	1	6	2	3	6	1	1	5	1	1	5	0	1	0	0	0	0	0	0	0	0	0	0	0	0	0	0	0	0	0	0	0	0	0	0	0	0	0	0	0	0	0	0	0	0	0
74	2	6	2	1	11	2	1	11	1	1	6	1	1	11	1	1	5	0	1	0	0	0	0	0	0	0	0	0	0	0	0	0	0	0	0	0	0	0	0	0	0	0	0	0	0	0	0	0	0
75	52	6	52	2	11	50	1	1	48 to 46	1	3	0	0	0	0	0	0	0	0	0	0	0	0	0	0	0	0	0	0	0	0	0	0	0	0	0	0	0	0	0	0	0	0	0	0	0	0	0	0
76	11	3	10	1	3	8	1	3	7	1	6	2	2	6	1	1	5	0	2	6	0	1	0	0	0	0	0	0	0	0	0	0	0	0	0	0	0	0	0	0	0	0	0	0	0	0	0	0	0
77	6	11	5	1	11	4	1	11	3	1	11	1	2	11	0.5	2	11	0	1	0	0	0	0	0	0	0	0	0	0	0	0	0	0	0	0	0	0	0	0	0	0	0	0	0	0	0	0	0	0
78	4	1	4	1	6	3.5	1	11	2	1	11	1	4	3	0.5	1	11	0.5	2	11	0	1	3	0	1	6	0	2	11	0	1	0	0	0	0	0	0	0	0	0	0	0	0	0	0	0	0	0	0
79	5	11	5	1	6	1.5	2	6	1	2	6	0.5	1	6	0	1	5	0	1	6	0	1	0	0	0	0	0	0	0	0	0	0	0	0	0	0	0	0	0	0	0	0	0	0	0	0	0	0	0
80	5	5	5	1	6	5	1	6	3	3	6	2	1	6	1	2	5	0	1	0	0	0	0	0	0	0	0	0	0	0	0	0	0	0	0	0	0	0	0	0	0	0	0	0	0	0	0	0	0
81	5	3	5	1	3	4	3	3	2	1	3	1	1	11	1	2	3	0	1	9	0	2	3	0	1	5	0	1	0	0	0	0	0	0	0	0	0	0	0	0	0	0	0	0	0	0	0	0	0
82	2	5	2	1	6	1	1	5	1	2	5	0	3	0	0	0	0	0	0	0	0	0	0	0	0	0	0	0	0	0	0	0	0	0	0	0	0	0	0	0	0	0	0	0	0	0	0	0	0
83	4	6	4	1	5	3	1	6	3	2	6	2	1	3	2	1	11	2	1	5	1	1	5	0	1	0	0	0	0	0	0	0	0	0	0	0	0	0	0	0	0	0	0	0	0	0	0	0	0
84	1	11	1	2	0	0	0	0	0	0	0	0	0	0	0	0	0	0	0	0	0	0	0	0	0	0	0	0	0	0	0	0	0	0	0	0	0	0	0	0	0	0	0	0	0	0	0	0	0
85	2	11	2	1	5	0	1	0	0	0	0	0	0	0	0	0	0	0	0	0	0	0	0	0	0	0	0	0	0	0	0	0	0	0	0	0	0	0	0	0	0	0	0	0	0	0	0	0	0
86	2	9	2	1	11	1	3	5	0	1	0	0	0	0	0	0	0	0	0	0	0	0	0	0	0	0	0	0	0	0	0	0	0	0	0	0	0	0	0	0	0	0	0	0	0	0	0	0	0
87	52	6	52	1	6	50	1	6	46	2	6	42	1	6	41	1	11	41	1	3	25	1	3	10	1	11	0	2	0	0	0	0	0	0	0	0	0	0	0	0	0	0	0	0	0	0	0	0	0
88	16	11	15	1	5	11	1	6	1	1	5	0	1	11	0	1	0	0	0	0	0	0	0	0	0	0	0	0	0	0	0	0	0	0	0	0	0	0	0	0	0	0	0	0	0	0	0	0	0
89	6	5	1	2	6	0	2	0	0	0	0	0	0	0	0	0	0	0	0	0	0	0	0	0	0	0	0	0	0	0	0	0	0	0	0	0	0	0	0	0	0	0	0	0	0	0	0	0	0
90	23	11	18	1	1	8 to 4	4	6	3	1	6	2	2	6	1	2	5	0	1	0	0	0	0	0	0	0	0	0	0	0	0	0	0	0	0	0	0	0	0	0	0	0	0	0	0	0	0	0	0
91	1	5	1	4	6	0	3	5	0	1	0	0	0	0	0	0	0	0	0	0	0	0	0	0	0	0	0	0	0	0	0	0	0	0	0	0	0	0	0	0	0	0	0	0	0	0	0	0	0
92	1	5	1	2	5	0	1	6	0	1	0	0	0	0	0	0	0	0	0	0	0	0	0	0	0	0	0	0	0	0	0	0	0	0	0	0	0	0	0	0	0	0	0	0	0	0	0	0	0
93	5	3	5	1	11	1	1	5	0	1	0	0	0	0	0	0	0	0	0	0	0	0	0	0	0	0	0	0	0	0	0	0	0	0	0	0	0	0	0	0	0	0	0	0	0	0	0	0	0
94	4	6	4	3	6	2	2	11	2	1	6	1	2	5	0	1	0	0	0	0	0	0	0	0	0	0	0	0	0	0	0	0	0	0	0	0	0	0	0	0	0	0	0	0	0	0	0	0	0
95	6	3	1	6	2.5	1	0	0	0	0	0	0	0	0	0	0	0	0	0	0	0	0	0	0	0	0	0	0	0	0	0	0	0	0	0	0	0	0	0	0	0	0	0	0	0	0	0	0	0
96	2	6	2	1	6	1	1	1	1	1	6	0.5	1	6	0	1	0	0	0	0	0	0	0	0	0	0	0	0	0	0	0	0	0	0	0	0	0	0	0	0	0	0	0	0	0	0	0	0	0
97	3	11	2.5	1	6	2.5	1	6	1.5	1	6	0	1	11	0	1	5	0	1	0	0	0	0	0	0	0	0	0	0	0	0	0	0	0	0	0	0	0	0	0	0	0	0	0	0	0	0	0	0
99	7	4	7	1	6	6	1	6	5	1	6	4	3	6	3	1	11	2	1	6	2	1	5	1	1	5	0	1	0	0	0	0	0	0	0	0	0	0	0	0	0	0	0	0	0	0	0	0	0
100	3	1	2	1	6	0	1	5	0	1	0	0	0	0	0	0	0	0	0	0	0	0	0	0	0	0	0	0	0	0	0	0	0	0	0	0	0	0	0	0	0	0	0	0	0	0	0	0	0
101	5	6	1.5	1	6	1	2	11	1	1	11	0.5	1	6	0	3	0	0	0	0	0	0	0	0	0	0	0	0	0	0	0	0	0	0	0	0	0	0	0	0	0	0	0	0	0	0	0	0	0
102	2	6	2	1	6	1	2	11	1	2	6	0	2	0	0	0	0	0	0	0	0	0	0	0	0	0	0	0	0	0	0	0	0	0	0	0	0	0	0	0	0	0	0	0	0	0	0	0	0
103	5	1	5	1	6	4	1	1	4	1	1	3	1	1	2	1	1	1	1	5	0	1	6	0	3	0	0	0	0	0	0	0	0	0	0	0	0	0	0	0	0	0	0	0	0	0	0	0	0
104	4	6	0	1	0	0	0	0	0	0	0	0	0	0	0	0	0	0	0	0	0	0	0	0	0	0	0	0	0	0	0	0	0	0	0	0	0	0	0	0	0	0	0	0	0	0	0	0	0
105	6	1	6	1	3	5	1	3	4	1	11	4	1	6	2	3	6	1	1	3	1	1	6	0	1	0	0	0	0	0	0	0	0	0	0	0	0	0	0	0	0	0	0	0	0	0	0	0	0
106	1	11	1	1	5	1	1	6	0	4	11	0	2	0	0	0	0	0	0	0	0	0	0	0	0	0	0	0	0	0	0	0	0	0	0	0	0	0	0	0	0	0	0	0	0	0	0	0	0
107	3.5	5	3	1	6	2	1	6	1.5	2	11	1	1	11	0.5	1	6	0.5	1	11	0.5	1	5	0	1	0	0	0	0	0	0	0	0	0	0	0	0	0	0	0	0	0	0	0	0	0	0	0	0
108	3.5	11	3	2	1	2	1	6	1	2	6	0.5	1	11	0.5	1	6	0	1	11	0	1	6	0	1	0	0	0	0	0	0	0	0	0	0	0	0	0	0	0	0	0	0	0	0	0	0	0	0
109	4	6	4	1	6	3	1	3	3	1	11	3	2	11	2	1	6	1	2	6	0	2	0	0	0	0	0	0	0	0	0	0	0	0	0	0	0	0	0	0	0	0	0	0	0	0	0	0	0
110	2	11	2	1	5	0	1	0	0	0	0	0	0	0	0	0	0	0	0	0	0	0	0	0	0	0	0	0	0	0	0	0	0	0	0	0	0	0	0	0	0	0	0	0	0	0	0	0	0
111	6	1	6	1	1	5	1	9	5	3	9	4	2	5	4	1	5	4	1	5	3	3	6	1	2	5	0	1	0	0	0	0	0	0	0	0	0	0	0	0	0	0	0	0	0	0	0	0	0
112	14	11	14	3	11	2	1	6	2	1	6	1	4	6	0	1	5	0	1	0	0	0	0	0	0	0	0	0	0	0	0	0	0	0	0	0	0	0	0	0	0	0	0	0	0	0	0	0	0
113	8	5	8	1	6	8	3	5	7	1	5	1	1	6	1	4	11	1	1	11	0	1	0	0	0	0	0	0	0	0	0	0	0	0	0	0	0	0	0	0	0	0	0	0	0	0	0	0	0
114	3	11	3	1	5	3	2	5	2	1	6	1	2	11	1	2	5	1	1	11	0	1	0	0	0	0	0	0	0	0	0	0	0	0	0	0	0	0	0	0	0	0	0	0	0	0	0	0	0
115	8	5	7	4	6	5	1	11	5	1	11	0	1	0	0	0	0	0	0	0	0	0	0	0	0	0	0	0	0	0	0	0	0	0	0	0	0	0	0	0	0	0	0	0	0	0	0	0	0
116	2	6	2	1	6	1	4	3	1	1	11	0	1	6	0	1	11	0	1	0	0	0	0	0	0	0	0	0	0	0	0	0	0	0	0	0	0	0	0	0	0	0	0	0	0	0	0	0	0
1	1.5	6	1.5	1	11	1.5	1	11	1	1	6	0.5	1	6	0.5	1	6	0	1	5	0	1	0	0	0	0	0	0	0	0	0	0	0	0	0	0	0	0	0	0	0	0	0	0	0	0	0	0	0
2	2	12	2	1	12	1.5	1	6	0.5	1	6	0.5	1	5	0	1	0	0	0	0	0	0	0	0	0	0	0	0	0	0	0	0	0	0	0	0	0	0	0	0	0	0	0	0	0	0	0	0	0
3	7	7	4	1	1	2	1	5	1	1	5	0.5	1	5	0	1	0	0	0	0	0	0	0	0	0	0	0	0	0	0	0	0	0	0	0	0	0	0	0	0	0	0	0	0	0	0	0	0	0
5	8	1	5.5	1	1	4.5	1	1	3.5	1	1	2.5	1	6	1.5	1	6	0.5	1	5	0	1	0	0	0	0	0	0	0	0	0	0	0	0	0	0	0	0	0	0	0	0	0	0	0	0	0	0	0
9	3.5	12	3.5	1	12	1.5	1	12	0.5	1	5	0.5	1	5	0	1	0	0	0	0	0	0	0	0	0	0	0	0	0	0	0	0	0	0	0	0	0	0	0	0	0	0	0	0	0	0	0	0	0
14	3	1	3	1	12	1	1	12	0.5	1	5	0	1	0	0	0	0	0	0	0	0	0	0	0	0	0	0	0	0	0	0	0	0	0	0	0	0	0	0	0	0	0	0	0	0	0	0	0	0
16	2	12	2	1	12	1.5	1	5	1	1	5	0.5	1	5	0	1	0	0	0	0	0	0	0	0	0	0	0	0	0	0	0	0	0	0	0	0	0	0	0	0	0	0	0	0	0	0	0	0	0
19	4	5	3	1	5	2	1	5	1	1	5	0	1	0	0	0	0	0	0	0	0	0	0	0	0	0	0	0	0	0	0	0	0	0	0	0	0	0	0	0	0	0	0	0	0	0	0	0	0
22	12	3	8	1	3	8	1	5	7.5	1	1	7.5	1	5	5.5	1	9	5	1	11	3	1	11	2.5	1	9	2.5	1	5	1.5	1	5	1.5	1	5	0.5	1	12	0	1	0	0	0	0	0	0	0	0	0
23	2	6	2	1	6	2	1	6	1.5	1	6	0.5	1	5	0	1	0	0	0	0	0	0	0	0	0	0	0	0	0	0	0	0	0	0	0	0	0	0	0	0	0	0	0	0	0	0	0	0	0
24	2	3	2	1	11	1.5	1	11	1.5	1	11	1	1	5	0	1	0	0	0	0	0	0	0	0	0	0	0	0	0	0	0	0	0	0	0	0	0	0	0	0	0	0	0	0	0	0	0	0	0
25	4	12	4	1	5	4	1	5	4	1	5	3.5	1	5	3.5	1	5	3.5	1	6	1.5	1	9	1	1	5	0	1	0	0	0	0	0	0	0	0	0	0	0	0	0	0	0	0	0	0	0	0	0
26	1.5	10	1.5	1	6	1.5	1	11	1.5	1	11	0.5	1	6	0.5	1	5	0	1	0	0	0	0	0	0	0	0	0	0	0	0	0	0	0	0	0	0	0	0	0	0	0	0	0	0	0	0	0	0
28	4	5	3	1	5	2.5	1	11	2.1	1	5	1.5	1	11	1	1	5	0	1	0	0	0	0	0	0	0	0	0	0	0	0	0	0	0	0	0	0	0	0	0	0	0	0	0	0	0	0	0	0
29	4	5	1	1	5	0.5	1	5	0	1	0	0	0	0	0	0	0	0	0	0	0	0	0	0	0	0	0	0	0	0	0	0	0	0	0	0	0	0	0	0	0	0	0	0	0	0	0	0	0
30	3	12	2	1	6	1.5	1	12	1	1	5	0	1	0	0	0	0	0	0	0	0	0	0	0	0	0	0	0	0	0	0	0	0	0	0	0	0	0	0	0	0	0	0	0	0	0	0	0	0
31	4	5	3	1	11	2	1	11	2	1	5	1	1	5	1	1	5	0	1	0	0	0	0	0	0	0	0	0	0	0	0	0	0	0	0	0	0	0	0	0	0	0	0	0	0	0	0	0	0
32	5	12	3	1	6	2	1	5	1	1	6	0	1	0	0	0	0	0	0	0	0	0	0	0	0	0	0	0	0	0	0	0	0	0	0	0	0	0	0	0	0	0	0	0	0	0	0	0	0
34	12	5	8	1	12	4	1	12	3	1	5	2	1	5	1.5	1	5	1.5	1	11	1	1	11	0.5	1	5	0	1	0	0	0	0	0	0	0	0	0	0	0	0	0	0	0	0	0	0	0	0	0
35	7	12	7	1	5	6	1	6	5	1	6	5	1	5	4.5	1	9	2.5	1	9	0.5	1	5	0	1	0	0	0	0	0	0	0	0	0	0	0	0	0	0	0	0	0	0	0	0	0	0	0	0
37	6	5	3	1	1	2	1	5	1	1	11	1	1	5	0.5	1	5	0.5	1	5	0	1	0	0	0	0	0	0	0	0	0	0	0	0	0	0	0	0	0	0	0	0	0	0	0	0	0	0	0
39	7	1	5	1	6	3.5	1	6	3.5	1	6	1	1	6	1	1	6	0.5	1	6	0	1	0	0	0	0	0	0	0	0	0	0	0	0	0	0	0	0	0	0	0	0	0	0	0	0	0	0	0
40	5	12	2	1	12	1	1	12	1	1	12	1	1	12	1	1	6	1	1	12	0.5	1	12	0.5	1	6	0	1	0	0	0	0	0	0	0	0	0	0	0	0	0	0	0	0	0	0	0	0	0
41	7	12	4	1	12	0.5	1	12	0.5	1	6	0.5	1	12	0.5	1	6	0	1	12	0	1	0	0	0	0	0	0	0	0	0	0	0	0	0	0	0	0	0	0	0	0	0	0	0	0	0	0	0
42	2	9	1	1	5	0.5	1	0	0	0	0	0	0	0	0	0	0	0	0	0	0	0	0	0	0	0	0	0	0	0	0	0	0	0	0	0	0	0	0	0	0	0	0	0	0	0	0	0	0
43	2	12	1	1	9	0.5	1	5	0	1	0	0	0	0	0	0	0	0	0	0	0	0	0	0	0	0	0	0	0	0	0	0	0	0	0	0	0	0	0	0	0	0	0	0	0	0	0	0	0
45	5	12	4.5	1	12	4	1	6	4	1	6	3.5	1	6	2.5	1	6	1	1	6	0.5	1	5	0	1	0	0	0	0	0	0	0	0	0	0	0	0	0	0	0	0	0	0	0	0	0	0	0	0
46	2	5	1	1	9	1	1	9	0.5	1	5	0	1	0	0	0	0	0	0	0	0	0	0	0	0	0	0	0	0	0	0	0	0	0	0	0	0	0	0	0	0	0	0	0	0	0	0	0	0
47	3	5	2	1	9	1	1	9	0.5	1	5	0	1	0	0	0	0	0	0	0	0	0	0	0	0	0	0	0	0	0	0	0	0	0	0	0	0	0	0	0	0	0	0	0	0	0	0	0	0
49	7	9	1	2	6	0.5	1	5	0	1	0	0	0	0	0	0	0	0	0	0	0	0	0	0	0	0	0	0	0	0	0	0	0	0	0	0	0	0	0	0	0	0	0	0	0	0	0	0	0
50	3	5	1.5	2	5	0	1	0	0	0	0	0	0	0	0	0	0	0	0	0	0	0	0	0	0	0	0	0	0	0	0	0	0	0	0	0	0	0	0	0	0	0	0	0	0	0	0	0	0
51	6	12	6	1	12	4.5	1	12	4.5	1	6	4.5	1	12	4.5	1	6	4.5	1	12	4	1	6	4	1	12	4	1	6	3.5	1	12	0.5	1	6	0.5	1	5	0	1	0	0	0	0	0	0	0	0	0
52	4	12	2	1	12	2	1	6	2	1	12	1.5	1	6	1.5	1	12	1	1	6	1	1	6	0.5	1	6	0.5	1	5	0	1	0	0	0	0	0	0	0	0	0	0	0	0	0	0	0	0	0	0
54	4	12	2	1	12	2	1	6	1.5	1	12	1.5	1	6	1.5	1	12	1	1	6	1	1	12	1	1	6	1	1	12	0.5	1	6	0	1	0	0	0	0	0	0	0	0	0	0	0	0	0	0	0
55	22	12	14	1	12	13.5	1	12	11.5	1	12	11.5	1	6	11.5	1	12	7.5	1	12	7	1	1	3.5	1	9	1.5	1	9	1.5	1	12	0	1	6	0	1	0	0	0	0	0	0	0	0	0	0	0	0
56	4	12	4	1	5	1	1	5	0.5	1	5	0	1	0	0	0	0	0	0	0	0	0	0	0	0	0	0	0	0	0	0	0	0	0	0	0	0	0	0	0	0	0	0	0	0	0	0	0	0
58	3	5	1	1	5	1	1	5	0.5	1	5	0	1	0	0	0	0	0	0	0	0	0	0	0	0	0	0	0	0	0	0	0	0	0	0	0	0	0	0	0	0	0	0	0	0	0	0	0	0
59	5	5	1.5	1	5	0	1	0	0	0	0	0	0	0	0	0	0	0	0	0	0	0	0	0	0	0	0	0	0	0	0	0	0	0	0	0	0	0	0	0	0	0	0	0	0	0	0	0	0
60	4	12	2	1	12	1	1	5	1	1	5	0.5	1	5	0	1	0	0	0	0	0	0	0	0	0	0	0	0	0	0	0	0	0	0	0	0	0	0	0	0	0	0	0	0	0	0	0	0	0
61	4	12	2	1	6	1	2	5	0	1	0	0	0	0	0	0	0	0	0	0	0	0	0	0	0	0	0	0	0	0	0	0	0	0	0	0	0	0	0	0	0	0	0	0	0	0	0	0	0
62	3	12	1	1	9	0.5	1	12	0	1	5	0	1	0	0	0	0	0	0	0	0	0	0	0	0	0	0	0	0	0	0	0	0	0	0	0	0	0	0	0	0	0	0	0	0	0	0	0	0
63	5	3	2	1	5	1	1	5	1	1	5	0.5	1	5	0	1	0	0	0	0	0	0	0	0	0	0	0	0	0	0	0	0	0	0	0	0	0	0	0	0	0	0	0	0	0	0	0	0	0
64	4	12	1	1	5	1	1	5	1	1	12	0.5	1	12	0.5	1	5	0.5	1	5	0	1	0	0	0	0	0	0	0	0	0	0	0	0	0	0	0	0	0	0	0	0	0	0	0	0	0	0	0
65	3	12	1.5	1	12	1	1	5	0.5	1	5	0.5	1	5	0	1	0	0	0	0	0	0	0	0	0	0	0	0	0	0	0	0	0	0	0	0	0	0	0	0	0	0	0	0	0	0	0	0	0
66	4	12	2	1	12	1.5	1	5	1	1	5	1	1	12	1	1	5	1	1	5	0.5	1	12	0.5	1	5	0	1	0	0	0	0	0	0	0	0	0	0	0	0	0	0	0	0	0	0	0	0	0
69	6	12	5	2	12	0.5	1	5	0	1	0	0	0	0	0	0	0	0	0	0	0	0	0	0	0	0	0	0	0	0	0	0	0	0	0	0	0	0	0	0	0	0	0	0	0	0	0	0	0
70	13	6	12	1	3	12	1	3	11.5	1	6	11.5	1	6	10.5	1	6	10.5	1	6	10	1	6	9	1	6	8	1	6	7.5	1	6	6.5	1	9	2.5	1	9	2	1	9	1.5	1	9	1.5	1	9	1	1
77	14	5	13	1	12	13	1	5	13	1	5	2.5	1	12	2.5	1	5	2.5	1	0	0	0	0	0	0	0	0	0	0	0	0	0	0	0	0	0	0	0	0	0	0	0	0	0	0	0	0	0	0
78	8	12	4.5	1	12	3.5	1	6	3.5	1	12	3.5	1	6	3.5	1	12	2	1	6	2	1	12	2	1	6	2	1	12	0.5	1	6	0	1	0	0	0	0	0	0	0	0	0	0	0	0	0	0	0
79	12	5	4	1	6	2	1	6	1	1	12	0.5	1	6	0.5	1	0	0	0	0	0	0	0	0	0	0	0	0	0	0	0	0	0	0	0	0	0	0	0	0	0	0	0	0	0	0	0	0	0
80	8	1	8	1	12	4	1	6	3.5	1	6	3	1	6	2.5	1	6	2	1	6	1	1	6	0.5	1	6	0	1	12	0	1	0	0	0	0	0	0	0	0	0	0	0	0	0	0	0	0	0	0
81	4	12	2	1	6	1.5	1	6	0	1	12	0	1	0	0	0	0	0	0	0	0	0	0	0	0	0	0	0	0	0	0	0	0	0	0	0	0	0	0	0	0	0	0	0	0	0	0	0	0
82	8	3	4	1	5	3	1	6	2	1	6	1.5	1	6	1	1	0	0	0	0	0	0	0	0	0	0	0	0	0	0	0	0	0	0	0	0	0	0	0	0	0	0	0	0	0	0	0	0	0
83	4	12	3	1	6	2	1	6	1	1	6	0	1	12	0	1	0	0	0	0	0	0	0	0	0	0	0	0	0	0	0	0	0	0	0	0	0	0	0	0	0	0	0	0	0	0	0	0	0
84	4	12	3	1	5	2	1	1	1	1	6	0.5	1	6	0	1	0	0	0	0	0	0	0	0	0	0	0	0	0	0	0	0	0	0	0	0	0	0	0	0	0	0	0	0	0	0	0	0	0
86	2.5	12	2.5	1	6	1.5	1	12	1.5	1	11	1.5	1	11	1.5	1	5	0	1	0	0	0	0	0	0	0	0	0	0	0	0	0	0	0	0	0	0	0	0	0	0	0	0	0	0	0	0	0	0
87	2	12	2	1	9	0	1	5	0	1	0	0	0	0	0	0	0	0	0	0	0	0	0	0	0	0	0	0	0	0	0	0	0	0	0	0	0	0	0	0	0	0	0	0	0	0	0	0	0
88	3	12	2	1	11	1	1	11	0.5	1	12	0.5	1	5	0	1	0	0	0	0	0	0	0	0	0	0	0	0	0	0	0	0	0	0	0	0	0	0	0	0	0	0	0	0	0	0	0	0	0
89	14	1	13	1	3	1	1	11	1	1	11	0.5	1	5	0.5	1	5	0	1	0	0	0	0	0	0	0	0	0	0	0	0	0	0	0	0	0	0	0	0	0	0	0	0	0	0	0	0	0	0
90	4	12	3	1	9	2	1	9	1.5	1	5	0	1	0	0	0	0	0	0	0	0	0	0	0	0	0	0	0	0	0	0	0	0	0	0	0	0	0	0	0	0	0	0	0	0	0	0	0	0
98	6	6	6	1	6	6	1	6	6	1	6	5.5	1	6	4.5	1	6	2.5	1	6	0	1	0	0	0	0	0	0	0	0	0	0	0	0	0	0	0	0	0	0	0	0	0	0	0	0	0	0	0
102	10	1	8	1	1	6.5	1	1	5	1	5	3	1	5	3	1	5	2.5	1	5	1.5	1	6	1	1	6	1	1	6	0.5	1	6	0	1	0	0	0	0	0	0	0	0	0	0	0	0	0	0	0
103	2	12	1	1	6	1	1	6	0.5	1	6	0	1	0	0	0	0	0	0	0	0	0	0	0	0	0	0	0	0	0	0	0	0	0	0	0	0	0	0	0	0	0	0	0	0	0	0	0	0
6	8	12	4	1	12	3	1	6	3	1	11	2	2	6	1.5	2	11	1	2	6	0	1	0	0	0	0	0	0	0	0	0	0	0	0	0	0	0	0	0	0	0	0	0	0	0	0	0	0	0
7	6	12	3	1	12	2	1	6	2	1	12	2	1	6	1	1	12	1	1	12	0.5	1	6	0	1	0	0	0	0	0	0	0	0	0	0	0	0	0	0	0	0	0	0	0	0	0	0	0	0
8	4	1	3.5	1	6	1.5	1	6	1	1	6	1	1	6	0	1	0	0	0	0	0	0	0	0	0	0	0	0	0	0	0	0	0	0	0	0	0	0	0	0	0	0	0	0	0	0	0	0	0
9	11.5	6	3	1	11	3	1	11	1	1	6	1	1	6	0	1	0	0	0	0	0	0	0	0	0	0	0	0	0	0	0	0	0	0	0	0	0	0	0	0	0	0	0	0	0	0	0	0	0
10	2	12	1.5	1	9	1.5	1	1	1.5	1	9	1	1	6	0.5	1	6	0.5	1	6	0	1	0	0	0	0	0	0	0	0	0	0	0	0	0	0	0	0	0	0	0	0	0	0	0	0	0	0	0
11	6	1	4	1	1	3	1	1	2	1	6	1	1	1	1	1	6	0.5	1	6	0	1	0	0	0	0	0	0	0	0	0	0	0	0	0	0	0	0	0	0	0	0	0	0	0	0	0	0	0
12	4	12	2	1	6	1	1	6	0	1	0	0	0	0	0	0	0	0	0	0	0	0	0	0	0	0	0	0	0	0	0	0	0	0	0	0	0	0	0	0	0	0	0	0	0	0	0	0	0
13	2	12	2	1	6	1.5	1	6	1	1	12	1	1	6	0	1	0	0	0	0	0	0	0	0	0	0	0	0	0	0	0	0	0	0	0	0	0	0	0	0	0	0	0	0	0	0	0	0	0
14	3	12	1	1	12	0.5	1	6	0.5	1	12	0.5	1	12	0	1	0	0	0	0	0	0	0	0	0	0	0	0	0	0	0	0	0	0	0	0	0	0	0	0	0	0	0	0	0	0	0	0	0
15	7	1	4	1	1	3	1	1	2	1	9	1	3	6	0.5	2	6	0	1	0	0	0	0	0	0	0	0	0	0	0	0	0	0	0	0	0	0	0	0	0	0	0	0	0	0	0	0	0	0
16	12	12	1	1	12	1	1	12	0.5	1	12	0	1	0	0	0	0	0	0	0	0	0	0	0	0	0	0	0	0	0	0	0	0	0	0	0	0	0	0	0	0	0	0	0	0	0	0	0	0
17	4	1	3	1	6	2	1	1	2	1	6	1.5	1	11	1	1	6	0	1	0	0	0	0	0	0	0	0	0	0	0	0	0	0	0	0	0	0	0	0	0	0	0	0	0	0	0	0	0	0
18	10.5	12	8.5	1	6	7	1	6	6.5	1	6	5.5	1	6	2.5	1	6	2	1	12	1.5	1	6	0	1	0	0	0	0	0	0	0	0	0	0	0	0	0	0	0	0	0	0	0	0	0	0	0	0
19	5	6	4	1	6	4	1	6	1.5	1	6	1.5	1	3	1	1	11	1	1	11	1	1	12	0.5	1	6	0	1	0	0	0	0	0	0	0	0	0	0	0	0	0	0	0	0	0	0	0	0	0
20	3	12	2.5	1	6	1.5	1	6	1	1	12	0	1	0	0	0	0	0	0	0	0	0	0	0	0	0	0	0	0	0	0	0	0	0	0	0	0	0	0	0	0	0	0	0	0	0	0	0	0
21	6	1	5	1	3	4	1	1	4	1	11	4	1	11	4	1	3	3.5	1	6	1.5	1	6	1	1	6	0	1	0	0	0	0	0	0	0	0	0	0	0	0	0	0	0	0	0	0	0	0	0
22	5	1	4.5	1	6	2.5	1	6	1.5	1	6	1	1	6	0	1	0	0	0	0	0	0	0	0	0	0	0	0	0	0	0	0	0	0	0	0	0	0	0	0	0	0	0	0	0	0	0	0	0
23	10	6	8.5	1	6	8.5	1	1	7.5	1	1	5.5	1	6	1.5	1	11	1	1	11	0	1	6	0	1	0	0	0	0	0	0	0	0	0	0	0	0	0	0	0	0	0	0	0	0	0	0	0	0
24	2	12	2	1	6	2	1	6	1	1	6	0	1	0	0	0	0	0	0	0	0	0	0	0	0	0	0	0	0	0	0	0	0	0	0	0	0	0	0	0	0	0	0	0	0	0	0	0	0
30	6	3	5	1	3	4	1	3	3.5	1	6	2	1	11	2	1	11	2	1	6	2	1	6	1.5	1	6	0.5	1	11	0.5	1	11	0.5	1	6	0	1	0	0	0	0	0	0	0	0	0	0	0	0
31	4	12	2	1	12	2	1	6	1.5	1	6	1	1	12	1	1	6	0.5	1	12	0	1	0	0	0	0	0	0	0	0	0	0	0	0	0	0	0	0	0	0	0	0	0	0	0	0	0	0	0
32	12	12	1.5	1	6	1.5	1	6	1	1	12	0.5	1	6	0	1	0	0	0	0	0	0	0	0	0	0	0	0	0	0	0	0	0	0	0	0	0	0	0	0	0	0	0	0	0	0	0	0	0
33	4	12	2.5	1	12	1.5	1	6	0.5	1	6	0	1	6	0	1	0	0	0	0	0	0	0	0	0	0	0	0	0	0	0	0	0	0	0	0	0	0	0	0	0	0	0	0	0	0	0	0	0
34	16	1	8	1	4	7	1	11	7	1	4	7	1	6	5	3	6	4	2	6	5	3	6	4	2	6	0	1	0	0	0	0	0	0	0	0	0	0	0	0	0	0	0	0	0	0	0	0	0
35	12	12	1.5	1	11	1.5	1	11	1	1	5	0.5	1	12	0.5	1	12	0	1	0	0	0	0	0	0	0	0	0	0	0	0	0	0	0	0	0	0	0	0	0	0	0	0	0	0	0	0	0	0
36	3.5	12	3	1	5	3	1	12	2.5	1	5	2	1	12	0	1	0	0	0	0	0	0	0	0	0	0	0	0	0	0	0	0	0	0	0	0	0	0	0	0	0	0	0	0	0	0	0	0	0
37	4	12	3	2	6	3	2	6	2	1	12	0	1	0	0	0	0	0	0	0	0	0	0	0	0	0	0	0	0	0	0	0	0	0	0	0	0	0	0	0	0	0	0	0	0	0	0	0	0
38	7	12	6	1	6	5	2	6	3	2	6	0	1	0	0	0	0	0	0	0	0	0	0	0	0	0	0	0	0	0	0	0	0	0	0	0	0	0	0	0	0	0	0	0	0	0	0	0	0
39	1	12	0.5	1	6	0.5	1	6	0.5	1	12	0	1	0	0	0	0	0	0	0	0	0	0	0	0	0	0	0	0	0	0	0	0	0	0	0	0	0	0	0	0	0	0	0	0	0	0	0	0
40	5.5	12	1.5	1	12	1.5	1	6	1.5	1	12	0.5	1	6	0.5	1	12	0.5	1	0	0	0	0	0	0	0	0	0	0	0	0	0	0	0	0	0	0	0	0	0	0	0	0	0	0	0	0	0	0
41	7	12	3	1	6	3	1	6	2	1	12	2	1	6	1	1	6	1	1	6	0.5	1	6	0	1	0	0	0	0	0	0	0	0	0	0	0	0	0	0	0	0	0	0	0	0	0	0	0	0
42	13	12	2	1	6	1	1	6	0.5	1	0	0	0	0	0	0	0	0	0	0	0	0	0	0	0	0	0	0	0	0	0	0	0	0	0	0	0	0	0	0	0	0	0	0	0	0	0	0	0
43	5.5	12	1	1	12	1	1	6	1	1	12	0.5	1	6	0.5	1	12	0	1	0	0	0	0	0	0	0	0	0	0	0	0	0	0	0	0	0	0	0	0	0	0	0	0	0	0	0	0	0	0
44	6	12	3	1	12	2.5	2	12	2	1	12	0.5	1	6	0	1	0	0	0	0	0	0	0	0	0	0	0	0	0	0	0	0	0	0	0	0	0	0	0	0	0	0	0	0	0	0	0	0	0
45	12	6	11.5	1	11	11.5	2	6	11.5	1	6	11	1	11	9.5	2	12	9	1	11	7	1	11	6.5	1	6	5.5	1	6	4.5	2	11	1.5	2	6	0	1	0	0	0	0	0	0	0	0	0	0	0	0
46	3	12	1.5	1	0	0	0	0	0	0	0	0	0	0	0	0	0	0	0	0	0	0	0	0	0	0	0	0	0	0	0	0	0	0	0	0	0	0	0	0	0	0	0	0	0	0	0	0	0
47	8	12	6	1	12	5	1	12	4	1	12	2	1	9	2	1	12	2	1	12	2	1	9	1.5	1	9	0.5	1	12	0.5	1	12	0.5	1	12	0	1	0	0	0	0	0	0	0	0	0	0	0	0
48	17	12	13	1	12	11.5	1	12	9.5	2	11	7.5	1	12	4.5	1	12	0	1	0	0	0	0	0	0	0	0	0	0	0	0	0	0	0	0	0	0	0	0	0	0	0	0	0	0	0	0	0	0
49	4	2	3	1	12	2.5	1	11	2	2	2	0	1	12	0	1	0	0	0	0	0	0	0	0	0	0	0	0	0	0	0	0	0	0	0	0	0	0	0	0	0	0	0	0	0	0	0	0	0
50	8	12	2	1	12	1.5	1	12	1	1	12	0	1	0	0	0	0	0	0	0	0	0	0	0	0	0	0	0	0	0	0	0	0	0	0	0	0	0	0	0	0	0	0	0	0	0	0	0	0
51	6	12	3	1	12	2	1	12	1	2	12	0	1	0	0	0	0	0	0	0	0	0	0	0	0	0	0	0	0	0	0	0	0	0	0	0	0	0	0	0	0	0	0	0	0	0	0	0	0
52	8	12	8 to 4	6	6	4	2	12	4	1	6	3.5	1	6	0.5	1	6	0.5	1	6	0	1	12	0	1	0	0	0	0	0	0	0	0	0	0	0	0	0	0	0	0	0	0	0	0	0	0	0	0
53	5	1	3	1	1	1.5	1	12	1	1	0	0	0	0	0	0	0	0	0	0	0	0	0	0	0	0	0	0	0	0	0	0	0	0	0	0	0	0	0	0	0	0	0	0	0	0	0	0	0
54	5	12	3	3	12	1.5	1	12	0.5	1	12	0	1	0	0	0	0	0	0	0	0	0	0	0	0	0	0	0	0	0	0	0	0	0	0	0	0	0	0	0	0	0	0	0	0	0	0	0	0
55	4.5	12	2.5	1	12	2.5	1	6	2	1	0	0	0	0	0	0	0	0	0	0	0	0	0	0	0	0	0	0	0	0	0	0	0	0	0	0	0	0	0	0	0	0	0	0	0	0	0	0	0
56	3	12	3	1	9	2.5	1	12	2.5	1	12	1.5	1	12	1.5	1	12	0	1	0	0	0	0	0	0	0	0	0	0	0	0	0	0	0	0	0	0	0	0	0	0	0	0	0	0	0	0	0	0
57	2	12	2	1	11	1	1	12	0	1	0	0	0	0	0	0	0	0	0	0	0	0	0	0	0	0	0	0	0	0	0	0	0	0	0	0	0	0	0	0	0	0	0	0	0	0	0	0	0
58	1	12	1	1	11	0.5	1	11	0	1	0	0	0	0	0	0	0	0	0	0	0	0	0	0	0	0	0	0	0	0	0	0	0	0	0	0	0	0	0	0	0	0	0	0	0	0	0	0	0
59	5	12	0	1	0	0	0	0	0	0	0	0	0	0	0	0	0	0	0	0	0	0	0	0	0	0	0	0	0	0	0	0	0	0	0	0	0	0	0	0	0	0	0	0	0	0	0	0	0
60	1.5	12	1	1	11	0.5	1	12	0	1	0	0	0	0	0	0	0	0	0	0	0	0	0	0	0	0	0	0	0	0	0	0	0	0	0	0	0	0	0	0	0	0	0	0	0	0	0	0	0
61	10	12	0.5	1	0	0	0	0	0	0	0	0	0	0	0	0	0	0	0	0	0	0	0	0	0	0	0	0	0	0	0	0	0	0	0	0	0	0	0	0	0	0	0	0	0	0	0	0	0
62	2	12	2	2	12	1	2	0	0	0	0	0	0	0	0	0	0	0	0	0	0	0	0	0	0	0	0	0	0	0	0	0	0	0	0	0	0	0	0	0	0	0	0	0	0	0	0	0	0
63	10	12	4	1	12	3	1	12	2	1	12	1	1	12	0	1	0	0	0	0	0	0	0	0	0	0	0	0	0	0	0	0	0	0	0	0	0	0	0	0	0	0	0	0	0	0	0	0	0
64	1.5	12	1	1	12	0.5	1	12	0	2	0	0	0	0	0	0	0	0	0	0	0	0	0	0	0	0	0	0	0	0	0	0	0	0	0	0	0	0	0	0	0	0	0	0	0	0	0	0	0
65	13	12	13	1	9	11	1	1	11	1	7	9	3	12	3	2	12	2	1	12	0	1	0	0	0	0	0	0	0	0	0	0	0	0	0	0	0	0	0	0	0	0	0	0	0	0	0	0	0
66	16	12	6	3	12	5	3	12	4	1	12	0.5	1	12	0	1	0	0	0	0	0	0	0	0	0	0	0	0	0	0	0	0	0	0	0	0	0	0	0	0	0	0	0	0	0	0	0	0	0
67	7.5	12	1.5	1	12	1	1	0	0	0	0	0	0	0	0	0	0	0	0	0	0	0	0	0	0	0	0	0	0	0	0	0	0	0	0	0	0	0	0	0	0	0	0	0	0	0	0	0	0
68	18	9	16	1	9	16	1	12	13	1	12	11	1	12	5	1	11	4.5	1	11	3	1	12	2	1	12	0	1	0	0	0	0	0	0	0	0	0	0	0	0	0	0	0	0	0	0	0	0	0
69	8	12	5	1	12	4	1	12	3	1	12	2	1	12	1	1	12	0	1	0	0	0	0	0	0	0	0	0	0	0	0	0	0	0	0	0	0	0	0	0	0	0	0	0	0	0	0	0	0
70	8	1	8	1	1	7	1	1	6	1	1	5	1	12	3	1	12	3	1	11	2	1	11	2	1	12	1.5	1	12	0.5	1	12	0.5	1	12	0	1	0	0	0	0	0	0	0	0	0	0	0	0
71	7.5	6	2.5	1	6	1.5	2	6	1	2	6	0.5	2	6	0	1	0	0	0	0	0	0	0	0	0	0	0	0	0	0	0	0	0	0	0	0	0	0	0	0	0	0	0	0	0	0	0	0	0
72	11	6	6.5	2	6	6	1	6	5	2	6	1	1	6	0	2	0	0	0	0	0	0	0	0	0	0	0	0	0	0	0	0	0	0	0	0	0	0	0	0	0	0	0	0	0	0	0	0	0
73	18	12	18	1	12	18	1	12	6	1	6	5	1	6	4	1	6	3.5	1	6	2	1	12	0	1	0	0	0	0	0	0	0	0	0	0	0	0	0	0	0	0	0	0	0	0	0	0	0	0
74	8	12	4	1	4	1.5	1	11	1.5	1	4	1.5	1	6	1.5	1	1	1.5	1	6	1	1	6	1	1	6	0.5	1	0	0	0	0	0	0	0	0	0	0	0	0	0	0	0	0	0	0	0	0	0
75	6	6	3	1	6	2	3	6	1	1	6	0	1	0	0	0	0	0	0	0	0	0	0	0	0	0	0	0	0	0	0	0	0	0	0	0	0	0	0	0	0	0	0	0	0	0	0	0	0
76	8	1	7	1	12	5.5	1	6	1.5	2	6	1	1	6	0	1	0	0	0	0	0	0	0	0	0	0	0	0	0	0	0	0	0	0	0	0	0	0	0	0	0	0	0	0	0	0	0	0	0
77	8	12	5	1	6	4	1	6	2	1	6	0	1	0	0	0	0	0	0	0	0	0	0	0	0	0	0	0	0	0	0	0	0	0	0	0	0	0	0	0	0	0	0	0	0	0	0	0	0
85	9	12	7	1	12	5.5	1	6	2	1	12	2	1	5	2	1	12	2	1	6	1	1	12	1	1	5	0	1	0	0	0	0	0	0	0	0	0	0	0	0	0	0	0	0	0	0	0	0	0
86	8	12	4	1	12	3.5	1	5	3	1	5	2.5	1	12	2.5	1	6	1.5	1	5	0.5	1	5	0	1	0	0	0	0	0	0	0	0	0	0	0	0	0	0	0	0	0	0	0	0	0	0	0	0
87	4	2	4	1	2	4	1	2	4	1	2	3.5	1	2	3.5	1	6	3	1	6	2.5	1	6	2.5	1	6	1.5	1	6	1.5	1	6	1.5	1	6	1	1	6	1	1	6	1	1	6	0	1	0	0	0
88	4	12	2	1	6	2	1	12	1	1	11	1	1	11	0.5	1	12	0	1	12	0	1	0	0	0	0	0	0	0	0	0	0	0	0	0	0	0	0	0	0	0	0	0	0	0	0	0	0	0
89	4	12	1.5	1	6	1.5	1	12	1	1	12	1	1	12	0.5	1	12	0.5	1	12	0	1	0	0	0	0	0	0	0	0	0	0	0	0	0	0	0	0	0	0	0	0	0	0	0	0	0	0	0
90	8	12	4	1	12	2	1	12	2	1	11	2	1	12	1.5	1	12	1.5	1	6	1.5	1	12	1	1	12	0.5	1	6	0.5	1	12	0	1	0	0	0	0	0	0	0	0	0	0	0	0	0	0	0
91	1.5	12	0.5	1	6	0.5	1	11	0.5	1	11	0.5	1	12	0	1	0	0	0	0	0	0	0	0	0	0	0	0	0	0	0	0	0	0	0	0	0	0	0	0	0	0	0	0	0	0	0	0	0
92	7.5	1	5.5	1	1	5.5	1	1	5	1	1	5	1	12	3	1	6	3	1	12	2	1	6	2	1	6	0.5	1	6	0.5	1	12	0	1	0	0	0	0	0	0	0	0	0	0	0	0	0	0	0
93	1.5	12	1	1	11	1	1	6	1	2	6	0.5	2	6	0	2	0	0	0	0	0	0	0	0	0	0	0	0	0	0	0	0	0	0	0	0	0	0	0	0	0	0	0	0	0	0	0	0	0
94	5.5	1	3.5	1	12	2	1	6	2	1	1	2	1	12	2	1	12	1.5	1	12	1	1	12	0.5	1	12	0	1	0	0	0	0	0	0	0	0	0	0	0	0	0	0	0	0	0	0	0	0	0
95	9	12	8	1	12	8	1	12	8	1	12	7.5	1	12	7.5	1	12	7.5	1	12	7	1	1	7	1	12	5	1	12	4.5	1	6	4.5	1	12	4.5	1	6	4	1	12	4	1	12	3.5	1	6	3.5	1
96	8	12	1	1	6	1	1	6	0.5	1	6	0	1	0	0	0	0	0	0	0	0	0	0	0	0	0	0	0	0	0	0	0	0	0	0	0	0	0	0	0	0	0	0	0	0	0	0	0	0
97	4.5	12	3	1	12	3	1	6	2.5	1	9	2.5	1	9	2.5	1	9	1.5	1	1	1.5	1	12	1	1	12	1	1	12	0	1	0	0	0	0	0	0	0	0	0	0	0	0	0	0	0	0	0	0
98	1.5	12	1	1	11	0.5	1	11	0	1	12	0	1	0	0	0	0	0	0	0	0	0	0	0	0	0	0	0	0	0	0	0	0	0	0	0	0	0	0	0	0	0	0	0	0	0	0	0	0
99	4	12	1.5	1	9	0.5	1	12	0	1	0	0	0	0	0	0	0	0	0	0	0	0	0	0	0	0	0	0	0	0	0	0	0	0	0	0	0	0	0	0	0	0	0	0	0	0	0	0	0
100	9	12	4.5	1	6	4.5	1	12	4	1	6	4	1	6	4	1	12	3.5	1	6	3.5	1	12	2.5	1	12	2.5	1	12	2.5	1	12	2	1	12	2	1	12	2	1	12	1.5	1	12	1	1	12	0.5	1
101	1.5	12	0.5	1	6	0.5	1	11	0.5	2	6	0	1	0	0	0	0	0	0	0	0	0	0	0	0	0	0	0	0	0	0	0	0	0	0	0	0	0	0	0	0	0	0	0	0	0	0	0	0
102	2.5	6	1.5	1	1	1.5	1	6	1	1	11	1	1	11	1	1	6	0.5	1	6	0	1	0	0	0	0	0	0	0	0	0	0	0	0	0	0	0	0	0	0	0	0	0	0	0	0	0	0	0
103	2.5	6	0.5	1	11	0	1	0	0	0	0	0	0	0	0	0	0	0	0	0	0	0	0	0	0	0	0	0	0	0	0	0	0	0	0	0	0	0	0	0	0	0	0	0	0	0	0	0	0
104	3	6	2	1	6	2	1	6	1.5	1	6	1	1	6	0	1	0	0	0	0	0	0	0	0	0	0	0	0	0	0	0	0	0	0	0	0	0	0	0	0	0	0	0	0	0	0	0	0	0
105	2.5	12	2	1	12	1.5	1	11	1.5	1	6	1	1	6	0.5	1	6	0.5	1	12	0	1	0	0	0	0	0	0	0	0	0	0	0	0	0	0	0	0	0	0	0	0	0	0	0	0	0	0	0
106	8.5	6	4.5	1	11	3.5	1	11	3	1	12	2.5	1	12	1.5	1	12	1	1	6	0	1	0	0	0	0	0	0	0	0	0	0	0	0	0	0	0	0	0	0	0	0	0	0	0	0	0	0	0
107	2.5	6	1	1	11	1	1	11	0.5	1	6	0	1	0	0	0	0	0	0	0	0	0	0	0	0	0	0	0	0	0	0	0	0	0	0	0	0	0	0	0	0	0	0	0	0	0	0	0	0
108	8	1	2	1	6	0.5	1	11	0.5	1	6	0.5	1	11	0.5	1	6	0	1	6	0	1	6	0	1	6	0	1	0	0	0	0	0	0	0	0	0	0	0	0	0	0	0	0	0	0	0	0	0
109	1	9	1	1	6	1	1	6	0.5	1	6	0	1	6	0	1	0	0	0	0	0	0	0	0	0	0	0	0	0	0	0	0	0	0	0	0	0	0	0	0	0	0	0	0	0	0	0	0	0
115	6	6	1.5	1	6	1.5	1	6	1	1	6	1	1	6	1	1	9	0.5	1	9	0.5	1	6	0	1	0	0	0	0	0	0	0	0	0	0	0	0	0	0	0	0	0	0	0	0	0	0	0	0
1	9.5	4	7.5	1	4	6	1	11	2	2	5	1.5	1	5	1.5	1	5	1	1	5	0.5	1	5	0	1	0	0	0	0	0	0	0	0	0	0	0	0	0	0	0	0	0	0	0	0	0	0	0	0
2	14	6	11	1	6	11	2	6	10.5	2	6	10.5	2	6	10	1	10	2	1	5	0.5	2	5	0	1	0	0	0	0	0	0	0	0	0	0	0	0	0	0	0	0	0	0	0	0	0	0	0	0
3	36	12	36	1	12	28	1	3	24.5	1	4	20.5	1	1	20.5	1	12	12.5	1	12	0.5	1	5	0.5	1	5	0	1	0	0	0	0	0	0	0	0	0	0	0	0	0	0	0	0	0	0	0	0	0
4	4	5	3	1	11	3	1	11	3	1	12	1.5	1	5	1.5	1	5	1	1	5	1	1	5	0.5	1	5	0	2	0	0	0	0	0	0	0	0	0	0	0	0	0	0	0	0	0	0	0	0	0
5	7	5	4	1	11	2.5	1	11	2	1	5	1.5	1	5	1.5	1	5	0.5	1	5	0	1	6	0	1	6	0	1	0	0	0	0	0	0	0	0	0	0	0	0	0	0	0	0	0	0	0	0	0
6	2	4	2	1	11	2	1	11	2	1	4	2	1	5	0.5	1	5	0.5	1	5	0	1	6	0	1	0	0	0	0	0	0	0	0	0	0	0	0	0	0	0	0	0	0	0	0	0	0	0	0
7	12	12	8	1	11	8	1	11	8	1	12	1	1	6	1	1	6	1	1	6	1	1	6	0.5	1	6	0.5	1	12	0	1	0	0	0	0	0	0	0	0	0	0	0	0	0	0	0	0	0	0
8	2	12	0.5	1	5	0.5	1	11	0.5	1	5	0	1	0	0	0	0	0	0	0	0	0	0	0	0	0	0	0	0	0	0	0	0	0	0	0	0	0	0	0	0	0	0	0	0	0	0	0	0
9	24	12	12	1	12	10	1	6	8.5	1	11	8	1	11	0	1	6	0	1	0	0	0	0	0	0	0	0	0	0	0	0	0	0	0	0	0	0	0	0	0	0	0	0	0	0	0	0	0	0
10	9.5	5	6.5	1	1	6.5	1	12	6	5	12	5	6	5	4.5	1	6	4.5	1	11	4.5	1	11	3.5	2	6	3.5	1	11	2.5	2	6	2.5	1	11	1.5	1	6	1.5	1	5	0	1	0	0	0	0	0	0
11	36	12	14	1	1	14	1	3	10	1	1	10	1	12	4.5	1	6	3.5	1	6	3.5	1	6	3	1	11	3	1	6	3	1	12	0	1	5	0	1	0	0	0	0	0	0	0	0	0	0	0	0
12	4	12	2	1	6	1	1	6	1	1	6	0.5	1	12	0.5	1	12	0	1	0	0	0	0	0	0	0	0	0	0	0	0	0	0	0	0	0	0	0	0	0	0	0	0	0	0	0	0	0	0
13	2	6	1	1	6	1	1	6	0.5	1	6	0.5	1	5	0	1	0	0	0	0	0	0	0	0	0	0	0	0	0	0	0	0	0	0	0	0	0	0	0	0	0	0	0	0	0	0	0	0	0
14	3	1	2	1	5	1.5	1	5	1.5	1	5	1	1	5	0	1	0	0	0	0	0	0	0	0	0	0	0	0	0	0	0	0	0	0	0	0	0	0	0	0	0	0	0	0	0	0	0	0	0
15	5.5	12	4.5	1	12	3	1	5	2	1	11	1.5	1	11	1	1	5	0.5	1	5	0.5	1	12	0.5	1	5	0	1	0	0	0	0	0	0	0	0	0	0	0	0	0	0	0	0	0	0	0	0	0
16	9	12	8	1	1	8	1	9	1	1	9	1	1	5	1	1	6	0.5	1	5	0.5	1	5	0	1	0	0	0	0	0	0	0	0	0	0	0	0	0	0	0	0	0	0	0	0	0	0	0	0
18	6	1	5 to 2	7	12	1	2	6	1	1	6	0	1	12	0	1	0	0	0	0	0	0	0	0	0	0	0	0	0	0	0	0	0	0	0	0	0	0	0	0	0	0	0	0	0	0	0	0	0
19	12	12	12 to 2	12	11	1	2	12	0	1	0	0	0	0	0	0	0	0	0	0	0	0	0	0	0	0	0	0	0	0	0	0	0	0	0	0	0	0	0	0	0	0	0	0	0	0	0	0	0
20	17	12	16.5	1	12	16.5	1	12	16.5	1	12	16	1	12	16	1	12	16	1	12	2	1	12	2	1	6	2	1	6	1.5	1	12	1.5	1	12	1.5	1	5	0	1	12	0	1	0	0	0	0	0	0
21	1.5	12	1.5	1	5	1	1	5	1	1	12	0	1	0	0	0	0	0	0	0	0	0	0	0	0	0	0	0	0	0	0	0	0	0	0	0	0	0	0	0	0	0	0	0	0	0	0	0	0
22	5	1	4	1	12	3	1	12	1.5	1	11	1.5	1	11	0.5	1	5	0	1	12	0	1	0	0	0	0	0	0	0	0	0	0	0	0	0	0	0	0	0	0	0	0	0	0	0	0	0	0	0
23	5.5	5	3.5	1	5	3.5	1	5	3	1	5	2.5	1	5	0.5	1	12	0	1	0	0	0	0	0	0	0	0	0	0	0	0	0	0	0	0	0	0	0	0	0	0	0	0	0	0	0	0	0	0
24	23	3	21	1	3	19	1	3	17	1	9	11	1	9	11	1	2	1	1	5	0	1	5	0	1	0	0	0	0	0	0	0	0	0	0	0	0	0	0	0	0	0	0	0	0	0	0	0	0
25	15	12	14	1	3	12	1	12	10.5	1	12	8.5	1	12	7	1	11	2.5	1	11	2	1	12	1.5	2	5	1	1	12	1	2	5	0.5	1	12	0	1	0	0	0	0	0	0	0	0	0	0	0	0
26	1.5	12	1.5	1	12	1.5	1	9	1	1	9	1	1	12	1	1	12	0.5	1	12	0.5	1	12	0	2	0	0	0	0	0	0	0	0	0	0	0	0	0	0	0	0	0	0	0	0	0	0	0	0
27	1	12	1	1	12	0.5	1	12	0	1	0	0	0	0	0	0	0	0	0	0	0	0	0	0	0	0	0	0	0	0	0	0	0	0	0	0	0	0	0	0	0	0	0	0	0	0	0	0	0
28	9.5	9	8.5	1	1	8.5	1	9	7.5	1	9	6.5	2	12	4.5	1	5	1.5	1	1	1.5	1	12	1	1	10	0	1	0	0	0	0	0	0	0	0	0	0	0	0	0	0	0	0	0	0	0	0	0
29	4	12	2	1	12	1	1	5	0.5	1	5	0.5	1	12	0	1	0	0	0	0	0	0	0	0	0	0	0	0	0	0	0	0	0	0	0	0	0	0	0	0	0	0	0	0	0	0	0	0	0
30	13	7	11	1	7	10	1	7	8	1	12	6	1	3	2	1	11	1.5	1	11	1.5	1	3	1	1	12	1	1	6	0.5	1	12	0	1	0	0	0	0	0	0	0	0	0	0	0	0	0	0	0
31	6	3	4	1	3	2	1	3	1	1	5	0	1	10	0	1	0	0	0	0	0	0	0	0	0	0	0	0	0	0	0	0	0	0	0	0	0	0	0	0	0	0	0	0	0	0	0	0	0
32	4	9	2.5	1	1	2.5	1	9	2	1	10	5	1	5	5	1	10	5	1	10	5	1	5	5	1	5	0	1	10	0	1	0	0	0	0	0	0	0	0	0	0	0	0	0	0	0	0	0	0
33	4.5	9	1.5	1	10	0.5	1	5	0.5	1	10	0.5	1	10	0	1	5	0	1	5	0	1	10	0	1	0	0	0	0	0	0	0	0	0	0	0	0	0	0	0	0	0	0	0	0	0	0	0	0
34	5.5	9	5.5	1	6	4	1	5	3	1	5	2.5	1	6	2.5	1	6	2.5	1	5	0	1	0	0	0	0	0	0	0	0	0	0	0	0	0	0	0	0	0	0	0	0	0	0	0	0	0	0	0
35	12	9	8	1	12	1	1	12	1	1	5	1	1	5	0	1	10	0	1	0	0	0	0	0	0	0	0	0	0	0	0	0	0	0	0	0	0	0	0	0	0	0	0	0	0	0	0	0	0
36	8	7	0.5	1	5	0.5	1	11	0.5	1	5	0.5	1	11	0.5	1	5	0	1	0	0	0	0	0	0	0	0	0	0	0	0	0	0	0	0	0	0	0	0	0	0	0	0	0	0	0	0	0	0
39	7.5	12	3.5	1	12	1	4	12	0	1	0	0	0	0	0	0	0	0	0	0	0	0	0	0	0	0	0	0	0	0	0	0	0	0	0	0	0	0	0	0	0	0	0	0	0	0	0	0	0
40	4	6	2	1	6	1	2	5	0	1	0	0	0	0	0	0	0	0	0	0	0	0	0	0	0	0	0	0	0	0	0	0	0	0	0	0	0	0	0	0	0	0	0	0	0	0	0	0	0
41	8	12	3	1	5	2.5	1	5	1	1	5	0.5	1	5	0	1	0	0	0	0	0	0	0	0	0	0	0	0	0	0	0	0	0	0	0	0	0	0	0	0	0	0	0	0	0	0	0	0	0
42	4	5	1	1	5	1	1	5	0.5	1	5	0	1	6	0	1	0	0	0	0	0	0	0	0	0	0	0	0	0	0	0	0	0	0	0	0	0	0	0	0	0	0	0	0	0	0	0	0	0
43	4	5	0.5	1	5	0.5	1	5	0.5	1	5	0.5	1	5	0	1	0	0	0	0	0	0	0	0	0	0	0	0	0	0	0	0	0	0	0	0	0	0	0	0	0	0	0	0	0	0	0	0	0
44	12	12	10	1	5	10	1	6	10	1	5	2	1	11	1.5	1	11	1	1	5	1	1	5	0.5	1	5	0.5	1	5	0	1	0	0	0	0	0	0	0	0	0	0	0	0	0	0	0	0	0	0
45	5	5	5	1	1	5	1	12	1	1	11	1	1	11	0.5	1	5	0.5	1	5	0.5	1	5	0	1	0	0	0	0	0	0	0	0	0	0	0	0	0	0	0	0	0	0	0	0	0	0	0	0
46	4	9	2	1	5	1	1	5	1	1	5	0.5	1	5	0	1	0	0	0	0	0	0	0	0	0	0	0	0	0	0	0	0	0	0	0	0	0	0	0	0	0	0	0	0	0	0	0	0	0
47	4	9	2	1	9	1.5	1	9	1.5	1	9	1	1	9	1	1	9	1	1	6	1	1	6	0.5	1	6	0.5	1	5	0	1	5	0	1	0	0	0	0	0	0	0	0	0	0	0	0	0	0	0
48	3	3	1	1	5	0.5	1	5	0	1	0	0	0	0	0	0	0	0	0	0	0	0	0	0	0	0	0	0	0	0	0	0	0	0	0	0	0	0	0	0	0	0	0	0	0	0	0	0	0
59	6.5	5	3	1	1	2.5	1	9	2.5	1	9	2	1	5	1.5	1	12	1.5	1	12	1.5	1	5	0.5	1	5	0.5	1	12	0.5	1	12	0	1	5	0	1	0	0	0	0	0	0	0	0	0	0	0	0
60	4	5	3	1	11	1	1	11	1	1	5	1	1	5	0	1	0	0	0	0	0	0	0	0	0	0	0	0	0	0	0	0	0	0	0	0	0	0	0	0	0	0	0	0	0	0	0	0	0
61	3.5	6	2.5	1	1	2.5	1	11	2	1	11	1.5	1	11	1.5	1	6	1	1	12	0.5	1	5	0	1	0	0	0	0	0	0	0	0	0	0	0	0	0	0	0	0	0	0	0	0	0	0	0	0
62	9	1	8	1	6	7	1	6	7	1	6	7	1	5	6.5	1	6	6	1	6	1.5	1	6	1	1	5	0	1	0	0	0	0	0	0	0	0	0	0	0	0	0	0	0	0	0	0	0	0	0
63	7	6	2.5	1	6	2	1	6	1.5	1	6	1	1	6	1	1	6	0.5	1	5	0	1	0	0	0	0	0	0	0	0	0	0	0	0	0	0	0	0	0	0	0	0	0	0	0	0	0	0	0
64	8.5	12	6.5	8	12	1.5	1	6	1.5	1	6	1.5	1	6	1	1	6	1	1	12	0.5	1	5	0.5	1	12	0	1	0	0	0	0	0	0	0	0	0	0	0	0	0	0	0	0	0	0	0	0	0
65	13	1	11	1	1	10	1	1	9	1	6	8	1	6	7.5	1	6	7	1	3	5.5	1	11	5.5	1	11	5.5	1	6	1.5	1	6	1	1	6	0.5	1	5	0	1	0	0	0	0	0	0	0	0	0
66	2.5	3	2	2	1	2	1	9	2	1	3	1.5	1	9	1.5	1	6	1	1	11	1	2	6	0.5	1	5	0	1	0	0	0	0	0	0	0	0	0	0	0	0	0	0	0	0	0	0	0	0	0
67	4	5	3	1	11	2	1	11	2	1	5	0	1	0	0	0	0	0	0	0	0	0	0	0	0	0	0	0	0	0	0	0	0	0	0	0	0	0	0	0	0	0	0	0	0	0	0	0	0
68	4	3	3.5	1	1	3.5	1	5	0.5	1	5	0.5	1	5	0	1	0	0	0	0	0	0	0	0	0	0	0	0	0	0	0	0	0	0	0	0	0	0	0	0	0	0	0	0	0	0	0	0	0
72	13	12	12.5	2	12	12	2	12	11	1	12	10	3	12	9.5	1	12	9	1	12	8.5	2	12	8	2	12	8	2	12	7.5	2	12	7	2	12	2	1	12	0.5	1	0	0	0	0	0	0	0	0	0
73	14	5	6	1	5	5	1	6	3	1	11	3	2	5	2.5	1	5	2	1	5	1.5	1	5	0	2	6	0	1	0	0	0	0	0	0	0	0	0	0	0	0	0	0	0	0	0	0	0	0	0
74	13	6	11	1	11	11	1	11	10.5	1	12	2	1	5	1.5	1	5	1	1	5	1	1	5	0.5	1	5	0	1	0	0	0	0	0	0	0	0	0	0	0	0	0	0	0	0	0	0	0	0	0
75	6.5	12	5.5	1	12	4.5	1	12	4	1	12	3	1	11	2.5	1	11	2	1	5	0	1	12	0	1	0	0	0	0	0	0	0	0	0	0	0	0	0	0	0	0	0	0	0	0	0	0	0	0
76	3.5	12	3.5	1	9	3.5	1	6	3.5	1	6	2.5	1	12	0.5	1	6	0.5	1	12	0	1	0	0	0	0	0	0	0	0	0	0	0	0	0	0	0	0	0	0	0	0	0	0	0	0	0	0	0
77	8	12	5	1	12	4	1	12	3	1	12	3	1	12	2	1	12	1.5	1	12	1	1	5	0	1	0	0	0	0	0	0	0	0	0	0	0	0	0	0	0	0	0	0	0	0	0	0	0	0
78	13	5	9	1	1	9	1	5	5	1	6	3	1	6	3	1	6	2.5	1	6	0	1	5	0	1	0	0	0	0	0	0	0	0	0	0	0	0	0	0	0	0	0	0	0	0	0	0	0	0
79	8	5	4	1	1	4	1	3	3.5	1	11	3.5	1	1	3.5	1	5	2	1	6	2	1	5	0	1	0	0	0	0	0	0	0	0	0	0	0	0	0	0	0	0	0	0	0	0	0	0	0	0
80	11.5	7	7.5	1	7	7	1	1	5	1	10	1	1	5	1	1	5	0.5	1	5	0	1	0	0	0	0	0	0	0	0	0	0	0	0	0	0	0	0	0	0	0	0	0	0	0	0	0	0	0
81	8	12	7.5	1	12	6.5	1	12	5.5	1	1	5	1	1	4.5	1	1	3.5	1	1	2.5	1	1	1.5	1	12	1	1	5	1	1	3	1	1	12	1	1	6	0.5	1	12	0	1	5	0	1	0	0	0
82	20	12	16	1	6	16	1	6	15.5	1	9	14.5	1	6	4	1	11	4	1	6	3	1	10	3	1	5	0	1	0	0	0	0	0	0	0	0	0	0	0	0	0	0	0	0	0	0	0	0	0
83	2	12	0.5	1	5	0.5	1	5	0.5	1	5	0	1	5	0	1	5	0	1	0	0	0	0	0	0	0	0	0	0	0	0	0	0	0	0	0	0	0	0	0	0	0	0	0	0	0	0	0	0
84	6.5	12	4.5	1	12	4	1	12	3.5	1	12	3	2	12	2.5	1	12	2	3	12	1	2	5	0.5	1	12	0	1	0	0	0	0	0	0	0	0	0	0	0	0	0	0	0	0	0	0	0	0	0
85	6	12	5.5	3	12	5	3	12	4	6	12	3	6	11	2	1	11	0.5	1	5	0	1	5	0	1	0	0	0	0	0	0	0	0	0	0	0	0	0	0	0	0	0	0	0	0	0	0	0	0
86	10	12	9 to 4	11	12	3	1	12	3	1	10	3	1	12	2	1	12	2	1	5	2	1	5	0.5	1	12	0	1	0	0	0	0	0	0	0	0	0	0	0	0	0	0	0	0	0	0	0	0	0
87	20	3	19	2	1	15	1	12	11 to 1	8	12	0	2	6	0	1	5	0	1	0	0	0	0	0	0	0	0	0	0	0	0	0	0	0	0	0	0	0	0	0	0	0	0	0	0	0	0	0	0
88	8.5	3	2.5	3	3	2	3	9	1.5	3	9	1	1	6	0.5	1	6	0.5	1	6	0	1	12	0	1	0	0	0	0	0	0	0	0	0	0	0	0	0	0	0	0	0	0	0	0	0	0	0	0
89	4.5	12	1.5	1	12	1	1	12	1	1	12	0	1	0	0	0	0	0	0	0	0	0	0	0	0	0	0	0	0	0	0	0	0	0	0	0	0	0	0	0	0	0	0	0	0	0	0	0	0
90	8	12	7.5	1	12	6.5	1	12	6.5	1	5	5.5	1	5	5	1	5	1	1	5	1	1	5	0.5	1	5	0.5	1	5	0	1	0	0	0	0	0	0	0	0	0	0	0	0	0	0	0	0	0	0
91	3	12	2.5	1	12	1.5	1	6	1.5	1	6	1.5	1	12	1	1	6	0.5	1	12	0	1	0	0	0	0	0	0	0	0	0	0	0	0	0	0	0	0	0	0	0	0	0	0	0	0	0	0	0
92	7	7	6.5	1	12	6.5	1	5	5	1	5	4.5	1	12	0.5	1	12	0	1	0	0	0	0	0	0	0	0	0	0	0	0	0	0	0	0	0	0	0	0	0	0	0	0	0	0	0	0	0	0
93	3	12	2.5	1	12	1.5	1	5	1.5	1	5	1	1	5	0.5	1	12	0	1	0	0	0	0	0	0	0	0	0	0	0	0	0	0	0	0	0	0	0	0	0	0	0	0	0	0	0	0	0	0
94	3	3	1.5	1	1	1.5	1	5	1	1	5	0.5	1	5	0.5	1	5	0	1	0	0	0	0	0	0	0	0	0	0	0	0	0	0	0	0	0	0	0	0	0	0	0	0	0	0	0	0	0	0
95	4.5	12	1	1	5	0.5	1	5	0	1	5	0	1	6	0	1	12	0	1	0	0	0	0	0	0	0	0	0	0	0	0	0	0	0	0	0	0	0	0	0	0	0	0	0	0	0	0	0	0
96	6.5	12	2.5	1	5	2.5	1	5	1.5	1	5	0.5	1	12	0.5	1	0	0	0	0	0	0	0	0	0	0	0	0	0	0	0	0	0	0	0	0	0	0	0	0	0	0	0	0	0	0	0	0	0
97	9.5	1	5.5	1	7	1.5	1	12	1	1	6	1	3	6	0.5	1	6	0.5	1	6	0.5	1	6	0	1	5	0	1	0	0	0	0	0	0	0	0	0	0	0	0	0	0	0	0	0	0	0	0	0
98	6	12	5.5	1	12	5	1	12	4	1	11	3.5	1	11	3	1	12	2.5	1	5	2.5	1	5	2.5	1	5	2	1	6	2	1	6	1.5	1	12	1.5	1	5	0.5	1	5	0	1	0	0	0	0	0	0
99	18	6	16	1	1	16	1	6	15.5	1	9	15.5	1	1	15.5	1	6	14.5	1	6	14.5	1	6	14.5	1	6	14.5	1	12	0.5	1	6	0.5	1	6	0.5	1	6	0	1	12	0	1	5	0	1	0	0	0
100	8	1	7	1	1	5	1	1	3	1	5	1.5	1	5	1.5	1	5	1.5	1	12	0	1	5	0	1	6	0	1	0	0	0	0	0	0	0	0	0	0	0	0	0	0	0	0	0	0	0	0	0
1	48	8	32	1	7	20	1	1	9.5	1	1	7.5	1	1	5.5	1	3	5	1	6	2	2	6	1	1	6	0	1	5	0	1	0	0	0	0	0	0	0	0	0	0	0	0	0	0	0	0	0	0
2	18	1	18	1	1	18	1	3	14	1	5	6	1	5	6	1	5	5.5	1	5	1	1	5	1	1	5	0.5	1	12	0.5	1	12	0	1	5	0	1	0	0	0	0	0	0	0	0	0	0	0	0
3	7.5	2	3.5	1	2	3.5	1	2	3.5	1	5	1.5	1	1	1.5	1	5	1.5	1	5	0.5	1	5	0	1	12	0	1	0	0	0	0	0	0	0	0	0	0	0	0	0	0	0	0	0	0	0	0	0
4	7	3	6.5	1	1	6.5	1	12	5	1	5	5	1	5	4	1	5	4	1	6	1	1	0	0	0	0	0	0	0	0	0	0	0	0	0	0	0	0	0	0	0	0	0	0	0	0	0	0	0
5	3.5	12	2.5	1	5	1.5	1	5	1	1	5	0	1	12	0	1	0	0	0	0	0	0	0	0	0	0	0	0	0	0	0	0	0	0	0	0	0	0	0	0	0	0	0	0	0	0	0	0	0
6	10	12	2	1	9	0.5	1	12	0.5	1	5	0	1	0	0	0	0	0	0	0	0	0	0	0	0	0	0	0	0	0	0	0	0	0	0	0	0	0	0	0	0	0	0	0	0	0	0	0	0
7	24	12	23	1	3	21	1	3	20.5	1	11	20.5	1	3	20.5	1	3	16.5	1	6	12.5	1	1	12.5	1	9	8.5	1	11	8.5	1	9	8.5	1	5	6.5	1	1	6.5	1	12	6	1	12	6	1	12	5.5	1
8	6.5	12	5.5	1	12	4.5	1	12	3.5	1	12	3	1	6	2	1	6	1.5	4	5	0	1	0	0	0	0	0	0	0	0	0	0	0	0	0	0	0	0	0	0	0	0	0	0	0	0	0	0	0
9	2.5	12	2	1	12	1.5	1	6	1	1	6	1	1	6	0.5	1	12	0	1	5	0	1	0	0	0	0	0	0	0	0	0	0	0	0	0	0	0	0	0	0	0	0	0	0	0	0	0	0	0
10	5	1	4	1	6	1.5	1	6	1.5	1	6	1.5	1	6	1.5	1	6	1	1	5	0	1	0	0	0	0	0	0	0	0	0	0	0	0	0	0	0	0	0	0	0	0	0	0	0	0	0	0	0
11	17.5	6	15.5	1	6	15	1	6	15	1	9	14	1	9	13.5	1	6	13.5	1	11	11	1	11	11	1	6	11	1	1	11	1	6	11	1	1	2	1	6	2	1	11	1	1	11	0.5	1	6	0	1
12	12	12	10.5	1	12	10	1	12	9	2	12	8.5	2	12	5	2	12	4.5	2	12	2	2	12	0.5	1	6	0.5	1	6	0	1	12	0	1	5	0	1	0	0	0	0	0	0	0	0	0	0	0	0
13	2.5	1	2.5	3	1	2	1	6	1.5	3	6	1	3	6	0.5	1	5	0	1	12	0	1	0	0	0	0	0	0	0	0	0	0	0	0	0	0	0	0	0	0	0	0	0	0	0	0	0	0	0
14	4	12	1	1	5	0.5	1	5	0	1	12	0	1	0	0	0	0	0	0	0	0	0	0	0	0	0	0	0	0	0	0	0	0	0	0	0	0	0	0	0	0	0	0	0	0	0	0	0	0
15	4	12	3	1	5	2.5	1	5	2.5	1	5	2	1	12	2	1	5	0	1	0	0	0	0	0	0	0	0	0	0	0	0	0	0	0	0	0	0	0	0	0	0	0	0	0	0	0	0	0	0
16	3.5	12	2	1	12	1.5	1	5	1.5	1	5	1.5	1	5	0.5	1	5	0	1	12	0	1	0	0	0	0	0	0	0	0	0	0	0	0	0	0	0	0	0	0	0	0	0	0	0	0	0	0	0
17	22	12	22	1	12	1	1	6	1	1	12	0	1	5	0	1	0	0	0	0	0	0	0	0	0	0	0	0	0	0	0	0	0	0	0	0	0	0	0	0	0	0	0	0	0	0	0	0	0
18	4	12	2	1	6	2	1	12	1.5	1	6	1.5	1	12	1.5	1	6	1.5	1	11	1.5	1	11	1	1	12	0.5	1	6	0.5	1	12	0	1	5	0	1	0	0	0	0	0	0	0	0	0	0	0	0
19	12.5	6	3.5	1	6	3.5	1	6	3	1	6	1.5	1	6	0.5	1	5	0	1	0	0	0	0	0	0	0	0	0	0	0	0	0	0	0	0	0	0	0	0	0	0	0	0	0	0	0	0	0	0
20	4	7	2.5	1	5	0.5	1	5	0.5	1	5	0	1	0	0	0	0	0	0	0	0	0	0	0	0	0	0	0	0	0	0	0	0	0	0	0	0	0	0	0	0	0	0	0	0	0	0	0	0
21	50	9	49	1	9	49	1	6	33	1	6	33	1	6	33	1	5	1	1	5	1	1	9	1	1	11	1	1	11	0.5	1	9	0.5	1	6	0.5	1	5	0	1	0	0	0	0	0	0	0	0	0
22	10	7	9	1	12	7	1	6	4	1	6	1	1	11	1	1	11	0.5	1	6	0.5	1	5	0	1	0	0	0	0	0	0	0	0	0	0	0	0	0	0	0	0	0	0	0	0	0	0	0	0
23	14	6	2	2	6	0	1	0	0	0	0	0	0	0	0	0	0	0	0	0	0	0	0	0	0	0	0	0	0	0	0	0	0	0	0	0	0	0	0	0	0	0	0	0	0	0	0	0	0
24	14	1	6	1	1	4	1	6	1	1	6	1	1	6	1	1	5	0.5	1	5	0	1	6	0	1	6	0	1	0	0	0	0	0	0	0	0	0	0	0	0	0	0	0	0	0	0	0	0	0
25	11	12	7.5	1	1	5.5	1	12	1.5	1	6	1.5	1	6	1.5	1	6	1	1	6	0	1	0	0	0	0	0	0	0	0	0	0	0	0	0	0	0	0	0	0	0	0	0	0	0	0	0	0	0
26	5.5	12	2	1	12	2	1	6	2	1	6	1	1	12	1	1	6	0.5	1	6	0.5	1	6	0	1	6	0	1	12	0	1	0	0	0	0	0	0	0	0	0	0	0	0	0	0	0	0	0	0
27	12	12	4 to 2	5	12	1	1	6	1	2	11	1	2	6	0	1	12	0	1	0	0	0	0	0	0	0	0	0	0	0	0	0	0	0	0	0	0	0	0	0	0	0	0	0	0	0	0	0	0
28	3.5	12	1.5	1	6	0.5	1	6	0.5	1	6	0.5	1	6	0.5	1	12	0	1	6	2	0	0	0	0	0	0	0	0	0	0	0	0	0	0	0	0	0	0	0	0	0	0	0	0	0	0	0	0
29	3	12	2	1	6	1.5	1	6	1	2	12	0	1	0	0	0	0	0	0	0	0	0	0	0	0	0	0	0	0	0	0	0	0	0	0	0	0	0	0	0	0	0	0	0	0	0	0	0	0
30	9	12	7.5	1	1	6.5	1	12	4.5	1	12	1.5	1	6	1.5	1	6	1	1	12	0	1	0	0	0	0	0	0	0	0	0	0	0	0	0	0	0	0	0	0	0	0	0	0	0	0	0	0	0
31	10	12	10	1	12	9	1	12	7	1	12	5	1	12	3	1	12	1	1	12	1	1	12	0.5	1	6	0.5	1	12	0.5	1	6	0.5	1	12	0.5	1	6	0.5	1	12	0	1	0	0	0	0	0	0
32	23	5	11	1	12	8	1	5	4	1	6	0.5	1	11	0.5	1	6	0.5	1	5	0	1	6	0	1	0	0	0	0	0	0	0	0	0	0	0	0	0	0	0	0	0	0	0	0	0	0	0	0
33	16	1	10.5	1	5	2.5	1	5	2.5	1	5	2	1	5	0	1	0	0	0	0	0	0	0	0	0	0	0	0	0	0	0	0	0	0	0	0	0	0	0	0	0	0	0	0	0	0	0	0	0
34	10	7	8	1	7	7.5	1	6	0.5	1	11	0.5	1	6	0.5	1	11	0.5	1	6	0.5	1	12	0	1	0	0	0	0	0	0	0	0	0	0	0	0	0	0	0	0	0	0	0	0	0	0	0	0
35	10	12	6	1	12	5	1	12	4.5	1	12	4.5	1	12	4.5	1	12	4	1	12	4	1	12	4	1	12	3	1	6	2.5	1	11	2.5	1	11	1.5	1	11	1	1	12	1	1	6	0.5	1	6	0	1
36	1.5	1	1.5	1	12	1	1	5	0.5	1	6	0.5	1	11	0.5	2	6	0.5	3	5	0	2	0	0	0	0	0	0	0	0	0	0	0	0	0	0	0	0	0	0	0	0	0	0	0	0	0	0	0
37	9	2	9	1	5	9	1	1	9	1	5	8.5	2	5	8	1	2	1	1	6	1	1	6	0.5	1	5	0	1	0	0	0	0	0	0	0	0	0	0	0	0	0	0	0	0	0	0	0	0	0
38	8	12	5	1	12	4	1	6	4	1	6	3.5	2	6	3	1	6	3	1	6	2	1	6	1	1	0	0	0	0	0	0	0	0	0	0	0	0	0	0	0	0	0	0	0	0	0	0	0	0
39	16	12	14	1	12	12	1	12	10	1	12	8	1	12	6	1	12	4	1	12	3	1	12	2	1	6	1	5	6	0	3	0	0	0	0	0	0	0	0	0	0	0	0	0	0	0	0	0	0
		Provider type
		1. Pharmacy / Drugstore
		2. Dispensary
		3. Private clinic / private practitioner
		4. Quack
		5. Government health facility (CHC, PHC, SC)
		6. Government hospital
		7. Traditional healers / herbalists
		8. AYUSH (Ayurveda, Yoga, Unani, Siddha, Homeopath)
		9. Private hospital
		10. Community Health Worker
		11. Diagnostic centre
		12. Other (specify)
[truncated: 594 more columns]

## Sheet: Hospitalization
Sl no.	Have you been previously hospitalized during your current TB treatment phase and or before the TB treatment started because of TB?	Time	Hospitalization (#1)	Type of hospital	Number of days hospitalised	Travel time one way (hours)	Day charges (total for stay)	Consultation fee (total for stay)	Radiography and other imaging (total for stay)	Lab tests including cost of transporting samples (total for stay)	Other procedures, including surgery, biopsy, etc	Medicines to treat TB (total for stay)	Other medicines, including nutritional supplements (total for stay)	Travel (total for stay)	Food (total for stay)	Other (payment for linen, soap, other services & administrative) (total for stay)	Did anyone accompany you? (Yes / No)	If yes, how many	Mode of transport	Approx. km (one way)	Did anyone stayed with you (Y/N)	How Many	How many days did they stay with you	Accommodation cost	Hospitalization #2	Type of hospital	Number of days hospitalised	Travel time one way (hours)	Day charges (total for stay)	Consultation fee (total for stay)	Radiography and other imaging (total for stay)	Lab tests including cost of transporting samples (total for stay)	Other procedures, including surgery, biopsy, etc	Medicines to treat TB (total for stay)	Other medicines, including nutritional supplements (total for stay)	Travel (total for stay)	Food (total for stay)	Other (payment for linen, soap, other services & administrative) (total for stay)	Did anyone accompany you? (Yes / No)	If yes, how many	Mode of transport	Approx. km (one way)	Did anyone stayed with you (Y/N)	How Many	How many days did they stay with you	Accommodation cost	Hospitalization # 3	Type of hospital	Number of days hospitalised
25	2	0	0	0	0	0	0	0	0	0	0	0	0	0	0	0	0	0	0	0	0	0	0	0	0	0	0	0	0	0	0	0	0	0	0	0	0	0	0	0	0	0	0	0	0	0	0	0	0
26	2	0	0	0	0	0	0	0	0	0	0	0	0	0	0	0	0	0	0	0	0	0	0	0	0	0	0	0	0	0	0	0	0	0	0	0	0	0	0	0	0	0	0	0	0	0	0	0	0
27	2	0	0	0	0	0	0	0	0	0	0	0	0	0	0	0	0	0	0	0	0	0	0	0	0	0	0	0	0	0	0	0	0	0	0	0	0	0	0	0	0	0	0	0	0	0	0	0	0
28	2	0	0	0	0	0	0	0	0	0	0	0	0	0	0	0	0	0	0	0	0	0	0	0	0	0	0	0	0	0	0	0	0	0	0	0	0	0	0	0	0	0	0	0	0	0	0	0	0
29	1	1	1	1	8	1.5	0	0	0	0	0	500	0	400	0	0	Y	2	Ambulance	0	N	0	0	0	0	0	0	0	0	0	0	0	0	0	0	0	0	0	0	0	0	0	0	0	0	0	0	0	0
30	2	0	0	0	0	0	0	0	0	0	0	0	0	0	0	0	0	0	0	0	0	0	0	0	0	0	0	0	0	0	0	0	0	0	0	0	0	0	0	0	0	0	0	0	0	0	0	0	0
31	1	1	1	3	1	1	0	0	0	0	4000	100	0	200	100	0	Y	2	Bus/Auto	0	N	0	0	0	0	0	0	0	0	0	0	0	0	0	0	0	0	0	0	0	0	0	0	0	0	0	0	0	0
33	2	0	0	0	0	0	0	0	0	0	0	0	0	0	0	0	0	0	0	0	0	0	0	0	0	0	0	0	0	0	0	0	0	0	0	0	0	0	0	0	0	0	0	0	0	0	0	0	0
34	2	0	0	0	0	0	0	0	0	0	0	0	0	0	0	0	0	0	0	0	0	0	0	0	0	0	0	0	0	0	0	0	0	0	0	0	0	0	0	0	0	0	0	0	0	0	0	0	0
37	2	0	0	0	0	0	0	0	0	0	0	0	0	0	0	0	0	0	0	0	0	0	0	0	0	0	0	0	0	0	0	0	0	0	0	0	0	0	0	0	0	0	0	0	0	0	0	0	0
38	2	0	0	0	0	0	0	0	0	0	0	0	0	0	0	0	0	0	0	0	0	0	0	0	0	0	0	0	0	0	0	0	0	0	0	0	0	0	0	0	0	0	0	0	0	0	0	0	0
44	2	0	0	0	0	0	0	0	0	0	0	0	0	0	0	0	0	0	0	0	0	0	0	0	0	0	0	0	0	0	0	0	0	0	0	0	0	0	0	0	0	0	0	0	0	0	0	0	0
45	2	0	0	0	0	0	0	0	0	0	0	0	0	0	0	0	0	0	0	0	0	0	0	0	0	0	0	0	0	0	0	0	0	0	0	0	0	0	0	0	0	0	0	0	0	0	0	0	0
46	2	0	0	0	0	0	0	0	0	0	0	0	0	0	0	0	0	0	0	0	0	0	0	0	0	0	0	0	0	0	0	0	0	0	0	0	0	0	0	0	0	0	0	0	0	0	0	0	0
47	1	1	1	1	10	0	0	0	0	0	0	0	0	284	954	150	Y	1	Magic/Bike	15	Y	1	10	0	0	0	0	0	0	0	0	0	0	0	0	0	0	0	0	0	0	0	0	0	0	0	0	0	0
48	2	0	0	0	0	0	0	0	0	0	0	0	0	0	0	0	0	0	0	0	0	0	0	0	0	0	0	0	0	0	0	0	0	0	0	0	0	0	0	0	0	0	0	0	0	0	0	0	0
49	2	0	0	0	0	0	0	0	0	0	0	0	0	0	0	0	0	0	0	0	0	0	0	0	0	0	0	0	0	0	0	0	0	0	0	0	0	0	0	0	0	0	0	0	0	0	0	0	0
50	2	0	0	0	0	0	0	0	0	0	0	0	0	0	0	0	0	0	0	0	0	0	0	0	0	0	0	0	0	0	0	0	0	0	0	0	0	0	0	0	0	0	0	0	0	0	0	0	0
51	2	0	0	0	0	0	0	0	0	0	0	0	0	0	0	0	0	0	0	0	0	0	0	0	0	0	0	0	0	0	0	0	0	0	0	0	0	0	0	0	0	0	0	0	0	0	0	0	0
52	1	1	1	1	1	1	0	0	0	0	0	0	0	250	0	0	Y	1	Auto	0	N	0	0	0	0	0	0	0	0	0	0	0	0	0	0	0	0	0	0	0	0	0	0	0	0	0	0	0	0
53	1	1	1	2	54	1	0	0	0	0	0	0	0	60	0	0	Y	1	Auto	0	0	0	0	0	0	0	0	0	0	0	0	0	0	0	0	0	0	0	0	0	0	0	0	0	0	0	0	0	0
54	1	1	1	2	20	0.5	0	0	0	0	0	0	0	195	0	0	Y	1	Ambulance	4	N	0	0	0	0	0	0	0	0	0	0	0	0	0	0	0	0	0	0	0	0	0	0	0	0	0	0	0	0
55	1	1	1	2	25	0.25	0	0	0	0	0	0	0	20	0	0	Y	2	Bicycle/Toto	0	0	0	0	0	0	0	0	0	0	0	0	0	0	0	0	0	0	0	0	0	0	0	0	0	0	0	0	0	0
56	1	1	1	2	42	1	0	0	0	0	0	0	0	2000	0	0	Y	2	Reserve car	0	0	0	0	0	0	0	0	0	0	0	0	0	0	0	0	0	0	0	0	0	0	0	0	0	0	0	0	0	0
57	2	0	0	0	0	0	0	0	0	0	0	0	0	0	0	0	0	0	0	0	0	0	0	0	0	0	0	0	0	0	0	0	0	0	0	0	0	0	0	0	0	0	0	0	0	0	0	0	0
58	2	0	0	0	0	0	0	0	0	0	0	0	0	0	0	0	0	0	0	0	0	0	0	0	0	0	0	0	0	0	0	0	0	0	0	0	0	0	0	0	0	0	0	0	0	0	0	0	0
59	1	1	1	2	38	0.333333	0	0	0	0	0	0	0	35	0	0	Y	3	Ambulance	6	N	0	0	0	0	0	0	0	0	0	0	0	0	0	0	0	0	0	0	0	0	0	0	0	0	0	0	0	0
60	1	1	1	2	17	0.666667	0	0	0	0	0	0	0	140	0	0	Y	3	Toto/Bus	0	0	0	0	0	0	0	0	0	0	0	0	0	0	0	0	0	0	0	0	0	0	0	0	0	0	0	0	0	0
61	2	0	0	0	0	0	0	0	0	0	0	0	0	0	0	0	0	0	0	0	0	0	0	0	0	0	0	0	0	0	0	0	0	0	0	0	0	0	0	0	0	0	0	0	0	0	0	0	0
62	1	1	1	3	5	2	7500	13500	2000	870	0	600	5000	6920	720	0	Y	1	Reserve car	0	0	0	0	0	0	0	0	0	0	0	0	0	0	0	0	0	0	0	0	0	0	0	0	0	0	0	0	0	0
63	2	0	0	0	0	0	0	0	0	0	0	0	0	0	0	0	0	0	0	0	0	0	0	0	0	0	0	0	0	0	0	0	0	0	0	0	0	0	0	0	0	0	0	0	0	0	0	0	0
64	1	1	1	3	7	8	2940	2450	91	700	570	0	21929	2500	6300	0	Y	1	Ambulance	0	Y	1	7	0	0	0	0	0	0	0	0	0	0	0	0	0	0	0	0	0	0	0	0	0	0	0	0	0	0
65	2	0	0	0	0	0	0	0	0	0	0	0	0	0	0	0	0	0	0	0	0	0	0	0	0	0	0	0	0	0	0	0	0	0	0	0	0	0	0	0	0	0	0	0	0	0	0	0	0
66	2	0	0	0	0	0	0	0	0	0	0	0	0	0	0	0	0	0	0	0	0	0	0	0	0	0	0	0	0	0	0	0	0	0	0	0	0	0	0	0	0	0	0	0	0	0	0	0	0
67	2	0	0	0	0	0	0	0	0	0	0	0	0	0	0	0	0	0	0	0	0	0	0	0	0	0	0	0	0	0	0	0	0	0	0	0	0	0	0	0	0	0	0	0	0	0	0	0	0
68	1	1	1	1	12	0.5	0	0	0	350	0	0	1000	350	1920	0	Y	1	walk	0	Y	1	12	0	0	0	0	0	0	0	0	0	0	0	0	0	0	0	0	0	0	0	0	0	0	0	0	0	0
69	2	0	0	0	0	0	0	0	0	0	0	0	0	0	0	0	0	0	0	0	0	0	0	0	0	0	0	0	0	0	0	0	0	0	0	0	0	0	0	0	0	0	0	0	0	0	0	0	0
70	2	0	0	0	0	0	0	0	0	0	0	0	0	0	0	0	0	0	0	0	0	0	0	0	0	0	0	0	0	0	0	0	0	0	0	0	0	0	0	0	0	0	0	0	0	0	0	0	0
71	2	0	0	0	0	0	0	0	0	0	0	0	0	0	0	0	0	0	0	0	0	0	0	0	0	0	0	0	0	0	0	0	0	0	0	0	0	0	0	0	0	0	0	0	0	0	0	0	0
72	2	0	0	0	0	0	0	0	0	0	0	0	0	0	0	0	0	0	0	0	0	0	0	0	0	0	0	0	0	0	0	0	0	0	0	0	0	0	0	0	0	0	0	0	0	0	0	0	0
87	1	1	1	1	3	1	0	0	0	0	0	0	0	1060	0	0	Y	6	Reserve car	0	Y	1	3	0	0	0	0	0	0	0	0	0	0	0	0	0	0	0	0	0	0	0	0	0	0	0	0	0	0
88	2	0	0	0	0	0	0	0	0	0	0	0	0	0	0	0	0	0	0	0	0	0	0	0	0	0	0	0	0	0	0	0	0	0	0	0	0	0	0	0	0	0	0	0	0	0	0	0	0
89	2	0	0	0	0	0	0	0	0	0	0	0	0	0	0	0	0	0	0	0	0	0	0	0	0	0	0	0	0	0	0	0	0	0	0	0	0	0	0	0	0	0	0	0	0	0	0	0	0
90	1	1	1	1	7	0.333333	0	0	0	0	0	0	550	1240	630	0	Y	1	Reserve car	0	Y	1	7	0	0	0	0	0	0	0	0	0	0	0	0	0	0	0	0	0	0	0	0	0	0	0	0	0	0
91	1	1	1	1	11	1.5	0	0	0	0	0	0	0	1200	3100	0	Y	2	Taxi	0	N	0	0	0	0	0	0	0	0	0	0	0	0	0	0	0	0	0	0	0	0	0	0	0	0	0	0	0	0
95	2	0	0	0	0	0	0	0	0	0	0	0	0	0	0	0	0	0	0	0	0	0	0	0	0	0	0	0	0	0	0	0	0	0	0	0	0	0	0	0	0	0	0	0	0	0	0	0	0
1	2	0	0	0	0	0	0	0	0	0	0	0	0	0	0	0	0	0	0	0	0	0	0	0	0	0	0	0	0	0	0	0	0	0	0	0	0	0	0	0	0	0	0	0	0	0	0	0	0
2	2	0	0	0	0	0	0	0	0	0	0	0	0	0	0	0	0	0	0	0	0	0	0	0	0	0	0	0	0	0	0	0	0	0	0	0	0	0	0	0	0	0	0	0	0	0	0	0	0
3	1	1	1	1	6	0.5	0	0	200	0	0	0	0	800	410	0	Y	1	Car	0	N	0	0	0	0	0	0	0	0	0	0	0	0	0	0	0	0	0	0	0	0	0	0	0	0	0	0	0	0
4	2	0	0	0	0	0	0	0	0	0	0	0	0	0	0	0	0	0	0	0	0	0	0	0	0	0	0	0	0	0	0	0	0	0	0	0	0	0	0	0	0	0	0	0	0	0	0	0	0
5	2	0	0	0	0	0	0	0	0	0	0	0	0	0	0	0	0	0	0	0	0	0	0	0	0	0	0	0	0	0	0	0	0	0	0	0	0	0	0	0	0	0	0	0	0	0	0	0	0
6	2	0	0	0	0	0	0	0	0	0	0	0	0	0	0	0	0	0	0	0	0	0	0	0	0	0	0	0	0	0	0	0	0	0	0	0	0	0	0	0	0	0	0	0	0	0	0	0	0
7	2	0	0	0	0	0	0	0	0	0	0	0	0	0	0	0	0	0	0	0	0	0	0	0	0	0	0	0	0	0	0	0	0	0	0	0	0	0	0	0	0	0	0	0	0	0	0	0	0
8	2	0	0	0	0	0	0	0	0	0	0	0	0	0	0	0	0	0	0	0	0	0	0	0	0	0	0	0	0	0	0	0	0	0	0	0	0	0	0	0	0	0	0	0	0	0	0	0	0
9	2	0	0	0	0	0	0	0	0	0	0	0	0	0	0	0	0	0	0	0	0	0	0	0	0	0	0	0	0	0	0	0	0	0	0	0	0	0	0	0	0	0	0	0	0	0	0	0	0
10	2	0	0	0	0	0	0	0	0	0	0	0	0	0	0	0	0	0	0	0	0	0	0	0	0	0	0	0	0	0	0	0	0	0	0	0	0	0	0	0	0	0	0	0	0	0	0	0	0
11	1	1	1	1	5	0	0	0	250	1500	0	0	100	675	1250	50	0	0	Private car/Taxi/Toto	0	Y	2	5	0	0	0	0	0	0	0	0	0	0	0	0	0	0	0	0	0	0	0	0	0	0	0	0	0	0
12	2	0	0	0	0	0	0	0	0	0	0	0	0	0	0	0	0	0	0	0	0	0	0	0	0	0	0	0	0	0	0	0	0	0	0	0	0	0	0	0	0	0	0	0	0	0	0	0	0
13	2	0	0	0	0	0	0	0	0	0	0	0	0	0	0	0	0	0	0	0	0	0	0	0	0	0	0	0	0	0	0	0	0	0	0	0	0	0	0	0	0	0	0	0	0	0	0	0	0
14	2	0	0	0	0	0	0	0	0	0	0	0	0	0	0	0	0	0	0	0	0	0	0	0	0	0	0	0	0	0	0	0	0	0	0	0	0	0	0	0	0	0	0	0	0	0	0	0	0
15	1	1	1	4	2	0	0	0	0	0	0	0	0	0	0	0	Y	1	walk	0	0	0	0	0	0	0	0	0	0	0	0	0	0	0	0	0	0	0	0	0	0	0	0	0	0	0	0	0	0
16	2	0	0	0	0	0	0	0	0	0	0	0	0	0	0	0	0	0	0	0	0	0	0	0	0	0	0	0	0	0	0	0	0	0	0	0	0	0	0	0	0	0	0	0	0	0	0	0	0
17	2	0	0	0	0	0	0	0	0	0	0	0	0	0	0	0	0	0	0	0	0	0	0	0	0	0	0	0	0	0	0	0	0	0	0	0	0	0	0	0	0	0	0	0	0	0	0	0	0
18	2	0	0	0	0	0	0	0	0	0	0	0	0	0	0	0	0	0	0	0	0	0	0	0	0	0	0	0	0	0	0	0	0	0	0	0	0	0	0	0	0	0	0	0	0	0	0	0	0
19	2	0	0	0	0	0	0	0	0	0	0	0	0	0	0	0	0	0	0	0	0	0	0	0	0	0	0	0	0	0	0	0	0	0	0	0	0	0	0	0	0	0	0	0	0	0	0	0	0
20	2	0	0	0	0	0	0	0	0	0	0	0	0	0	0	0	0	0	0	0	0	0	0	0	0	0	0	0	0	0	0	0	0	0	0	0	0	0	0	0	0	0	0	0	0	0	0	0	0
21	1	1	1	1	8	0.5	0	0	300	0	0	0	0	500	0	0	Y	2	Maruti	0	0	0	0	0	0	0	0	0	0	0	0	0	0	0	0	0	0	0	0	0	0	0	0	0	0	0	0	0	0
22	2	0	0	0	0	0	0	0	0	0	0	0	0	0	0	0	0	0	0	0	0	0	0	0	0	0	0	0	0	0	0	0	0	0	0	0	0	0	0	0	0	0	0	0	0	0	0	0	0
26	2	0	0	0	0	0	0	0	0	0	0	0	0	0	0	0	0	0	0	0	0	0	0	0	0	0	0	0	0	0	0	0	0	0	0	0	0	0	0	0	0	0	0	0	0	0	0	0	0
27	2	0	0	0	0	0	0	0	0	0	0	0	0	0	0	0	0	0	0	0	0	0	0	0	0	0	0	0	0	0	0	0	0	0	0	0	0	0	0	0	0	0	0	0	0	0	0	0	0
28	1	1	1	4	3	0.0833333	0	0	0	0	0	0	0	0	0	0	Y	1	Bike	1	N	0	0	0	0	0	0	0	0	0	0	0	0	0	0	0	0	0	0	0	0	0	0	0	0	0	0	0	0
29	2	0	0	0	0	0	0	0	0	0	0	0	0	0	0	0	0	0	0	0	0	0	0	0	0	0	0	0	0	0	0	0	0	0	0	0	0	0	0	0	0	0	0	0	0	0	0	0	0
30	2	0	0	0	0	0	0	0	0	0	0	0	0	0	0	0	0	0	0	0	0	0	0	0	0	0	0	0	0	0	0	0	0	0	0	0	0	0	0	0	0	0	0	0	0	0	0	0	0
31	2	0	0	0	0	0	0	0	0	0	0	0	0	0	0	0	0	0	0	0	0	0	0	0	0	0	0	0	0	0	0	0	0	0	0	0	0	0	0	0	0	0	0	0	0	0	0	0	0
32	2	0	0	0	0	0	0	0	0	0	0	0	0	0	0	0	0	0	0	0	0	0	0	0	0	0	0	0	0	0	0	0	0	0	0	0	0	0	0	0	0	0	0	0	0	0	0	0	0
33	2	0	0	0	0	0	0	0	0	0	0	0	0	0	0	0	0	0	0	0	0	0	0	0	0	0	0	0	0	0	0	0	0	0	0	0	0	0	0	0	0	0	0	0	0	0	0	0	0
34	1	1	1	3	2	2	1500	0	0	0	4500	0	0	480	2000	0	Y	2	Bus/Magis	0	N	0	0	0	0	0	0	0	0	0	0	0	0	0	0	0	0	0	0	0	0	0	0	0	0	0	0	0	0
37	2	0	0	0	0	0	0	0	0	0	0	0	0	0	0	0	0	0	0	0	0	0	0	0	0	0	0	0	0	0	0	0	0	0	0	0	0	0	0	0	0	0	0	0	0	0	0	0	0
38	2	0	0	0	0	0	0	0	0	0	0	0	0	0	0	0	0	0	0	0	0	0	0	0	0	0	0	0	0	0	0	0	0	0	0	0	0	0	0	0	0	0	0	0	0	0	0	0	0
39	2	0	0	0	0	0	0	0	0	0	0	0	0	0	0	0	0	0	0	0	0	0	0	0	0	0	0	0	0	0	0	0	0	0	0	0	0	0	0	0	0	0	0	0	0	0	0	0	0
40	2	0	0	0	0	0	0	0	0	0	0	0	0	0	0	0	0	0	0	0	0	0	0	0	0	0	0	0	0	0	0	0	0	0	0	0	0	0	0	0	0	0	0	0	0	0	0	0	0
41	2	0	0	0	0	0	0	0	0	0	0	0	0	0	0	0	0	0	0	0	0	0	0	0	0	0	0	0	0	0	0	0	0	0	0	0	0	0	0	0	0	0	0	0	0	0	0	0	0
42	2	0	0	0	0	0	0	0	0	0	0	0	0	0	0	0	0	0	0	0	0	0	0	0	0	0	0	0	0	0	0	0	0	0	0	0	0	0	0	0	0	0	0	0	0	0	0	0	0
43	1	1	1	3	2	2	0	0	0	0	0	0	7000	90	0	0	Y	1	Tempo	0	Y	1	0	0	0	0	0	0	0	0	0	0	0	0	0	0	0	0	0	0	0	0	0	0	0	0	0	0	0
44	2	0	0	0	0	0	0	0	0	0	0	0	0	0	0	0	0	0	0	0	0	0	0	0	0	0	0	0	0	0	0	0	0	0	0	0	0	0	0	0	0	0	0	0	0	0	0	0	0
45	2	0	0	0	0	0	0	0	0	0	0	0	0	0	0	0	0	0	0	0	0	0	0	0	0	0	0	0	0	0	0	0	0	0	0	0	0	0	0	0	0	0	0	0	0	0	0	0	0
46	2	0	0	0	0	0	0	0	0	0	0	0	0	0	0	0	0	0	0	0	0	0	0	0	0	0	0	0	0	0	0	0	0	0	0	0	0	0	0	0	0	0	0	0	0	0	0	0	0
47	2	0	0	0	0	0	0	0	0	0	0	0	0	0	0	0	0	0	0	0	0	0	0	0	0	0	0	0	0	0	0	0	0	0	0	0	0	0	0	0	0	0	0	0	0	0	0	0	0
48	2	0	0	0	0	0	0	0	0	0	0	0	0	0	0	0	0	0	0	0	0	0	0	0	0	0	0	0	0	0	0	0	0	0	0	0	0	0	0	0	0	0	0	0	0	0	0	0	0
49	2	0	0	0	0	0	0	0	0	0	0	0	0	0	0	0	0	0	0	0	0	0	0	0	0	0	0	0	0	0	0	0	0	0	0	0	0	0	0	0	0	0	0	0	0	0	0	0	0
50	1	1	1	4	26	0.333333	0	0	0	0	0	0	0	0	0	0	Y	1	Ambulance/Bicycle	0	N	0	0	0	0	0	0	0	0	0	0	0	0	0	0	0	0	0	0	0	0	0	0	0	0	0	0	0	0
51	2	0	0	0	0	0	0	0	0	0	0	0	0	0	0	0	0	0	0	0	0	0	0	0	0	0	0	0	0	0	0	0	0	0	0	0	0	0	0	0	0	0	0	0	0	0	0	0	0
52	2	0	0	0	0	0	0	0	0	0	0	0	0	0	0	0	0	0	0	0	0	0	0	0	0	0	0	0	0	0	0	0	0	0	0	0	0	0	0	0	0	0	0	0	0	0	0	0	0
53	2	0	0	0	0	0	0	0	0	0	0	0	0	0	0	0	0	0	0	0	0	0	0	0	0	0	0	0	0	0	0	0	0	0	0	0	0	0	0	0	0	0	0	0	0	0	0	0	0
54	2	0	0	0	0	0	0	0	0	0	0	0	0	0	0	0	0	0	0	0	0	0	0	0	0	0	0	0	0	0	0	0	0	0	0	0	0	0	0	0	0	0	0	0	0	0	3	1	14
55	1	1	1	4	5	0.25	0	0	0	0	0	0	0	0	800	0	Y	1	Bicycle	0	0	0	0	0	0	0	0	0	0	0	0	0	0	0	0	0	0	0	0	0	0	0	0	0	0	0	0	0	0
56	1	1	1	4	6	0.5	0	0	0	0	0	0	0	0	0	0	Y	2	walk	0	N	0	0	0	0	0	0	0	0	0	0	0	0	0	0	0	0	0	0	0	0	0	0	0	0	0	0	0	0
57	2	0	0	0	0	0	0	0	0	0	0	0	0	0	0	0	0	0	0	0	0	0	0	0	0	0	0	0	0	0	0	0	0	0	0	0	0	0	0	0	0	0	0	0	0	0	0	0	0
58	2	0	0	0	0	0	0	0	0	0	0	0	0	0	0	0	0	0	0	0	0	0	0	0	0	0	0	0	0	0	0	0	0	0	0	0	0	0	0	0	0	0	0	0	0	0	0	0	0
59	2	0	0	0	0	0	0	0	0	0	0	0	0	0	0	0	0	0	0	0	0	0	0	0	0	0	0	0	0	0	0	0	0	0	0	0	0	0	0	0	0	0	0	0	0	0	0	0	0
60	2	0	0	0	0	0	0	0	0	0	0	0	0	0	0	0	0	0	0	0	0	0	0	0	0	0	0	0	0	0	0	0	0	0	0	0	0	0	0	0	0	0	0	0	0	0	0	0	0
61	2	0	0	0	0	0	0	0	0	0	0	0	0	0	0	0	0	0	0	0	0	0	0	0	0	0	0	0	0	0	0	0	0	0	0	0	0	0	0	0	0	0	0	0	0	0	0	0	0
62	2	0	0	0	0	0	0	0	0	0	0	0	0	0	0	0	0	0	0	0	0	0	0	0	0	0	0	0	0	0	0	0	0	0	0	0	0	0	0	0	0	0	0	0	0	0	0	0	0
63	2	0	0	0	0	0	0	0	0	0	0	0	0	0	0	0	0	0	0	0	0	0	0	0	0	0	0	0	0	0	0	0	0	0	0	0	0	0	0	0	0	0	0	0	0	0	0	0	0
64	2	0	0	0	0	0	0	0	0	0	0	0	0	0	0	0	0	0	0	0	0	0	0	0	0	0	0	0	0	0	0	0	0	0	0	0	0	0	0	0	0	0	0	0	0	0	0	0	0
65	2	0	0	0	0	0	0	0	0	0	0	0	0	0	0	0	0	0	0	0	0	0	0	0	0	0	0	0	0	0	0	0	0	0	0	0	0	0	0	0	0	0	0	0	0	0	0	0	0
66	2	0	0	0	0	0	0	0	0	0	0	0	0	0	0	0	0	0	0	0	0	0	0	0	0	0	0	0	0	0	0	0	0	0	0	0	0	0	0	0	0	0	0	0	0	0	0	0	0
67	1	1	1	1	9	0.5	0	0	0	0	0	0	1100	0	560	0	Y	1	Ambulance	0	Y	1	9	0	0	0	0	0	0	0	0	0	0	0	0	0	0	0	0	0	0	0	0	0	0	0	0	0	0
68	2	0	0	0	0	0	0	0	0	0	0	0	0	0	0	0	0	0	0	0	0	0	0	0	0	0	0	0	0	0	0	0	0	0	0	0	0	0	0	0	0	0	0	0	0	0	0	0	0
69	1	1	1	4	9	0	0	0	0	0	0	0	0	0	0	0	0	0	0	0	Y	1	9	0	0	0	0	0	0	0	0	0	0	0	0	0	0	0	0	0	0	0	0	0	0	0	0	0	0
70	1	1	1	4	11	0.166667	0	0	0	0	0	0	0	0	0	0	Y	1	Ambulance	0	0	0	0	0	0	0	0	0	0	0	0	0	0	0	0	0	0	0	0	0	0	0	0	0	0	0	0	0	0
71	2	0	0	0	0	0	0	0	0	0	0	0	0	0	0	0	0	0	0	0	0	0	0	0	0	0	0	0	0	0	0	0	0	0	0	0	0	0	0	0	0	0	0	0	0	0	0	0	0
72	1	1	1	1	4	0.166667	0	0	0	0	0	0	0	500	0	0	Y	4	Toto	0	Y	1	4	0	0	0	0	0	0	0	0	0	0	0	0	0	0	0	0	0	0	0	0	0	0	0	0	0	0
73	2	0	0	0	0	0	0	0	0	0	0	0	0	0	0	0	0	0	0	0	0	0	0	0	0	0	0	0	0	0	0	0	0	0	0	0	0	0	0	0	0	0	0	0	0	0	0	0	0
74	1	1	1	1	4	1.5	0	0	0	0	0	0	0	1000	240	400	Y	3	Hired car	0	N	0	0	0	0	0	0	0	0	0	0	0	0	0	0	0	0	0	0	0	0	0	0	0	0	0	0	0	0
75	1	1	1	4	21	0.5	0	10	200	200	0	0	80	0	0	0	Y	2	Ambulance	0	0	0	0	0	0	0	0	0	0	0	0	0	0	0	0	0	0	0	0	0	0	0	0	0	0	0	0	0	0
76	1	1	1	1	1	0.166667	0	0	0	0	0	0	0	90	80	0	Y	2	Auto	0	Y	1	1	0	0	0	0	0	0	0	0	0	0	0	0	0	0	0	0	0	0	0	0	0	0	0	0	0	0
77	1	1	1	4	53	0.333333	0	0	0	0	0	0	0	0	0	0	0	0	Ambulance	0	0	0	0	0	0	0	0	0	0	0	0	0	0	0	0	0	0	0	0	0	0	0	0	0	0	0	0	0	0
78	2	0	0	0	0	0	0	0	0	0	0	0	0	0	0	0	0	0	0	0	0	0	0	0	0	0	0	0	0	0	0	0	0	0	0	0	0	0	0	0	0	0	0	0	0	0	0	0	0
79	2	0	0	0	0	0	0	0	0	0	0	0	0	0	0	0	0	0	0	0	0	0	0	0	0	0	0	0	0	0	0	0	0	0	0	0	0	0	0	0	0	0	0	0	0	0	0	0	0
80	2	0	0	0	0	0	0	0	0	0	0	0	0	0	0	0	0	0	0	0	0	0	0	0	0	0	0	0	0	0	0	0	0	0	0	0	0	0	0	0	0	0	0	0	0	0	0	0	0
81	2	0	0	0	0	0	0	0	0	0	0	0	0	0	0	0	0	0	0	0	0	0	0	0	0	0	0	0	0	0	0	0	0	0	0	0	0	0	0	0	0	0	0	0	0	0	0	0	0
82	2	0	0	0	0	0	0	0	0	0	0	0	0	0	0	0	0	0	0	0	0	0	0	0	0	0	0	0	0	0	0	0	0	0	0	0	0	0	0	0	0	0	0	0	0	0	0	0	0
83	2	0	0	0	0	0	0	0	0	0	0	0	0	0	0	0	0	0	0	0	0	0	0	0	0	0	0	0	0	0	0	0	0	0	0	0	0	0	0	0	0	0	0	0	0	0	0	0	0
84	1	1	1	4	51	0.416667	0	0	0	0	0	0	0	0	0	0	Y	1	walk	0	N	0	0	0	0	0	0	0	0	0	0	0	0	0	0	0	0	0	0	0	0	0	0	0	0	0	0	0	0
85	1	1	1	4	15	0.25	0	0	0	0	0	0	0	0	0	0	Y	1	Bicycle	0	N	0	0	0	0	0	0	0	0	0	0	0	0	0	0	0	0	0	0	0	0	0	0	0	0	0	0	0	0
86	1	1	1	1	9	0.5	0	0	0	0	0	0	0	990	560	200	Y	2	Hired car	0	Y	1	1	0	0	0	0	0	0	0	0	0	0	0	0	0	0	0	0	0	0	0	0	0	0	0	0	0	0
87	1	1	1	4	20	0.5	0	0	0	0	0	0	0	0	400	0	0	0	Bicycle	0	0	0	0	0	0	0	0	0	0	0	0	0	0	0	0	0	0	0	0	0	0	0	0	0	0	0	0	0	0
88	1	2	1	1	2	0.5	0	0	0	0	0	0	0	0	310	0	Y	1	Ambulance	0	Y	1	1	0	2	1	13	2	0	0	0	0	0	0	0	4000	2390	0	Y	1	Reserved car	0	Y	1	13	0	0	0	0
89	2	0	0	0	0	0	0	0	0	0	0	0	0	0	0	0	0	0	0	0	0	0	0	0	0	0	0	0	0	0	0	0	0	0	0	0	0	0	0	0	0	0	0	0	0	0	0	0	0
90	2	0	0	0	0	0	0	0	0	0	0	0	0	0	0	0	0	0	0	0	0	0	0	0	0	0	0	0	0	0	0	0	0	0	0	0	0	0	0	0	0	0	0	0	0	0	0	0	0
91	2	0	0	0	0	0	0	0	0	0	0	0	0	0	0	0	0	0	0	0	0	0	0	0	0	0	0	0	0	0	0	0	0	0	0	0	0	0	0	0	0	0	0	0	0	0	0	0	0
92	2	0	0	0	0	0	0	0	0	0	0	0	0	0	0	0	0	0	0	0	0	0	0	0	0	0	0	0	0	0	0	0	0	0	0	0	0	0	0	0	0	0	0	0	0	0	0	0	0
93	1	1	1	1	8	2.5	0	0	0	0	0	0	0	1040	0	0	Y	1	Service car		N	0	0	0	0	0	0	0	0	0	0	0	0	0	0	0	0	0	0	0	0	0	0	0	0	0	0	0	0
94	2	0	0	0	0	0	0	0	0	0	0	0	0	0	0	0	0	0	0	0	0	0	0	0	0	0	0	0	0	0	0	0	0	0	0	0	0	0	0	0	0	0	0	0	0	0	0	0	0
95	1	1	1	1	7	0.5	0	0	300	0	0	0	0	1020	500	100	Y	2	Share car	0	Y	1	7	0	0	0	0	0	0	0	0	0	0	0	0	0	0	0	0	0	0	0	0	0	0	0	0	0	0
96	2	0	0	0	0	0	0	0	0	0	0	0	0	0	0	0	0	0	0	0	0	0	0	0	0	0	0	0	0	0	0	0	0	0	0	0	0	0	0	0	0	0	0	0	0	0	0	0	0
97	2	0	0	0	0	0	0	0	0	0	0	0	0	0	0	0	0	0	0	0	0	0	0	0	0	0	0	0	0	0	0	0	0	0	0	0	0	0	0	0	0	0	0	0	0	0	0	0	0
99	2	0	0	0	0	0	0	0	0	0	0	0	0	0	0	0	0	0	0	0	0	0	0	0	0	0	0	0	0	0	0	0	0	0	0	0	0	0	0	0	0	0	0	0	0	0	0	0	0
100	1	1	1	3	3	0.25	0	0	0	0	0	0	13000	20	0	0	Y	1	Auto	0	N	0	0	0	0	0	0	0	0	0	0	0	0	0	0	0	0	0	0	0	0	0	0	0	0	0	0	0	0
101	2	0	0	0	0	0	0	0	0	0	0	0	0	0	0	0	0	0	0	0	0	0	0	0	0	0	0	0	0	0	0	0	0	0	0	0	0	0	0	0	0	0	0	0	0	0	0	0	0
102	2	0	0	0	0	0	0	0	0	0	0	0	0	0	0	0	0	0	0	0	0	0	0	0	0	0	0	0	0	0	0	0	0	0	0	0	0	0	0	0	0	0	0	0	0	0	0	0	0
103	2	0	0	0	0	0	0	0	0	0	0	0	0	0	0	0	0	0	0	0	0	0	0	0	0	0	0	0	0	0	0	0	0	0	0	0	0	0	0	0	0	0	0	0	0	0	0	0	0
104	1	2	1	1	4	1	0	0	0	0	0	0	0	620	0	0	Y	1	Share car	0	Y	1	4	0	2	1	8	0.333333	0	0	0	0	0	0	0	680	0	0	Y	1	Share car	0	Y	1	8	0	0	0	0
105	2	0	0	0	0	0	0	0	0	0	0	0	0	0	0	0	0	0	0	0	0	0	0	0	0	0	0	0	0	0	0	0	0	0	0	0	0	0	0	0	0	0	0	0	0	0	0	0	0
106	2	0	0	0	0	0	0	0	0	0	0	0	0	0	0	0	0	0	0	0	0	0	0	0	0	0	0	0	0	0	0	0	0	0	0	0	0	0	0	0	0	0	0	0	0	0	0	0	0
107	2	0	0	0	0	0	0	0	0	0	0	0	0	0	0	0	0	0	0	0	0	0	0	0	0	0	0	0	0	0	0	0	0	0	0	0	0	0	0	0	0	0	0	0	0	0	0	0	0
108	1	2	1	4	2	0.333333	0	0	0	0	0	0	0	32	0	0	Y	2	Share car/Bike	3	N	0	0	0	2	4	2	0.25	0	0	0	0	0	0	0	0	0	0	Y	1	Ambulance	0	Y	1	2	0	0	0	0
109	2	0	0	0	0	0	0	0	0	0	0	0	0	0	0	0	0	0	0	0	0	0	0	0	0	0	0	0	0	0	0	0	0	0	0	0	0	0	0	0	0	0	0	0	0	0	0	0	0
110	1	2	1	1	1	0.25	0	0	0	0	0	0	0	0	50	0	Y	1	Ambulance	0	Y	1	1	0	2	1	10	2	0	0	0	0	0	0	0	320	575	0	Y	1	Ambulance	0	Y	0	0	0	0	0	0
111	2	0	0	0	0	0	0	0	0	0	0	0	0	0	0	0	0	0	0	0	0	0	0	0	0	0	0	0	0	0	0	0	0	0	0	0	0	0	0	0	0	0	0	0	0	0	0	0	0
112	2	0	0	0	0	0	0	0	0	0	0	0	0	0	0	0	0	0	0	0	0	0	0	0	0	0	0	0	0	0	0	0	0	0	0	0	0	0	0	0	0	0	0	0	0	0	3	4	10
113	2	0	0	0	0	0	0	0	0	0	0	0	0	0	0	0	0	0	0	0	0	0	0	0	0	0	0	0	0	0	0	0	0	0	0	0	0	0	0	0	0	0	0	0	0	0	0	0	0
114	1	1	1	1	2	1	0	0	0	0	0	0	0	60	410	0	Y	4	Ambulance	0	Y	1	1	0	0	0	0	0	0	0	0	0	0	0	0	0	0	0	0	0	0	0	0	0	0	0	0	0	0
115	2	0	0	0	0	0	0	0	0	0	0	0	0	0	0	0	0	0	0	0	0	0	0	0	0	0	0	0	0	0	0	0	0	0	0	0	0	0	0	0	0	0	0	0	0	0	0	0	0
116	1	1	1	1	4	0.5	0	0	0	0	0	0	0	1440	1240	0	Y	1	Bike	15	Y	1	1	0	0	0	0	0	0	0	0	0	0	0	0	0	0	0	0	0	0	0	0	0	0	0	0	0	0
1	2	0	0	0	0	0	0	0	0	0	0	0	0	0	0	0	0	0	0	0	0	0	0	0	0	0	0	0	0	0	0	0	0	0	0	0	0	0	0	0	0	0	0	0	0	0	0	0	0
2	2	0	0	0	0	0	0	0	0	0	0	0	0	0	0	0	0	0	0	0	0	0	0	0	0	0	0	0	0	0	0	0	0	0	0	0	0	0	0	0	0	0	0	0	0	0	0	0	0
3	2	0	0	0	0	0	0	0	0	0	0	0	0	0	0	0	0	0	0	0	0	0	0	0	0	0	0	0	0	0	0	0	0	0	0	0	0	0	0	0	0	0	0	0	0	0	0	0	0
5	2	0	0	0	0	0	0	0	0	0	0	0	0	0	0	0	0	0	0	0	0	0	0	0	0	0	0	0	0	0	0	0	0	0	0	0	0	0	0	0	0	0	0	0	0	0	0	0	0
9	2	0	0	0	0	0	0	0	0	0	0	0	0	0	0	0	0	0	0	0	0	0	0	0	0	0	0	0	0	0	0	0	0	0	0	0	0	0	0	0	0	0	0	0	0	0	0	0	0
14	2	0	0	0	0	0	0	0	0	0	0	0	0	0	0	0	0	0	0	0	0	0	0	0	0	0	0	0	0	0	0	0	0	0	0	0	0	0	0	0	0	0	0	0	0	0	0	0	0
16	2	0	0	0	0	0	0	0	0	0	0	0	0	0	0	0	0	0	0	0	0	0	0	0	0	0	0	0	0	0	0	0	0	0	0	0	0	0	0	0	0	0	0	0	0	0	0	0	0
19	2	0	0	0	0	0	0	0	0	0	0	0	0	0	0	0	0	0	0	0	0	0	0	0	0	0	0	0	0	0	0	0	0	0	0	0	0	0	0	0	0	0	0	0	0	0	0	0	0
22	2	0	0	0	0	0	0	0	0	0	0	0	0	0	0	0	0	0	0	0	0	0	0	0	0	0	0	0	0	0	0	0	0	0	0	0	0	0	0	0	0	0	0	0	0	0	0	0	0
23	2	0	0	0	0	0	0	0	0	0	0	0	0	0	0	0	0	0	0	0	0	0	0	0	0	0	0	0	0	0	0	0	0	0	0	0	0	0	0	0	0	0	0	0	0	0	0	0	0
24	2	0	0	0	0	0	0	0	0	0	0	0	0	0	0	0	0	0	0	0	0	0	0	0	0	0	0	0	0	0	0	0	0	0	0	0	0	0	0	0	0	0	0	0	0	0	0	0	0
25	2	0	0	0	0	0	0	0	0	0	0	0	0	0	0	0	0	0	0	0	0	0	0	0	0	0	0	0	0	0	0	0	0	0	0	0	0	0	0	0	0	0	0	0	0	0	0	0	0
26	2	0	0	0	0	0	0	0	0	0	0	0	0	0	0	0	0	0	0	0	0	0	0	0	0	0	0	0	0	0	0	0	0	0	0	0	0	0	0	0	0	0	0	0	0	0	0	0	0
28	2	0	0	0	0	0	0	0	0	0	0	0	0	0	0	0	0	0	0	0	0	0	0	0	0	0	0	0	0	0	0	0	0	0	0	0	0	0	0	0	0	0	0	0	0	0	0	0	0
29	2	0	0	0	0	0	0	0	0	0	0	0	0	0	0	0	0	0	0	0	0	0	0	0	0	0	0	0	0	0	0	0	0	0	0	0	0	0	0	0	0	0	0	0	0	0	0	0	0
30	2	0	0	0	0	0	0	0	0	0	0	0	0	0	0	0	0	0	0	0	0	0	0	0	0	0	0	0	0	0	0	0	0	0	0	0	0	0	0	0	0	0	0	0	0	0	0	0	0
31	2	0	0	0	0	0	0	0	0	0	0	0	0	0	0	0	0	0	0	0	0	0	0	0	0	0	0	0	0	0	0	0	0	0	0	0	0	0	0	0	0	0	0	0	0	0	0	0	0
32	2	0	0	0	0	0	0	0	0	0	0	0	0	0	0	0	0	0	0	0	0	0	0	0	0	0	0	0	0	0	0	0	0	0	0	0	0	0	0	0	0	0	0	0	0	0	0	0	0
34	2	0	0	0	0	0	0	0	0	0	0	0	0	0	0	0	0	0	0	0	0	0	0	0	0	0	0	0	0	0	0	0	0	0	0	0	0	0	0	0	0	0	0	0	0	0	0	0	0
35	2	0	0	0	0	0	0	0	0	0	0	0	0	0	0	0	0	0	0	0	0	0	0	0	0	0	0	0	0	0	0	0	0	0	0	0	0	0	0	0	0	0	0	0	0	0	0	0	0
37	2	0	0	0	0	0	0	0	0	0	0	0	0	0	0	0	0	0	0	0	0	0	0	0	0	0	0	0	0	0	0	0	0	0	0	0	0	0	0	0	0	0	0	0	0	0	0	0	0
39	1	1	1	2	69	3	0	0	0	0	0	0	0	0	0	0	Y	1	Bus	0	Y	1	1	0	0	0	0	0	0	0	0	0	0	0	0	0	0	0	0	0	0	0	0	0	0	0	0	0	0
40	1	1	1	1	7	0	0	10	0	0	0	0	0	0	700	0	0	0	0	0	Y	1	7	0	0	0	0	0	0	0	0	0	0	0	0	0	0	0	0	0	0	0	0	0	0	0	0	0	0
41	2	0	0	0	0	0	0	0	0	0	0	0	0	0	0	0	0	0	0	0	0	0	0	0	0	0	0	0	0	0	0	0	0	0	0	0	0	0	0	0	0	0	0	0	0	0	0	0	0
42	1	1	1	3	7	0.5	12000	200	300	800	0	0	2000	355	0	0	Y	2	Bike	4	Y	2	7	0	0	0	0	0	0	0	0	0	0	0	0	0	0	0	0	0	0	0	0	0	0	0	0	0	0
43	1	1	1	3	1	0	150	0	0	0	0	0	0	from OPD	0	0	0	0	0	0	Y	1	1	0	0	0	0	0	0	0	0	0	0	0	0	0	0	0	0	0	0	0	0	0	0	0	0	0	0
45	2	0	0	0	0	0	0	0	0	0	0	0	0	0	0	0	0	0	0	0	0	0	0	0	0	0	0	0	0	0	0	0	0	0	0	0	0	0	0	0	0	0	0	0	0	0	0	0	0
46	2	0	0	0	0	0	0	0	0	0	0	0	0	0	0	0	0	0	0	0	0	0	0	0	0	0	0	0	0	0	0	0	0	0	0	0	0	0	0	0	0	0	0	0	0	0	0	0	0
47	2	0	0	0	0	0	0	0	0	0	0	0	0	0	0	0	0	0	0	0	0	0	0	0	0	0	0	0	0	0	0	0	0	0	0	0	0	0	0	0	0	0	0	0	0	0	0	0	0
49	1	1	1	4	42	0.25	0	0	0	0	0	0	0	0	0	0	Y	1	walk	0	0	0	0	0	0	0	0	0	0	0	0	0	0	0	0	0	0	0	0	0	0	0	0	0	0	0	0	0	0
50	2	0	0	0	0	0	0	0	0	0	0	0	0	0	0	0	0	0	0	0	0	0	0	0	0	0	0	0	0	0	0	0	0	0	0	0	0	0	0	0	0	0	0	0	0	0	0	0	0
51	2	0	0	0	0	0	0	0	0	0	0	0	0	0	0	0	0	0	0	0	0	0	0	0	0	0	0	0	0	0	0	0	0	0	0	0	0	0	0	0	0	0	0	0	0	0	0	0	0
52	2	0	0	0	0	0	0	0	0	0	0	0	0	0	0	0	0	0	0	0	0	0	0	0	0	0	0	0	0	0	0	0	0	0	0	0	0	0	0	0	0	0	0	0	0	0	0	0	0
54	2	0	0	0	0	0	0	0	0	0	0	0	0	0	0	0	0	0	0	0	0	0	0	0	0	0	0	0	0	0	0	0	0	0	0	0	0	0	0	0	0	0	0	0	0	0	0	0	0
55	1	1	1	1	1	0	10	0	0	0	0	0	0	0	500	0	0	0	0	0	Y	1	1	0	0	0	0	0	0	0	0	0	0	0	0	0	0	0	0	0	0	0	0	0	0	0	0	0	0
56	2	0	0	0	0	0	0	0	0	0	0	0	0	0	0	0	0	0	0	0	0	0	0	0	0	0	0	0	0	0	0	0	0	0	0	0	0	0	0	0	0	0	0	0	0	0	0	0	0
58	2	0	0	0	0	0	0	0	0	0	0	0	0	0	0	0	0	0	0	0	0	0	0	0	0	0	0	0	0	0	0	0	0	0	0	0	0	0	0	0	0	0	0	0	0	0	0	0	0
59	2	0	0	0	0	0	0	0	0	0	0	0	0	0	0	0	0	0	0	0	0	0	0	0	0	0	0	0	0	0	0	0	0	0	0	0	0	0	0	0	0	0	0	0	0	0	0	0	0
60	2	0	0	0	0	0	0	0	0	0	0	0	0	0	0	0	0	0	0	0	0	0	0	0	0	0	0	0	0	0	0	0	0	0	0	0	0	0	0	0	0	0	0	0	0	0	0	0	0
61	2	0	0	0	0	0	0	0	0	0	0	0	0	0	0	0	0	0	0	0	0	0	0	0	0	0	0	0	0	0	0	0	0	0	0	0	0	0	0	0	0	0	0	0	0	0	0	0	0
62	2	0	0	0	0	0	0	0	0	0	0	0	0	0	0	0	0	0	0	0	0	0	0	0	0	0	0	0	0	0	0	0	0	0	0	0	0	0	0	0	0	0	0	0	0	0	0	0	0
63	2	0	0	0	0	0	0	0	0	0	0	0	0	0	0	0	0	0	0	0	0	0	0	0	0	0	0	0	0	0	0	0	0
64	2	0	0	0	0	0	0	0	0	0	0	0	0	0	0	0	0	0	0	0	0	0	0	0	0	0	0	0	0	0	0	0	0	0	0	0	0	0	0	0	0	0	0	0	0	0	0	0	0
65	2	0	0	0	0	0	0	0	0	0	0	0	0	0	0	0	0	0	0	0	0	0	0	0	0	0	0	0	0	0	0	0	0	0	0	0	0	0	0	0	0	0	0	0	0	0	0	0	0
66	2	0	0	0	0	0	0	0	0	0	0	0	0	0	0	0	0	0	0	0	0	0	0	0	0	0	0	0	0	0	0	0	0	0	0	0	0	0	0	0	0	0	0	0	0	0	0	0	0
69	1	1	1	4	30	0	0	0	0	0	0	0	0	900	0	0	0	0	0	0	0	0	0	0	0	0	0	0	0	0	0	0	0	0	0	0	0	0	0	0	0	0	0	0	0	0	0	0	0
70	2	0	0	0	0	0	0	0	0	0	0	0	0	0	0	0	0	0	0	0	0	0	0	0	0	0	0	0	0	0	0	0	0	0	0	0	0	0	0	0	0	0	0	0	0	0	0	0	0
77	1	2	1	1	2	4	0	0	0	480	0	0	700	4000	800	0	Y	3	van	0	Y	3	2	0	2	1	6	0.17	0	0	0	0	0	0	0	50	200	0	Y	1	Toto	0	Y	1	1	0	0	0	0
78	2	0	0	0	0	0	0	0	0	0	0	0	0	0	0	0	0	0	0	0	0	0	0	0	0	0	0	0	0	0	0	0	0	0	0	0	0	0	0	0	0	0	0	0	0	0	0	0	0
79	1	4	1	1	12	1	75	0	12000	8000	2000	0	10000	70	2880	0	Y	3	Car	10	Y	4	12	0	2	4	50	30.5	0	0	0	0	0	0	0	1500	600	0	0	0	0	0	0	0	0	0	3	1	14
80	1	1	1	4	3	0.17	0	0	0	0	0	0	0	0	0	0	Y	1	Ambulance	0	Y	1	3	0	0	0	0	0	0	0	0	0	0	0	0	0	0	0	0	0	0	0	0	0	0	0	0	0	0
81	2	0	0	0	0	0	0	0	0	0	0	0	0	0	0	0	0	0	0	0	0	0	0	0	0	0	0	0	0	0	0	0	0	0	0	0	0	0	0	0	0	0	0	0	0	0	0	0	0
82	1	1	1	2	22	3	0	0	0	0	0	0	0	180	0	0	Y	1	Bus	0	0	0	0	0	0	0	0	0	0	0	0	0	0	0	0	0	0	0	0	0	0	0	0	0	0	0	0	0	0
83	2	0	0	0	0	0	0	0	0	0	0	0	0	0	0	0	0	0	0	0	0	0	0	0	0	0	0	0	0	0	0	0	0	0	0	0	0	0	0	0	0	0	0	0	0	0	0	0	0
84	1	1	1	2	89	2	0	0	0	0	0	0	0	120	0	0	Y	1	bus	0	0	0	0	0	0	0	0	0	0	0	0	0	0	0	0	0	0	0	0	0	0	0	0	0	0	0	0	0	0
86	2	0	0	0	0	0	0	0	0	0	0	0	0	0	0	0	0	0	0	0	0	0	0	0	0	0	0	0	0	0	0	0	0	0	0	0	0	0	0	0	0	0	0	0	0	0	0	0	0
87	2	0	0	0	0	0	0	0	0	0	0	0	0	0	0	0	0	0	0	0	0	0	0	0	0	0	0	0	0	0	0	0	0	0	0	0	0	0	0	0	0	0	0	0	0	0	0	0	0
88	2	0	0	0	0	0	0	0	0	0	0	0	0	0	0	0	0	0	0	0	0	0	0	0	0	0	0	0	0	0	0	0	0	0	0	0	0	0	0	0	0	0	0	0	0	0	0	0	0
89	2	0	0	0	0	0	0	0	0	0	0	0	0	0	0	0	0	0	0	0	0	0	0	0	0	0	0	0	0	0	0	0	0	0	0	0	0	0	0	0	0	0	0	0	0	0	0	0	0
90	2	0	0	0	0	0	0	0	0	0	0	0	0	0	0	0	0	0	0	0	0	0	0	0	0	0	0	0	0	0	0	0	0	0	0	0	0	0	0	0	0	0	0	0	0	0	0	0	0
98	2	0	0	0	0	0	0	0	0	0	0	0	0	0	0	0	0	0	0	0	0	0	0	0	0	0	0	0	0	0	0	0	0	0	0	0	0	0	0	0	0	0	0	0	0	0	0	0	0
102	2	0	0	0	0	0	0	0	0	0	0	0	0	0	0	0	0	0	0	0	0	0	0	0	0	0	0	0	0	0	0	0	0	0	0	0	0	0	0	0	0	0	0	0	0	0	0	0	0
103	2	0	0	0	0	0	0	0	0	0	0	0	0	0	0	0	0	0	0	0	0	0	0	0	0	0	0	0	0	0	0	0	0	0	0	0	0	0	0	0	0	0	0	0	0	0	0	0	0
6	1	2	1	1	6	0.5	0	0	0	0	0	0	0	0	0	0	Y	1	Ambulance	0	Y	1	6	0	2	1	10	2	0	0	0	0	0	0	0	0	0	0	Y	1	Ambulance	0	Y	1	10	0	0	0	0
7	2	0	0	0	0	0	0	0	0	0	0	0	0	0	0	0	0	0	0	0	0	0	0	0	0	0	0	0	0	0	0	0	0	0	0	0	0	0	0	0	0	0	0	0	0	0	0	0	0
8	2	0	0	0	0	0	0	0	0	0	0	0	0	0	0	0	0	0	0	0	0	0	0	0	0	0	0	0	0	0	0	0	0	0	0	0	0	0	0	0	0	0	0	0	0	0	0	0	0
9	2	0	0	0	0	0	0	0	0	0	0	0	0	0	0	0	0	0	0	0	0	0	0	0	0	0	0	0	0	0	0	0	0	0	0	0	0	0	0	0	0	0	0	0	0	0	0	0	0
10	2	0	0	0	0	0	0	0	0	0	0	0	0	0	0	0	0	0	0	0	0	0	0	0	0	0	0	0	0	0	0	0	0	0	0	0	0	0	0	0	0	0	0	0	0	0	0	0	0
11	2	0	0	0	0	0	0	0	0	0	0	0	0	0	0	0	0	0	0	0	0	0	0	0	0	0	0	0	0	0	0	0	0	0	0	0	0	0	0	0	0	0	0	0	0	0	0	0	0
12	2	0	0	0	0	0	0	0	0	0	0	0	0	0	0	0	0	0	0	0	0	0	0	0	0	0	0	0	0	0	0	0	0	0	0	0	0	0	0	0	0	0	0	0	0	0	0	0	0
13	2	0	0	0	0	0	0	0	0	0	0	0	0	0	0	0	0	0	0	0	0	0	0	0	0	0	0	0	0	0	0	0	0	0	0	0	0	0	0	0	0	0	0	0	0	0	0	0	0
14	2	0	0	0	0	0	0	0	0	0	0	0	0	0	0	0	0	0	0	0	0	0	0	0	0	0	0	0	0	0	0	0	0	0	0	0	0	0	0	0	0	0	0	0	0	0	0	0	0
15	2	0	0	0	0	0	0	0	0	0	0	0	0	0	0	0	0	0	0	0	0	0	0	0	0	0	0	0	0	0	0	0	0	0	0	0	0	0	0	0	0	0	0	0	0	0	0	0	0
16	2	0	0	0	0	0	0	0	0	0	0	0	0	0	0	0	0	0	0	0	0	0	0	0	0	0	0	0	0	0	0	0	0	0	0	0	0	0	0	0	0	0	0	0	0	0	0	0	0
17	1	1	1	1	12	0.5	6000	0	0	0	0	0	0	480	2880	0	Y	1	Ambulance	0	Y	1	12	0	0	0	0	0	0	0	0	0	0	0	0	0	0	0	0	0	0	0	0	0	0	0	0	0	0
18	2	0	0	0	0	0	0	0	0	0	0	0	0	0	0	0	0	0	0	0	0	0	0	0	0	0	0	0	0	0	0	0	0	0	0	0	0	0	0	0	0	0	0	0	0	0	0	0	0
19	2	0	0	0	0	0	0	0	0	0	0	0	0	0	0	0	0	0	0	0	0	0	0	0	0	0	0	0	0	0	0	0	0	0	0	0	0	0	0	0	0	0	0	0	0	0	0	0	0
20	2	0	0	0	0	0	0	0	0	0	0	0	0	0	0	0	0	0	0	0	0	0	0	0	0	0	0	0	0	0	0	0	0	0	0	0	0	0	0	0	0	0	0	0	0	0	0	0	0
21	2	0	0	0	0	0	0	0	0	0	0	0	0	0	0	0	0	0	0	0	0	0	0	0	0	0	0	0	0	0	0	0	0	0	0	0	0	0	0	0	0	0	0	0	0	0	0	0	0
22	2	0	0	0	0	0	0	0	0	0	0	0	0	0	0	0	0	0	0	0	0	0	0	0	0	0	0	0	0	0	0	0	0	0	0	0	0	0	0	0	0	0	0	0	0	0	0	0	0
23	1	1	1	1	5	2	30	0	0	0	0	0	1000	80	1000	0	Y	2	Car	9	Y	2	5	0	0	0	0	0	0	0	0	0	0	0	0	0	0	0	0	0	0	0	0	0	0	0	0	0	0
24	2	0	0	0	0	0	0	0	0	0	0	0	0	0	0	0	0	0	0	0	0	0	0	0	0	0	0	0	0	0	0	0	0	0	0	0	0	0	0	0	0	0	0	0	0	0	0	0	0
30	2	0	0	0	0	0	0	0	0	0	0	0	0	0	0	0	0	0	0	0	0	0	0	0
31	2	0	0	0	0	0	0	0	0	0	0	0	0	0	0	0	0	0	0	0	0	0	0	0	0	0	0	0	0	0	0	0	0	0	0	0	0	0	0	0	0	0	0	0	0	0	0	0	0
32	2	0	0	0	0	0	0	0	0	0	0	0	0	0	0	0	0	0	0	0	0	0	0	0	0	0	0	0	0	0	0	0	0	0	0	0	0	0	0	0	0	0	0	0	0	0	0	0	0
33	2	0	0	0	0	0	0	0	0	0	0	0	0	0	0	0	0	0	0	0	0	0	0	0	0	0	0	0	0	0	0	0	0	0	0	0	0	0	0	0	0	0	0	0	0	0	0	0	0
34	2	0	0	0	0	0	0	0	0	0	0	0	0	0	0	0	0	0	0	0	0	0	0	0	0	0	0	0	0	0	0	0	0	0	0	0	0	0	0	0	0	0	0	0	0	0	0	0	0
35	1	1	1	4	6	1.5	180	0	0	0	0	0	0	0	0	0	Y	1	Ambulance	0	Y	1	6	0	0	0	0	0	0	0	0	0	0	0	0	0	0	0	0	0	0	0	0	0	0	0	0	0	0
36	2	0	0	0	0	0	0	0	0	0	0	0	0	0	0	0	0	0	0	0	0	0	0	0	0	0	0	0	0	0	0	0	0	0	0	0	0	0	0	0	0	0	0	0	0	0	0	0	0
37	2	0	0	0	0	0	0	0	0	0	0	0	0	0	0	0	0	0	0	0	0	0	0	0	0	0	0	0	0	0	0	0	0	0	0	0	0	0	0	0	0	0	0	0	0	0	0	0	0
38	1	1	1	4	5	0.5	0	0	0	0	0	0	0	0	0	0	Y	1	walk	0	Y	1	5	0	0	0	0	0	0	0	0	0	0	0	0	0	0	0	0	0	0	0	0	0	0	0	0	0	0
39	1	1	1	4	7	5	0	0	0	0	0	0	0	0	0	0	Y	1	Ambulance	0	Y	1	7	0	0	0	0	0	0	0	0	0	0	0	0	0	0	0	0	0	0	0	0	0	0	0	0	0	0
40	1	1	1	4	20	4	0	0	0	0	0	0	0	0	0	0	Y	1	Ambulance	0	N	0	0	0	0	0	0	0	0	0	0	0	0	0	0	0	0	0	0	0	0	0	0	0	0	0	0	0	0
41	1	1	1	4	56	0.33	0	0	0	0	0	0	0	0	0	0	N	0	0	0	N	0	0	0	0	0	0	0	0	0	0	0	0	0	0	0	0	0	0	0	0	0	0	0	0	0	0	0	0
42	1	1	1	4	51	0.17	0	0	0	0	0	0	0	0	0	0	N	0	0	0	N	0	0	0	0	0	0	0	0	0	0	0	0	0	0	0	0	0	0	0	0	0	0	0	0	0	0	0	0
43	1	1	1	4	51	26.17	0	0	0	0	0	0	0	0	0	0	Y	1	Ambulance	0	N	0	0	0	0	0	0	0	0	0	0	0	0	0	0	0	0	0	0	0	0	0	0	0	0	0	0	0	0
44	2	0	0	0	0	0	0	0	0	0	0	0	0	0	0	0	0	0	0	0	0	0	0	0	0	0	0	0	0	0	0	0	0	0	0	0	0	0	0	0	0	0	0	0	0	0	0	0	0
45	2	0	0	0	0	0	0	0	0	0	0	0	0	0	0	0	0	0	0	0	0	0	0	0	0	0	0	0	0	0	0	0	0	0	0	0	0	0	0	0	0	0	0	0	0	0	0	0	0
46	1	1	1	4	8	8.25	0	0	0	0	0	0	0	0	0	0	Y	2	Ambulance	0	Y	1	8	0	0	0	0	0	0	0	0	0	0	0	0	0	0	0	0	0	0	0	0	0	0	0	0	0	0
47	1	1	1	4	5	6.5	0	0	0	0	0	0	0	0	0	0	Y	1	Ambulance	0	Y	1	5	0	0	0	0	0	0	0	0	0	0	0	0	0	0	0	0	0	0	0	0	0	0	0	0	0	0
48	2	0	0	0	0	0	0	0	0	0	0	0	0	0	0	0	0	0	0	0	0	0	0	0	0	0	0	0	0	0	0	0	0	0	0	0	0	0	0	0	0	0	0	0	0	0	0	0	0
49	2	0	0	0	0	0	0	0	0	0	0	0	0	0	0	0	0	0	0	0	0	0	0	0	0	0	0	0	0	0	0	0	0	0	0	0	0	0	0	0	0	0	0	0	0	0	0	0	0
50	2	0	0	0	0	0	0	0	0	0	0	0	0	0	0	0	0	0	0	0	0	0	0	0	0	0	0	0	0	0	0	0	0	0	0	0	0	0	0	0	0	0	0	0	0	0	0	0	0
51	2	0	0	0	0	0	0	0	0	0	0	0	0	0	0	0	0	0	0	0	0	0	0	0	0	0	0	0	0	0	0	0	0	0	0	0	0	0	0	0	0	0	0	0	0	0	0	0	0
52	1	1	1	1	23	0	0	0	150	0	0	0	0	0	1150	0	0	0	0	0	Y	1	23	0	0	0	0	0	0	0	0	0	0	0	0	0	0	0	0	0	0	0	0	0	0	0	0	0	0
53	1	1	1	4	7	7	0	0	0	0	0	0	0	0	0	0	Y	1	Ambulance	0	0	0	0	0	0	0	0	0	0	0	0	0	0	0	0	0	0	0	0	0	0	0	0	0	0	0	0	0	0
54	2	0	0	0	0	0	0	0	0	0	0	0	0	0	0	0	0	0	0	0	0	0	0	0	0	0	0	0	0	0	0	0	0	0	0	0	0	0	0	0	0	0	0	0	0	0	0	0	0
55	1	3	1	4	5	0.17	0	0	0	0	0	0	0	0	0	0	Y	1	cart	0	Y	1	5	0	2	1	5	4	0	0	0	0	0	0	0	0	2000	0	Y	2	Ambulance	0	Y	2	5	0	3	4	10
56	1	1	1	4	30	17	0	0	0	0	0	0	0	900	0	0	Y	2	Ambulance	0	N	0	0	0	0	0	0	0	0	0	0	0	0	0	0	0	0	0	0	0	0	0	0	0	0	0	0	0	0
57	1	1	1	4	13	13	0	0	0	0	0	0	0	0	0	0	N	0	0	0	N	0	0	0	0	0	0	0	0	0	0	0	0	0	0	0	0	0	0	0	0	0	0	0	0	0	0	0	0
58	1	1	1	4	11	2.25	0	0	0	0	0	0	0	0	0	0	Y	1	Bicycle	0	Y	1	11	0	0	0	0	0	0	0	0	0	0	0	0	0	0	0	0	0	0	0	0	0	0	0	0	0	0
59	1	1	1	4	23	23	0	0	0	0	0	0	0	0	0	0	N	0	0	0	N	0	0	0	0	0	0	0	0	0	0	0	0	0	0	0	0	0	0	0	0	0	0	0	0	0	0	0	0
60	2	0	0	0	0	0	0	0	0	0	0	0	0	0	0	0	0	0	0	0	0	0	0	0	0	0	0	0	0	0	0	0	0	0	0	0	0	0	0	0	0	0	0	0	0	0	0	0	0
61	1	1	1	4	24	72	0	0	0	0	0	0	0	0	0	0	0	0	0	0	0	0	0	0	0	0	0	0	0	0	0	0	0	0	0	0	0	0	0	0	0	0	0	0	0	0	0	0	0
62	1	1	1	4	8	2	0	0	0	0	0	0	0	30	0	0	0	0	0	0	0	0	0	0	0	0	0	0	0	0	0	0	0	0	0	0	0	0	0	0	0	0	0	0	0	0	0	0	0
63	1	1	1	4	30	23	0	0	0	0	0	0	0	0	0	0	Y	1	Ambulance	0	Y	1	30	0	0	0	0	0	0	0	0	0	0	0	0	0	0	0	0	0	0	0	0	0	0	0	0	0	0
64	1	2	1	4	3	0	0	0	0	0	0	0	0	0	0	0	0	0	0	0	Y	1	3	0	2	4	30	0	0	0	0	0	0	0	0	0	0	0	0	0	0	0	Y	1	30	0	0	0	0
65	2	0	0	0	0	0	0	0	0	0	0	0	0	0	0	0	0	0	0	0	0	0	0	0	0	0	0	0	0	0	0	0	0	0	0	0	0	0	0	0	0	0	0	0	0	0	0	0	0
66	1	1	1	4	4	0.5	0	0	0	0	0	0	0	0	0	0	Y	1	Ambulance	0	Y	1	1	0	0	0	0	0	0	0	0	0	0	0	0	0	0	0	0	0	0	0	0	0	0	0	0	0	0
67	1	1	1	4	7	1	0	0	0	0	0	0	0	0	0	0	Y	1	Ambulance	0	Y	1	7	0	0	0	0	0	0	0	0	0	0	0	0	0	0	0	0	0	0	0	0	0	0	0	0	0	0
68	2	0	0	0	0	0	0	0	0	0	0	0	0	0	0	0	0	0	0	0	0	0	0	0	0	0	0	0	0	0	0	0	0	0	0	0	0	0	0	0	0	0	0	0	0	0	0	0	0
69	2	0	0	0	0	0	0	0	0	0	0	0	0	0	0	0	0	0	0	0	0	0	0	0	0	0	0	0	0	0	0	0	0	0	0	0	0	0	0	0	0	0	0	0	0	0	0	0	0
70	2	0	0	0	0	0	0	0	0	0	0	0	0	0	0	0	0	0	0	0	0	0	0	0	0	0	0	0	0	0	0	0	0	0	0	0	0	0	0	0	0	0	0	0	0	0	0	0	0
71	2	0	0	0	0	0	0	0	0	0	0	0	0	0	0	0	0	0	0	0	0	0	0	0	0	0	0	0	0	0	0	0	0	0	0	0	0	0	0	0	0	0	0	0	0	0	0	0	0
72	2	0	0	0	0	0	0	0	0	0	0	0	0	0	0	0	0	0	0	0	0	0	0	0	0	0	0	0	0	0	0	0	0	0	0	0	0	0	0	0	0	0	0	0	0	0	0	0	0
73	1	1	1	4	6	16.25	0	0	0	0	0	0	0	0	0	0	Y	1	Ambulance	0	Y	1	3	0	0	0	0	0	0	0	0	0	0	0	0	0	0	0	0	0	0	0	0	0	0	0	0	0	0
74	2	0	0	0	0	0	0	0	0	0	0	0	0	0	0	0	0	0	0	0	0	0	0	0	0	0	0	0	0	0	0	0	0	0	0	0	0	0	0	0	0	0	0	0	0	0	0	0	0
75	2	0	0	0	0	0	0	0	0	0	0	0	0	0	0	0	0	0	0	0	0	0	0	0	0	0	0	0	0	0	0	0	0	0	0	0	0	0	0	0	0	0	0	0	0	0	0	0	0
76	1	1	1	4	10	5	0	0	0	0	0	0	0	0	0	0	0	0	0	0	Y	1	2	0	0	0	0	0	0	0	0	0	0	0	0	0	0	0	0	0	0	0	0	0	0	0	0	0	0
77	2	0	0	0	0	0	0	0	0	0	0	0	0	0	0	0	0	0	0	0	0	0	0	0	0	0	0	0	0	0	0	0	0	0	0	0	0	0	0	0	0	0	0	0	0	0	0	0	0
85	1	1	1	4	83	62	0	0	0	0	0	0	0	0	0	0	0	0	0	0	0	0	0	0	0	0	0	0	0	0	0	0	0	0	0	0	0	0	0	0	0	0	0	0	0	0	0	0	0
86	1	1	1	4	54	60	0	0	0	0	0	0	0	0	0	0	Y	1	walk	0	Y	1	54	0	0	0	0	0	0	0	0	0	0	0	0	0	0	0	0	0	0	0	0	0	0	0	0	0	0
87	2	0	0	0	0	0	0	0	0	0	0	0	0	0	0	0	0	0	0	0	0	0	0	0	0	0	0	0	0	0	0	0	0	0	0	0	0	0	0	0	0	0	0	0	0	0	0	0	0
88	2	0	0	0	0	0	0	0	0	0	0	0	0	0	0	0	0	0	0	0	0	0	0	0	0	0	0	0	0	0	0	0	0	0	0	0	0	0	0	0	0	0	0	0	0	0	0	0	0
89	1	3	1	4	4	14.08	0	0	0	0	0	0	0	0	0	0	Y	0	Ambulance	0	Y	1	4	0	2	4	6	16.5	0	0	0	0	0	0	0	4000	1000	0	0	0	Ambulance	0	Y	1	6	0	3	4	4
90	1	1	1	4	3	4	0	0	0	0	0	0	0	0	0	0	0	0	0	0	0	0	0	0	0	0	0	0	0	0	0	0	0	0	0	0	0	0	0	0	0	0	0	0	0	0	0	0	0
91	2	0	0	0	0	0	0	0	0	0	0	0	0	0	0	0	0	0	0	0	0	0	0	0	0	0	0	0	0	0	0	0	0	0	0	0	0	0	0	0	0	0	0	0	0	0	0	0	0
92	2	0	0	0	0	0	0	0	0	0	0	0	0	0	0	0	0	0	0	0	0	0	0	0	0	0	0	0	0	0	0	0	0	0	0	0	0	0	0	0	0	0	0	0	0	0	0	0	0
93	1	2	1	4	2	0	0	0	0	0	0	0	0	0	0	0	Y	1	Ambulance	0	0	0	0	0	2	1	6	0	0	0	0	0	0	0	0	0	0	0	Y	1	Ambulance	0	Y	1	5	0	0	0	0
94	1	1	1	4	1	0.33	0	0	0	0	0	0	0	0	0	0	Y	1	Ambulance	0	Y	1	1	0	0	0	0	0	0	0	0	0	0	0	0	0	0	0	0	0	0	0	0	0	0	0	0	0	0
95	1	1	1	1	12	3.5	0	0	0	0	0	0	120	77	960	0	Y	1	Ambulance	0	Y	1	12	0	0	0	0	0	0	0	0	0	0	0	0	0	0	0	0	0	0	0	0	0	0	0	0	0	0
96	1	1	1	4	14	28.5	0	0	0	0	0	0	0	0	0	0	0	0	0	0	0	0	0	0	0	0	0	0	0	0	0	0	0	0	0	0	0	0	0	0	0	0	0	0	0	0	0	0	0
97	1	1	1	4	4	1.33333	0	0	0	0	0	0	0	0	0	0	Y	1	Ambulance	0	Y	1	4	0	0	0	0	0	0	0	0	0	0	0	0	0	0	0	0	0	0	0	0	0	0	0	0	0	0
98	1	1	1	4	8	16	0	0	0	0	0	0	0	0	0	0	0	0	0	0	Y	1	8	0	0	0	0	0	0	0	0	0	0	0	0	0	0	0	0	0	0	0	0	0	0	0	0	0	0
99	1	1	1	4	13	0	0	0	0	0	0	0	0	0	0	0	0	0	0	0	Y	1	13	0	0	0	0	0	0	0	0	0	0	0	0	0	0	0	0	0	0	0	0	0	0	0	0	0	0
100	2	0	0	0	0	0	0	0	0	0	0	0	0	0	0	0	0	0	0	0	0	0	0	0	0	0	0	0	0	0	0	0	0	0	0	0	0	0	0	0	0	0	0	0	0	0	0	0	0
101	1	1	1	4	8	7	0	0	0	0	0	0	0	0	0	0	0	0	0	0	0	0	0	0	0	0	0	0	0	0	0	0	0	0	0	0	0	0	0	0	0	0	0	0	0	0	0	0	0
102	2	0	0	0	0	0	0	0	0	0	0	0	0	0	0	0	0	0	0	0	0	0	0	0	0	0	0	0	0	0	0	0	0	0	0	0	0	0	0	0	0	0	0	0	0	0	0	0	0
103	1	1	1	4	8	10.33	0	0	0	0	0	0	0	0	0	0	Y	1	Ambulance	0	0	0	0	0	0	0	0	0	0	0	0	0	0	0	0	0	0	0	0	0	0	0	0	0	0	0	0	0	0
104	1	1	1	1	5	3.5	50	0	0	0	0	0	0	100	500	0	Y	2	Pvt. Van	0	Y	1	5	0	2	1	8	1	0	0	0	0	0	0	0	0	0	0	Y	1	Bus	0	Y	1	8	0	0	0	0
105	2	0	0	0	0	0	0	0	0	0	0	0	0	0	0	0	0	0	0	0	0	0	0	0	0	0	0	0	0	0	0	0	0	0	0	0	0	0	0	0	0	0	0	0	0	0	0	0	0
106	2	0	0	0	0	0	0	0	0	0	0	0	0	0	0	0	0	0	0	0	0	0	0	0	0	0	0	0	0	0	0	0	0	0	0	0	0	0	0	0	0	0	0	0	0	0	0	0	0
107	2	0	0	0	0	0	0	0	0	0	0	0	0	0	0	0	0	0	0	0	0	0	0	0	0	0	0	0	0	0	0	0	0	0	0	0	0	0	0	0	0	0	0	0	0	0	0	0	0
108	2	0	0	0	0	0	0	0	0	0	0	0	0	0	0	0	0	0	0	0	0	0	0	0	0	0	0	0	0	0	0	0	0	0	0	0	0	0	0	0	0	0	0	0	0	0	0	0	0
109	2	0	0	0	0	0	0	0	0	0	0	0	0	0	0	0	0	0	0	0	0	0	0	0	0	0	0	0	0	0	0	0	0	0	0	0	0	0	0	0	0	0	0	0	0	0	0	0	0
115	1	1	1	1	1	0.25	0	0	0	0	0	0	0	0	0	0	Y	2	Van	0	Y	1	1	0	0	0	0	0	0	0	0	0	0	0	0	0	0	0	0	0	0	0	0	0	0	0	0	0	0
1	2	0	0	0	0	0	0	0	0	0	0	0	0	0	0	0	0	0	0	0	0	0	0	0	0	0	0	0	0	0	0	0	0	0	0	0	0	0	0	0	0	0	0	0	0	0	0	0	0
2	1	1	1	1	8	3	0	0	0	0	0	0	0	260	1050	100	0	0	0	0	Y	1	7	0	0	0	0	0	0	0	0	0	0	0	0	0	0	0	0	0	0	0	0	0	0	0	0	0	0
3	2	0	0	0	0	0	0	0	0	0	0	0	0	0	0	0	0	0	0	0	0	0	0	0	0	0	0	0	0	0	0	0	0	0	0	0	0	0	0	0	0	0	0	0	0	0	0	0	0
4	2	0	0	0	0	0	0	0	0	0	0	0	0	0	0	0	0	0	0	0	0	0	0	0	0	0	0	0	0	0	0	0	0	0	0	0	0	0	0	0	0	0	0	0	0	0	0	0	0
5	2	0	0	0	0	0	0	0	0	0	0	0	0	0	0	0	0	0	0	0	0	0	0	0	0	0	0	0	0	0	0	0	0	0	0	0	0	0	0	0	0	0	0	0	0	0	0	0	0
6	2	0	0	0	0	0	0	0	0	0	0	0	0	0	0	0	0	0	0	0	0	0	0	0	0	0	0	0	0	0	0	0	0	0	0	0	0	0	0	0	0	0	0	0	0	0	0	0	0
7	1	2	1	4	3	0.5	0	0	0	0	0	0	0	0	0	0	0	0	0	0	Y	1	3	0	2	1	7	4.5	0	5	0	0	0	0	0	360	1400	0	N	0	Walk	0	Y	1	7	0	0	0	0
8	2	0	0	0	0	0	0	0	0	0	0	0	0	0	0	0	0	0	0	0	0	0	0	0	0	0	0	0	0	0	0	0	0	0	0	0	0	0	0	0	0	0	0	0	0	0	0	0	0
9	2	0	0	0	0	0	0	0	0	0	0	0	0	0	0	0	0	0	0	0	0	0	0	0	0	0	0	0	0	0	0	0	0	0	0	0	0	0	0	0	0	0	0	0	0	0	0	0	0
10	2	0	0	0	0	0	0	0	0	0	0	0	0	0	0	0	0	0	0	0	0	0	0	0	0	0	0	0	0	0	0	0	0	0	0	0	0	0	0	0	0	0	0	0	0	0	0	0	0
11	1	1	1	1	6	0	0	0	0	0	0	0	0	0	900	0	0	0	0	0	Y	1	6	0	0	0	0	0	0	0	0	0	0	0	0	0	0	0	0	0	0	0	0	0	0	0	0	0	0
12	2	0	0	0	0	0	0	0	0	0	0	0	0	0	0	0	0	0	0	0	0	0	0	0	0	0	0	0	0	0	0	0	0	0	0	0	0	0	0	0	0	0	0	0	0	0	0	0	0
13	1	1	1	1	8	21	40	5	0	0	0	0	60	400	320	0	Y	2	Ambulance	0	Y	1	8	0	0	0	0	0	0	0	0	0	0	0	0	0	0	0	0	0	0	0	0	0	0	0	0	0	0
14	2	0	0	0	0	0	0	0	0	0	0	0	0	0	0	0	0	0	0	0	0	0	0	0	0	0	0	0	0	0	0	0	0	0	0	0	0	0	0	0	0	0	0	0	0	0	0	0	0
15	2	0	0	0	0	0	0	0	0	0	0	0	0	0	0	0	0	0	0	0	0	0	0	0	0	0	0	0	0	0	0	0	0	0	0	0	0	0	0	0	0	0	0	0	0	0	0	0	0
16	2	0	0	0	0	0	0	0	0	0	0	0	0	0	0	0	0	0	0	0	0	0	0	0	0	0	0	0	0	0	0	0	0	0	0	0	0	0	0	0	0	0	0	0	0	0	0	0	0
18	2	0	0	0	0	0	0	0	0	0	0	0	0	0	0	0	0	0	0	0	0	0	0	0	0	0	0	0	0	0	0	0	0	0	0	0	0	0	0	0	0	0	0	0	0	0	0	0	0
19	2	0	0	0	0	0	0	0	0	0	0	0	0	0	0	0	0	0	0	0	0	0	0	0	0	0	0	0	0	0	0	0	0	0	0	0	0	0	0	0	0	0	0	0	0	0	0	0	0
20	2	0	0	0	0	0	0	0	0	0	0	0	0	0	0	0	0	0	0	0	0	0	0	0	0	0	0	0	0	0	0	0	0	0	0	0	0	0	0	0	0	0	0	0	0	0	0	0	0
21	1	1	1	4	12	6	0	0	0	0	0	0	0	0	0	0	0	0	0	0	0	0	0	0	0	0	0	0	0	0	0	0	0	0	0	0	0	0	0	0	0	0	0	0	0	0	0	0	0
22	2	0	0	0	0	0	0	0	0	0	0	0	0	0	0	0	0	0	0	0	0	0	0	0	0	0	0	0	0	0	0	0	0	0	0	0	0	0	0	0	0	0	0	0	0	0	0	0	0
23	2	0	0	0	0	0	0	0	0	0	0	0	0	0	0	0	0	0	0	0	0	0	0	0	0	0	0	0	0	0	0	0	0	0	0	0	0	0	0	0	0	0	0	0	0	0	0	0	0
24	2	0	0	0	0	0	0	0	0	0	0	0	0	0	0	0	0	0	0	0	0	0	0	0	0	0	0	0	0	0	0	0	0	0	0	0	0	0	0	0	0	0	0	0	0	0	0	0	0
25	2	0	0	0	0	0	0	0	0	0	0	0	0	0	0	0	0	0	0	0	0	0	0	0	0	0	0	0	0	0	0	0	0	0	0	0	0	0	0	0	0	0	0	0	0	0	0	0	0
26	1	1	1	4	4	0.67	0	0	0	0	0	0	0	0	0	0	Y	2	Ambulance	0	Y	1	4	0	0	0	0	0	0	0	0	0	0	0	0	0	0	0	0	0	0	0	0	0	0	0	0	0	0
27	2	0	0	0	0	0	0	0	0	0	0	0	0	0	0	0	0	0	0	0	0	0	0	0	0	0	0	0	0	0	0	0	0	0	0	0	0	0	0	0	0	0	0	0	0	0	0	0	0
28	2	0	0	0	0	0	0	0	0	0	0	0	0	0	0	0	0	0	0	0	0	0	0	0	0	0	0	0	0	0	0	0	0	0	0	0	0	0	0	0	0	0	0	0	0	0	0	0	0
29	2	0	0	0	0	0	0	0	0	0	0	0	0	0	0	0	0	0	0	0	0	0	0	0	0	0	0	0	0	0	0	0	0	0	0	0	0	0	0	0	0	0	0	0	0	0	0	0	0
30	1	1	1	4	2	0.25	0	0	0	0	0	0	0	0	0	0	Y	2	Ambulance	0	Y	1	2	0	0	0	0	0	0	0	0	0	0	0	0	0	0	0	0	0	0	0	0	0	0	0	0	0	0
31	2	0	0	0	0	0	0	0	0	0	0	0	0	0	0	0	0	0	0	0	0	0	0	0	0	0	0	0	0	0	0	0	0	0	0	0	0	0	0	0	0	0	0	0	0	0	0	0	0
32	2	0	0	0	0	0	0	0	0	0	0	0	0	0	0	0	0	0	0	0	0	0	0	0	0	0	0	0	0	0	0	0	0	0	0	0	0	0	0	0	0	0	0	0	0	0	0	0	0
33	2	0	0	0	0	0	0	0	0	0	0	0	0	0	0	0	0	0	0	0	0	0	0	0	0	0	0	0	0	0	0	0	0	0	0	0	0	0	0	0	0	0	0	0	0	0	0	0	0
34	1	1	1	2	28	16	0	0	0	0	0	0	0	1200	600	0	0	0	0	0	Y	1	20	0	0	0	0	0	0	0	0	0	0	0	0	0	0	0	0	0	0	0	0	0	0	0	0	0	0
35	2	0	0	0	0	0	0	0	0	0	0	0	0	0	0	0	0	0	0	0	0	0	0	0	0	0	0	0	0	0	0	0	0	0	0	0	0	0	0	0	0	0	0	0	0	0	0	0	0
36	2	0	0	0	0	0	0	0	0	0	0	0	0	0	0	0	0	0	0	0	0	0	0	0	0	0	0	0	0	0	0	0	0	0	0	0	0	0	0	0	0	0	0	0	0	0	0	0	0
39	2	0	0	0	0	0	0	0	0	0	0	0	0	0	0	0	0	0	0	0	0	0	0	0	0	0	0	0	0	0	0	0	0	0	0	0	0	0	0	0	0	0	0	0	0	0	0	0	0
40	1	1	1	1	11	3	0	0	1200	1000	800	0	3000	120	0	0	Y	4	Magic	0	Y	2	11	0	0	0	0	0	0	0	0	0	0	0	0	0	0	0	0	0	0	0	0	0	0	0	0	0	0
41	2	0	0	0	0	0	0	0	0	0	0	0	0	0	0	0	0	0	0	0	0	0	0	0	0	0	0	0	0	0	0	0	0	0	0	0	0	0	0	0	0	0	0	0	0	0	0	0	0
42	2	0	0	0	0	0	0	0	0	0	0	0	0	0	0	0	0	0	0	0	0	0	0	0	0	0	0	0	0	0	0	0	0	0	0	0	0	0	0	0	0	0	0	0	0	0	0	0	0
43	2	0	0	0	0	0	0	0	0	0	0	0	0	0	0	0	0	0	0	0	0	0	0	0	0	0	0	0	0	0	0	0	0	0	0	0	0	0	0	0	0	0	0	0	0	0	0	0	0
44	2	0	0	0	0	0	0	0	0	0	0	0	0	0	0	0	0	0	0	0	0	0	0	0	0	0	0	0	0	0	0	0	0	0	0	0	0	0	0	0	0	0	0	0	0	0	0	0	0
45	2	0	0	0	0	0	0	0	0	0	0	0	0	0	0	0	0	0	0	0	0	0	0	0	0	0	0	0	0	0	0	0	0	0	0	0	0	0	0	0	0	0	0	0	0	0	0	0	0
46	2	0	0	0	0	0	0	0	0	0	0	0	0	0	0	0	0	0	0	0	0	0	0	0	0	0	0	0	0	0	0	0	0	0	0	0	0	0	0	0	0	0	0	0	0	0	0	0	0
47	2	0	0	0	0	0	0	0	0	0	0	0	0	0	0	0	0	0	0	0	0	0	0	0	0	0	0	0	0	0	0	0	0	0	0	0	0	0	0	0	0	0	0	0	0	0	0	0	0
48	2	0	0	0	0	0	0	0	0	0	0	0	0	0	0	0	0	0	0	0	0	0	0	0	0	0	0	0	0	0	0	0	0	0	0	0	0	0	0	0	0	0	0	0	0	0	0	0	0
59	2	0	0	0	0	0	0	0	0	0	0	0	0	0	0	0	0	0	0	0	0	0	0	0	0	0	0	0	0	0	0	0	0	0	0	0	0	0	0	0	0	0	0	0	0	0	0	0	0
60	2	0	0	0	0	0	0	0	0	0	0	0	0	0	0	0	0	0	0	0	0	0	0	0	0	0	0	0	0	0	0	0	0	0	0	0	0	0	0	0	0	0	0	0	0	0	0	0	0
61	2	0	0	0	0	0	0	0	0	0	0	0	0	0	0	0	0	0	0	0	0	0	0	0	0	0	0	0	0	0	0	0	0	0	0	0	0	0	0	0	0	0	0	0	0	0	0	0	0
62	2	0	0	0	0	0	0	0	0	0	0	0	0	0	0	0	0	0	0	0	0	0	0	0	0	0	0	0	0	0	0	0	0	0	0	0	0	0	0	0	0	0	0	0	0	0	0	0	0
63	2	0	0	0	0	0	0	0	0	0	0	0	0	0	0	0	0	0	0	0	0	0	0	0	0	0	0	0	0	0	0	0	0	0	0	0	0	0	0	0	0	0	0	0	0	0	0	0	0
64	2	0	0	0	0	0	0	0	0	0	0	0	0	0	0	0	0	0	0	0	0	0	0	0	0	0	0	0	0	0	0	0	0	0	0	0	0	0	0	0	0	0	0	0	0	0	0	0	0
65	1	1	1	1	14	28	0	0	0	0	0	0	0	1400	2800	0	Y	2	Bus	0	Y	1	14	0	2	1	15	15	0	0	0	0	0	0	0	600	1500	0	Y	1	Bus	0	Y	1	15	0	0	0	0
66	2	0	0	0	0	0	0	0	0	0	0	0	0	0	0	0	0	0	0	0	0	0	0	0	0	0	0	0	0	0	0	0	0	0	0	0	0	0	0	0	0	0	0	0	0	0	0	0	0
67	2	0	0	0	0	0	0	0	0	0	0	0	0	0	0	0	0	0	0	0	0	0	0	0	0	0	0	0	0	0	0	0	0	0	0	0	0	0	0	0	0	0	0	0	0	0	0	0	0
68	2	0	0	0	0	0	0	0	0	0	0	0	0	0	0	0	0	0	0	0	0	0	0	0	0	0	0	0	0	0	0
72	1	2	1	4	5	1	0	0	0	0	0	0	0	0	0	0	0	0	0	0	0	0	0	0	2	4	6	2	0	0	0	0	0	0	0	0	0	0	N	0	Walk	0	N	0	0	0	0	0	0
73	2	0	0	0	0	0	0	0	0	0	0	0	0	0	0	0	0	0	0	0	0	0	0	0	0	0	0	0	0	0	0	0	0	0	0	0	0	0	0	0	0	0	0	0	0	0	0	0	0
74	2	0	0	0	0	0	0	0	0	0	0	0	0	0	0	0	0	0	0	0	0	0	0	0	0	0	0	0	0	0	0	0	0	0	0	0	0	0	0	0	0	0	0	0	0	0	0	0	0
75	2	0	0	0	0	0	0	0	0	0	0	0	0	0	0	0	0	0	0	0	0	0	0	0	0	0	0	0	0	0	0	0	0	0	0	0	0	0	0	0	0	0	0	0	0	0	0	0	0
76	1	1	1	1	1	0	0	0	0	0	0	0	0	2800	0	0	0	0	0	0	Y	1	1	0	0	0	0	0	0	0	0	0	0	0	0	0	0	0	0	0	0	0	0	0	0	0	0	0	0
77	2	0	0	0	0	0	0	0	0	0	0	0	0	0	0	0	0	0	0	0	0	0	0	0	0	0	0	0	0	0	0	0	0	0	0	0	0	0	0	0	0	0	0	0	0	0	0	0	0
78	2	0	0	0	0	0	0	0	0	0	0	0	0	0	0	0	0	0	0	0	0	0	0	0	0	0	0	0	0	0	0	0	0	0	0	0	0	0	0	0	0	0	0	0	0	0	0	0	0
79	1	1	1	1	10	0	0	0	2000	1000	1000		3000	900	1000	0	0	0	0	0	Y	1	10	0	0	0	0	0	0	0	0	0	0	0	0	0	0	0	0	0	0	0	0	0	0	0	0	0	0
80	2	0	0	0	0	0	0	0	0	0	0	0	0	0	0	0	0	0	0	0	0	0	0	0	0	0	0	0	0	0	0	0	0	0	0	0	0	0	0	0	0	0	0	0	0	0	0	0	0
81	1	1	1	1	4	0	15	0	0	0	0	0	0	150	320	0	0	0	0	0	Y	1	1	0	0	0	0	0	0	0	0	0	0	0	0	0	0	0	0	0	0	0	0	0	0	0	0	0	0
82	2	0	0	0	0	0	0	0	0	0	0	0	0	0	0	0	0	0	0	0	0	0	0	0	0	0	0	0	0	0	0	0	0	0	0	0	0	0	0	0	0	0	0	0	0	0	0	0	0
83	2	0	0	0	0	0	0	0	0	0	0	0	0	0	0	0	0	0	0	0	0	0	0	0	0	0	0	0	0	0	0	0	0	0	0	0	0	0	0	0	0	0	0	0	0	0	0	0	0
84	2	0	0	0	0	0	0	0	0	0	0	0	0	0	0	0	0	0	0	0	0	0	0	0	0	0	0	0	0	0	0	0	0	0	0	0	0	0	0	0	0	0	0	0	0	0	0	0	0
85	2	0	0	0	0	0	0	0	0	0	0	0	0	0	0	0	0	0	0	0	0	0	0	0	0	0	0	0	0	0	0	0	0	0	0	0	0	0	0	0	0	0	0	0	0	0	0	0	0
86	2	0	0	0	0	0	0	0	0	0	0	0	0	0	0	0	0	0	0	0	0	0	0	0	0	0	0	0	0	0	0	0	0	0	0	0	0	0	0	0	0	0	0	0	0	0	0	0	0
87	2	0	0	0	0	0	0	0	0	0	0	0	0	0	0	0	0	0	0	0	0	0	0	0	0	0	0	0	0	0	0	0	0	0	0	0	0	0	0	0	0	0	0	0	0	0	0	0	0
88	2	0	0	0	0	0	0	0	0	0	0	0	0	0	0	0	0	0	0	0	0	0	0	0	0	0	0	0	0	0	0	0	0	0	0	0	0	0	0	0	0	0	0	0	0	0	0	0	0
89	2	0	0	0	0	0	0	0	0	0	0	0	0	0	0	0	0	0	0	0	0	0	0	0	0	0	0	0	0	0	0	0	0	0	0	0	0	0	0	0	0	0	0	0	0	0	0	0	0
90	1	1	1	4	50	0	0	0	0	0	0	0	0	0	0	0	0	0	0	0	0	0	0	0	0	0	0	0	0	0	0	0	0	0	0	0	0	0	0	0	0	0	0	0	0	0	0	0	0
91	2	0	0	0	0	0	0	0	0	0	0	0	0	0	0	0	0	0	0	0	0	0	0	0	0	0	0	0	0	0	0	0	0	0	0	0	0	0	0	0	0	0	0	0	0	0	0	0	0
92	1	1	1	4	15	7.5	0	0	0	0	0	0	0	0	0	0	0	0	0	0	Y	1	15	0	0	0	0	0	0	0	0	0	0	0	0	0	0	0	0	0	0	0	0	0	0	0	0	0	0
93	2	0	0	0	0	0	0	0	0	0	0	0	0	0	0	0	0	0	0	0	0	0	0	0	0	0	0	0	0	0	0	0	0	0	0	0	0	0	0	0	0	0	0	0	0	0	0	0	0
94	2	0	0	0	0	0	0	0	0	0	0	0	0	0	0	0	0	0	0	0	0	0	0	0	0	0	0	0	0	0	0	0	0	0	0	0	0	0	0	0	0	0	0	0	0	0	0	0	0
95	1	1	1	4	36	24	0	0	0	0	0	0	0	0	0	0	0	0	0	0	Y	1	36	0	0	0	0	0	0	0	0	0	0	0	0	0	0	0	0	0	0	0	0	0	0	0	0	0	0
96	1	1	1	4	31	52	0	0	0	0	0	0	0	0	0	0	0	0	0	0	Y	1	31	0	0	0	0	0	0	0	0	0	0	0	0	0	0	0	0	0	0	0	0	0	0	0	0	0	0
97	1	1	1	1	8	8	0	0	0	0	0	0	1600	320	960	0	0	0	0	Y	1	8	0	0	0	0	0	0	0	0	0	0	0	0	0	0	0	0	0	0	0	0	0	0	0	0	0	0	0
98	1	1	1	4	7	3.75	0	0	0	0	0	0	0	0	0	0	0	0	0	0	0	0	0	0	0	0	0	0	0	0	0	0	0	0	0	0	0	0	0	0	0	0	0	0	0	0	0	0	0
99	2	0	0	0	0	0	0	0	0	0	0	0	0	0	0	0	0	0	0	0	0	0	0	0	0	0	0	0	0	0	0	0	0	0	0	0	0	0	0	0	0	0	0	0	0	0	0	0	0
100	2	0	0	0	0	0	0	0	0	0	0	0	0	0	0	0	0	0	0	0	0	0	0	0	0	0	0	0	0	0	0	0	0	0	0	0	0	0	0	0	0	0	0	0	0	0	0	0	0
1	2	0	0	0	0	0	0	0	0	0	0	0	0	0	0	0	0	0	0	0	0	0	0	0	0	0	0	0	0	0	0	0	0	0	0	0	0	0	0	0	0	0	0	0	0	0	0	0	0
2	2	0	0	0	0	0	0	0	0	0	0	0	0	0	0	0	0	0	0	0	0	0	0	0	0	0	0	0	0	0	0	0	0	0	0	0	0	0	0	0	0	0	0	0	0	0	0	0	0
3	2	0	0	0	0	0	0	0	0	0	0	0	0	0	0	0	0	0	0	0	0	0	0	0	0	0	0	0	0	0	0	0	0	0	0	0	0	0	0	0	0	0	0	0	0	0	0	0	0
4	1	1	1	1	17	34	0	10	4000	2000	0	0	3000	2208	0	0	0	0	0	0	Y	1	17	0	0	0	0	0	0	0	0	0	0	0	0	0	0	0	0	0	0	0	0	0	0	0	0	0	0
5	2	0	0	0	0	0	0	0	0	0	0	0	0	0	0	0	0	0	0	0	0	0	0	0	0	0	0	0	0	0	0	0	0	0	0	0	0	0	0	0	0	0	0	0	0	0	0	0	0
6	2	0	0	0	0	0	0	0	0	0	0	0	0	0	0	0	0	0	0	0	0	0	0	0	0	0	0	0	0	0	0	0	0	0	0	0	0	0	0	0	0	0	0	0	0	0	0	0	0
7	2	0	0	0	0	0	0	0	0	0	0	0	0	0	0	0	0	0	0	0	0	0	0	0	0	0	0	0	0	0	0	0	0	0	0	0	0	0	0	0	0	0	0	0	0	0	0	0	0
8	2	0	0	0	0	0	0	0	0	0	0	0	0	0	0	0	0	0	0	0	0	0	0	0	0	0	0	0	0	0	0	0	0	0	0	0	0	0	0	0	0	0	0	0	0	0	0	0	0
9	2	0	0	0	0	0	0	0	0	0	0	0	0	0	0	0	0	0	0	0	0	0	0	0	0	0	0	0	0	0	0	0	0	0	0	0	0	0	0	0	0	0	0	0	0	0	0	0	0
10	2	0	0	0	0	0	0	0	0	0	0	0	0	0	0	0	0	0	0	0	0	0	0	0	0	0	0	0	0	0	0	0	0	0	0	0	0	0	0	0	0	0	0	0	0	0	0	0	0
11	2	0	0	0	0	0	0	0	0	0	0	0	0	0	0	0	0	0	0	0	0	0	0	0	0	0	0	0	0	0	0	0	0	0	0	0	0	0	0	0	0	0	0	0	0	0	0	0	0
12	1	1	1	4	14	14	0	0	0	0	0	0	0	0	0	0	0	0	0	0	Y	1	14	0	0	0	0	0	0	0	0	0	0	0	0	0	0	0	0	0	0	0	0	0	0	0	0	0	0
13	1	1	1	1	7	5.5	70	0	0	0	0	0	500	80	1750	0	0	0	0	0	Y	1	7	0	0	0	0	0	0	0	0	0	0	0	0	0	0	0	0	0	0	0	0	0	0	0	0	0	0
14	1	1	1	4	3	1	0	0	0	0	0	0	0	0	0	0	0	0	0	0	Y	1	3	0	0	0	0	0	0	0	0	0	0	0	0	0	0	0	0	0	0	0	0	0	0	0	0	0	0
15	1	1	1	4	5	0.833333	0	0	0	0	0	0	0	0	0	0	0	0	0	0	Y	2	5	0	0	0	0	0	0	0	0	0	0	0	0	0	0	0	0	0	0	0	0	0	0	0	0	0	0
16	2	0	0	0	0	0	0	0	0	0	0	0	0	0	0	0	0	0	0	0	0	0	0	0	0	0	0	0	0	0	0	0	0	0	0	0	0	0	0	0	0	0	0	0	0	0	0	0	0
17	1	1	1	4	4	0	0	0	0	0	0	0	0	0	0	0	0	0	0	0	Y	1	4	0	0	0	0	0	0	0	0	0	0	0	0	0	0	0	0	0	0	0	0	0	0	0	0	0	0
18	2	0	0	0	0	0	0	0	0	0	0	0	0	0	0	0	0	0	0	0	0	0	0	0	0	0	0	0	0	0	0	0	0	0	0	0	0	0	0	0	0	0	0	0	0	0	0	0	0
19	2	0	0	0	0	0	0	0	0	0	0	0	0	0	0	0	0	0	0	0	0	0	0	0	0	0	0	0	0	0	0	0	0	0	0	0	0	0	0	0	0	0	0	0	0	0	0	0	0
20	2	0	0	0	0	0	0	0	0	0	0	0	0	0	0	0	0	0	0	0	0	0	0	0	0	0	0	0	0	0	0	0	0	0	0	0	0	0	0	0	0	0	0	0	0	0	0	0	0
21	2	0	0	0	0	0	0	0	0	0	0	0	0	0	0	0	0	0	0	0	0	0	0	0	0	0	0	0	0	0	0	0	0	0	0	0	0	0	0	0	0	0	0	0	0	0	0	0	0
22	1	1	1	4	2	1.5	0	0	0	0	0	0	0	0	0	0	N	0	0	0	N	0	0	0	0	0	0	0	0	0	0	0	0	0	0	0	0	0	0	0	0	0	0	0	0	0	0	0	0
23	1	1	1	1	18	30	0	0	0	0	0	0	0	1000	4320	3000	0	0	0	0	Y	1	18	0	0	0	0	0	0	0	0	0	0	0	0	0	0	0	0	0	0	0	0	0	0	0	0	0	0
24	2	0	0	0	0	0	0	0	0	0	0	0	0	0	0	0	0	0	0	0	0	0	0	0	0	0	0	0	0	0	0	0	0	0	0	0	0	0	0	0	0	0	0	0	0	0	0	0	0
25	2	0	0	0	0	0	0	0	0	0	0	0	0	0	0	0	0	0	0	0	0	0	0	0	0	0	0	0	0	0	0	0	0	0	0	0	0	0	0	0	0	0	0	0	0	0	0	0	0
26	2	0	0	0	0	0	0	0	0	0	0	0	0	0	0	0	0	0	0	0	0	0	0	0	0	0	0	0	0	0	0	0	0	0	0	0	0	0	0	0	0	0	0	0	0	0	0	0	0
27	2	0	0	0	0	0	0	0	0	0	0	0	0	0	0	0	0	0	0	0	0	0	0	0	0	0	0	0	0	0	0	0	0	0	0	0	0	0	0	0	0	0	0	0	0	0	0	0	0
28	2	0	0	0	0	0	0	0	0	0	0	0	0	0	0	0	0	0	0	0	0	0	0	0	0	0	0	0	0	0	0	0	0	0	0	0	0	0	0	0	0	0	0	0	0	0	0	0	0
29	1	1	1	1	8	0	0	0	150	80	0	0	4000	200	1600	0	0	0	0	0	Y	2	8	0	0	0	0	0	0	0	0	0	0	0	0	0	0	0	0	0	0	0	0	0	0	0	0	0	0
30	2	0	0	0	0	0	0	0	0	0	0	0	0	0	0	0	0	0	0	0	0	0	0	0	0	0	0	0	0	0	0	0	0	0	0	0	0	0	0	0	0	0	0	0	0	0	0	0	0
31	2	0	0	0	0	0	0	0	0	0	0	0	0	0	0	0	0	0	0	0	0	0	0	0	0	0	0	0	0	0	0	0	0	0	0	0	0	0	0	0	0	0	0	0	0	0	0	0	0
32	2	0	0	0	0	0	0	0	0	0	0	0	0	0	0	0	0	0	0	0	0	0	0	0	0	0	0	0	0	0	0	0	0	0	0	0	0	0	0	0	0	0	0	0	0	0	0	0	0
33	2	0	0	0	0	0	0	0	0	0	0	0	0	0	0	0	0	0	0	0	0	0	0	0	0	0	0	0	0	0	0	0	0	0	0	0	0	0	0	0	0	0	0	0	0	0	0	0	0
34	2	0	0	0	0	0	0	0	0	0	0	0	0	0	0	0	0	0	0	0	0	0	0	0	0	0	0	0	0	0	0	0	0	0	0	0	0	0	0	0	0	0	0	0	0	0	0	0	0
35	2	0	0	0	0	0	0	0	0	0	0	0	0	0	0	0	0	0	0	0	0	0	0	0	0	0	0	0	0	0	0	0	0	0	0	0	0	0	0	0	0	0	0	0	0	0	0	0	0
36	1	1	1	1	4	4	30	0	0	0	0	0	0	480	400	0	0	0	0	0	Y	1	4	0	0	0	0	0	0	0	0	0	0	0	0	0	0	0	0	0	0	0	0	0	0	0	0	0	0
37	1	1	1	1	4	0	0	0	0	80	3200	0	0	500	1240	800	0	0	0	0	Y	1	4	0	0	0	0	0	0	0	0	0	0	0	0	0	0	0	0	0	0	0	0	0	0	0	0	0	0
38	2	0	0	0	0	0	0	0	0	0	0	0	0	0	0	0	0	0	0	0	0	0	0	0	0	0	0	0	0	0	0	0	0	0	0	0	0	0	0	0	0	0	0	0	0	0	0	0	0
39	2	0	0	0	0	0	0	0	0	0	0	0	0	0	0	0	0	0	0	0	0	0	0	0	0	0	0	0	0	0	0	0	0	0	0	0	0	0	0	0	0	0	0	0	0	0	0	0	0
				Type of hospital
				1. Government hospital / health centre
				2. NGO/charitable health center or hospital
				3. Private clinic or hospital
				4. Other
[truncated: 41 more columns]

## Sheet: DOT
Sl no.	On a daily basis, do you currently take your medicines yourself without supervision or support (self-administered) or do you have a treatment supervisor or supporter (DOT)? Self administer = 1; DOT = 2	If DOT, how many times a week?	If DOT, who is the DOT provider/supporter? 1. Health facility 2. Community health worker/volunteer 3. Workplace 4. Family member 5. Other	If DOT, how long did the last DOT visit take, including travel time and waiting time (total turnaround time)?	What was the mode of transport?	What is the approximate distance from home to the DOT provider place (in km) one way?	Does anyone accompany you during this visit	If yes, how many	What was the cost of transport (one way) for the last DOT visit, in total for you and any accompanying household member?	Was there a fee paid to the DOT provider?	How much did you spend on food and drinks for the last DOT visit (on the road, while waiting, lunch etc.), in total for you and any accompanying household member?
25	2	7	2	0.5	NA	NA	NA			2	0
26	2	5	1	0.666667	Bicycle	0	1	1	0	2	0
27	2	7	2	0.166667	NA	NA	NA			2	0
28	2	7	1	1	Bicycle	0	2	0	0	2	0
29	2	7	2	0.166667	NA	NA	NA			2	0
30	1	5	10		NA	NA	NA	NA	NA	NA	NA
31	2	5	2	0.5	NA	NA	NA			2	0
33	2	7	1,2	0.75	walk	0	1	1	0	2	0
34	2	7	1,2	0.5	Bike	3	1	1	3	2	0
37	2	6	1	0.75	Bicycle	0	1	1	0	2	0
38	1	NA	NA	NA	NA	NA	NA	NA	NA	NA	NA
44	2	7	1	0.333333	walk	0	2	0	0	2	0
45	2	7	2	0.25	walk	0	2	0	0	2	0
46	2	7	2	0.2	walk	0	2	0	0	2	0
47	1	NA	NA	NA	NA	NA	NA	NA	NA	NA	NA
48	1	NA	NA	NA	NA	NA	NA	NA	NA	NA	NA
49	1	NA	NA	NA	NA	NA	NA	NA	NA	NA	NA
50	1	NA	NA	NA	NA	NA	NA	NA	NA	NA	NA
51	1	NA	NA	NA	NA	NA	NA	NA	NA	NA	NA
52	2	7	1,2	0.15	walk	0	2	0	0	2	0
53	2	7	1	0.25	NA	NA	NA			NA
54	2	7	1	0.166667	NA	NA	NA			NA
55	2	7	1	0.166667	NA	NA	NA			NA
56	1	NA	NA	NA	NA	NA	NA	NA	NA	NA	NA
57	1	NA	NA	NA	NA	NA	NA	NA	NA	NA	NA
58	2	7	1	0.333333	walk	0	2	0	0	2	0
59	2	7	1	0.166667	NA	NA	NA			NA
60	2	7	1	0.0833333	NA	NA	NA			NA
61	1	NA	NA	NA	NA	NA	NA	NA	NA	NA	NA
62	1	NA	NA	NA	NA	NA	NA	NA	NA	NA	NA
63	1	NA	NA	NA	NA	NA	NA	NA	NA	NA	NA
64	1	NA	NA	NA	NA	NA	NA	NA	NA	NA	NA
65	2	7	2	0.0833333	NA	NA	NA			NA
66	1	NA	NA	NA	NA	NA	NA	NA	NA	NA	NA
67	2	4	1	1.33333	walk	0	2	0	0	2	0
68	1	NA	NA	NA	NA	NA	NA	NA	NA	NA	NA
69	2	7	2	0.0833333	NA	NA	NA			NA
70	1	NA	NA	NA	NA	NA	NA	NA	NA	NA	NA
71	NA	NA	NA	NA	NA	NA	NA	NA	NA	NA	NA
72	2	7	1	0.666667	walk	0	2	0	0	2	0
87	2	5	5	0.5	NA	NA	NA			NA
88	1	NA	NA	NA	NA	NA	NA	NA	NA	NA	NA
89	1	NA	NA	NA	NA	NA	NA	NA	NA	NA	NA
90	1	NA	NA	NA	NA	NA	NA	NA	NA	NA	NA
91	1	NA	NA	NA	NA	NA	NA	NA	NA	NA	NA
95	1	NA	NA	NA	NA	NA	NA	NA	NA	NA	NA
1	1	NA	NA	NA	NA	NA	NA		NA	NA	NA
2	1	NA	NA	NA	NA	NA	NA		NA	NA	NA
3	1	NA	NA	NA	NA	NA	NA		NA	NA	NA
4	1	NA	NA	NA	NA	NA	NA		NA	NA	NA
5	1	NA	NA	NA	NA	NA	NA		NA	NA	NA
6	1	NA	NA	NA	NA	NA	NA		NA	NA	NA
7	2	6	1	0.666667	walk	0	2	0	0	2	0
8	2	7	1	0.45	Bike	3	1	1	3	2	0
9	2	7	1	0.583333	walk	0	2	0	0	2	0
10	2	7	1	2	walk	0	2	0	0	2	0
11	2	7	2	0.166667	NA	NA	NA		0	NA	0
12	2	7	1	0.583333	walk	0	1	1	0	2	0
13	1	NA	NA	NA	NA	NA	NA		NA	NA	NA
14	2	7	1	0.5	walk	0	1	1	0	2	0
15	2	7	1	0.333333	walk	0	2	0	0	2	0
16	2	7	1	0.833333	walk	0	2	0	0	2	0
17	2	5	1	0.5	walk	0	2	0	0	2	0
18	2	6	1	0.666667	walk	0	2	0	0	2	0
19	2	6	1	0.833333	Bicycle	0	1	1	0	2	0
20	1	NA	NA	NA	NA	NA	NA		NA	NA	NA
21	1	NA	NA	NA	NA	NA	NA		NA	NA	NA
22	2	6	1	0.333333	walk	0	2	0	0	2	0
26	1	NA	NA	NA	NA	NA	NA		NA	NA	NA
27	1	NA	NA	NA	NA	NA	NA		NA	NA	NA
28	1	NA	NA	NA	NA	NA	NA		NA	NA	NA
29	1	NA	NA	NA	NA	NA	NA		NA	NA	NA
30	2	6	1	1	Bicycle	0	2	0	0	2	0
31	1	NA	NA	NA	NA	NA	NA		NA	NA	NA
32	2	6	1	0.25	walk	0	2	0	0	2	0
33	2	5	1,2	0.25	walk	0	2	0	0	2	0
34	2	7	1	1	walk	0	2	0	0	2	0
37	2	7	1	0.833333	walk	0	2	0	0	2	0
38	1	NA	NA	NA	NA	NA	NA		NA	NA	NA
39	2	7	1	0.333333	walk	0	2	0	0	2	0
40	2	6	1	1	Toto	0	1	1	60	2	0
41	2	7	1	1	Bicycle	0	1	1	0	2	0
42	2	6	1	1.16667	walk	0	2	0	0	2	0
43	2	7	2	0.416667	walk	0	2	0	0	2	0
44	2	5	1	1	Bicycle	0	1	1	0	2	0
45	2	7	1	2.5	walk	0	2	0	0	2	0
46	2	7	1	0.833333	walk	0	2	0	0	2	0
47	2	7	1	0.5	Bicycle	0	2	0	0	2	0
48	2	5	1	0.5	Bicycle	0	2	0	0	2	0
49	2	5	1	0.5	walk	0	2	0	0	2	0
50	2	7	1	1	Bicycle	0	1	1	0	2	0
51	2	7	1	0.666667	walk	0	2	0	0	2	0
52	2	3	1	1	Bicycle	0	1	1	0	2	0
53	2	7	1	0.5	Bicycle	0	2	0	0	2	0
54	2	5	1	0.5	walk	0	2	0	0	2	0
55	2	7	1,2	1.25	walk	0	2	0	0	2	0
56	2	7	1	1.4	walk	0	2	0	0	2	0
57	2	7	1	0.416667	Bicycle	0	2	0	0	2	0
58	2	7	1	0.666667	Bicycle	0	1	1	0	2	0
59	2	7	1	0.666667	Bicycle	0	2	0	0	2	0
60	1	NA	NA	NA	NA	NA	NA		NA	NA	NA
61	2	7	1	0.5	Bicycle	0	2	0	0	2	0
62	2	7	1,2	0.666667	Bicycle	0	2	0	0	2	0
63	2	7	1	0.583333	Bicycle	0	2	0	0	2	0
64	1	NA	NA	NA	NA	NA	NA		NA	NA	NA
65	1,2	3	1	1.25	walk	0	2	0	0	2	0
66	2	7	2	0.166667	NA	NA	NA			NA	0
67	2	7	1	1.5	walk	0	2	0	0	2	0
68	2	3	1	0.583333	Tempo	0	1	1	30	2	0
69	2	7	1	1.5	walk	0	2	0	0	2	0
70	2	7	2,4	0.25	NA	NA	NA			NA	0
71	2	2	1	1	walk	0	1	1	0	2	0
72	2	3	1	1	Toto	0	2	0	15	2	0
73	2	5	1	1.5	walk	0	2	0	0	2	0
74	2	3	1	0.833333	Auto	0	2	0	0	2	0
75	2	7	1	0.0166667	NA	NA	NA				0
76	1	NA	NA	NA	NA	NA	NA		NA	NA	NA
77	2	7	1	0.0333333	NA	NA	NA				0
78	2	7	1	0.2	walk	0	2	0	0	2	0
79	1	NA	NA	NA	NA	NA	NA		NA	NA	NA
80	1	NA	NA	NA	NA	NA	NA		NA	NA	NA
81	1	NA	NA	NA	NA	NA	NA		NA	NA	NA
82	2	7	1	0.5	Bicycle	0	2	0	0	2	0
83	1	NA	NA	NA	NA	NA	NA		NA	NA	NA
84	2	7	1	0.166667	NA	NA	NA			NA	0
85	2	7	1	0.666667	Bicycle	0	2	0	0	2	0
86	2	7	1	0.583333	walk	0	2	0	0	2	0
87	2	7	1	0.166667	NA	NA	NA			NA	0
88	2	7	1	0.416667	walk	0	2	0	0	2	0
89	2	7	1	1	walk	0	2	0	0	2	0
90	2	5	1	0.5	Bicycle	0	2	0	0	2	0
91	2	7	1	0.666667	Bicycle	0	2	0	0	2	0
92	2	7	1	0.5	walk	0	2	0	0	2	0
93	2	5	1	1.2	walk	0	2	0	0	2	0
94	2	7	1	1	walk	0	2	0	0	2	0
95	2	7	2	0.333333	NA	NA	NA			NA	0
96	2	7	2	0.333333	NA	NA	NA			2	0
97	2	5	1	0.75	walk	0	2	0	0	2	0
99	2	3	1	0.5	Auto	0	1	1	20	2	0
100	2	7	1	1.16667	walk	0	2	0	0	2	0
101	2	7	2	0.5	walk	0	2	0	0	2	0
102	2	7	2	0.5	Bicycle	0	2	0	0	2	0
103	2	7	2	0.25	NA	NA	NA			2	0
104	2	6	2	0.0833333	NA	NA	NA			2	0
105	2	6	1	0.5	walk	0	2	0	0	2	0
106	2	6	1	0.666667	walk	0	2	0	0	2	0
107	2	7	1	0.333333	walk	0	2	0	0	2	0
108	2	7	1	1	walk	0	2	0	0	2	0
109	2	7	1	0.333333	walk	0	2	0	0	2	0
110	2	7	1	0.5	walk	0	2	0	0	2	0
111	2	7	1	0.333333	walk	0	2	0	0	2	0
112	2	7	1	0.5	Bike	2.5	1	1	3	2	0
113	2	7	1	1	walk	0	2	0	0	2	0
114	2	7	1	0.333333	walk	0	2	0	0	2	0
115	2	7	1	1.08333	walk	0	2	0	0	2	0
116	2	7	1	1	Bike	2.5	1	1	3	2	0
1	1	Not applicable	Not applicable	Not applicable	Not applicable	Not applicable		Not applicable	Not applicable	Not applicable	Not applicable
2	2	7	2	0.67	walk	0	2	0	0	2	0
3	1	Not applicable	Not applicable	Not applicable	Not applicable	Not applicable		Not applicable	Not applicable	Not applicable	Not applicable
5	1	Not applicable	Not applicable	Not applicable	Not applicable	Not applicable		Not applicable	Not applicable	Not applicable	Not applicable
9	2	7	2	0.67	walk	0	2	0	0	2	0
14	1	Not applicable	Not applicable	Not applicable	Not applicable	Not applicable		Not applicable	Not applicable	Not applicable	Not applicable
16	1	Not applicable	Not applicable	Not applicable	Not applicable	Not applicable		Not applicable	Not applicable	Not applicable	Not applicable
19	2	7	1	1.5	walk	0	2	0	0	2	0
22	2	7	1	0.33	Bicycle	0	2	0	0	2	0
23	1	Not applicable	Not applicable	Not applicable	Not applicable	Not applicable		Not applicable	Not applicable	Not applicable	Not applicable
24	1	Not applicable	Not applicable	Not applicable	Not applicable	Not applicable		Not applicable	Not applicable	Not applicable	Not applicable
25	1	Not applicable	Not applicable	Not applicable	Not applicable	Not applicable		Not applicable	Not applicable	Not applicable	Not applicable
26	1	Not applicable	Not applicable	Not applicable	Not applicable	Not applicable		Not applicable	Not applicable	Not applicable	Not applicable
28	1	Not applicable	Not applicable	Not applicable	Not applicable	Not applicable		Not applicable	Not applicable	Not applicable	Not applicable
29	1	Not applicable	Not applicable	Not applicable	Not applicable	Not applicable		Not applicable	Not applicable	Not applicable	Not applicable
30	2	6	1	1.58	walk	0	2	0	0	2	0
31	1	Not applicable	Not applicable	Not applicable	Not applicable	Not applicable		Not applicable	Not applicable	Not applicable	Not applicable
32	1	Not applicable	Not applicable	Not applicable	Not applicable	Not applicable		Not applicable	Not applicable	Not applicable	Not applicable
34	1	Not applicable	Not applicable	Not applicable	Not applicable	Not applicable		Not applicable	Not applicable	Not applicable	Not applicable
35	1	Not applicable	Not applicable	Not applicable	Not applicable	Not applicable		Not applicable	Not applicable	Not applicable	Not applicable
37	1	Not applicable	Not applicable	Not applicable	Not applicable	Not applicable		Not applicable	Not applicable	Not applicable	Not applicable
39	1	Not applicable	Not applicable	Not applicable	Not applicable	Not applicable		Not applicable	Not applicable	Not applicable	Not applicable
40	2	7	1	0.42	walk	0	2	0	0	2	0
41	2	7	1	0.42	walk	0	2	0	0	2	0
42	1	Not applicable	Not applicable	Not applicable	Not applicable	Not applicable		Not applicable	Not applicable	Not applicable	Not applicable
43	1	Not applicable	Not applicable	Not applicable	Not applicable	Not applicable		Not applicable	Not applicable	Not applicable	Not applicable
45	1	Not applicable	Not applicable	Not applicable	Not applicable	Not applicable		Not applicable	Not applicable	Not applicable	Not applicable
46	1	Not applicable	Not applicable	Not applicable	Not applicable	Not applicable		Not applicable	Not applicable	Not applicable	Not applicable
47	1	Not applicable	Not applicable	Not applicable	Not applicable	Not applicable		Not applicable	Not applicable	Not applicable	Not applicable
49	2	7	1	0.05	walk	0	2	0	0	2	0
50	1	Not applicable	Not applicable	Not applicable	Not applicable	Not applicable		Not applicable	Not applicable	Not applicable	Not applicable
51	1	Not applicable	Not applicable	Not applicable	Not applicable	Not applicable		Not applicable	Not applicable	Not applicable	Not applicable
52	2	7	1	0.33	walk	0	2	0	0	2	0
54	2	7	1	0.83	Bicycle	0	1	1	0	2	0
55	2	7	1	1	walk	0	2	0	0	2	0
56	1	Not applicable	Not applicable	Not applicable	Not applicable	Not applicable		Not applicable	Not applicable	Not applicable	Not applicable
58	1	Not applicable	Not applicable	Not applicable	Not applicable	Not applicable		Not applicable	Not applicable	Not applicable	Not applicable
59	1	Not applicable	Not applicable	Not applicable	Not applicable	Not applicable		Not applicable	Not applicable	Not applicable	Not applicable
60	1	Not applicable	Not applicable	Not applicable	Not applicable	Not applicable		Not applicable	Not applicable	Not applicable	Not applicable
61	1	Not applicable	Not applicable	Not applicable	Not applicable	Not applicable		Not applicable	Not applicable	Not applicable	Not applicable
62	1	Not applicable	Not applicable	Not applicable	Not applicable	Not applicable		Not applicable	Not applicable	Not applicable	Not applicable
63	1	Not applicable	Not applicable	Not applicable	Not applicable	Not applicable		Not applicable	Not applicable	Not applicable	Not applicable
64	1	Not applicable	Not applicable	Not applicable	Not applicable	Not applicable		Not applicable	Not applicable	Not applicable	Not applicable
65	1	Not applicable	Not applicable	Not applicable	Not applicable	Not applicable		Not applicable	Not applicable	Not applicable	Not applicable
66	1	Not applicable	Not applicable	Not applicable	Not applicable	Not applicable		Not applicable	Not applicable	Not applicable	Not applicable
69	1	Not applicable	Not applicable	Not applicable	Not applicable	Not applicable		Not applicable	Not applicable	Not applicable	Not applicable
70	1	Not applicable	Not applicable	Not applicable	Not applicable	Not applicable		Not applicable	Not applicable	Not applicable	Not applicable
77	1	Not applicable	Not applicable	Not applicable	Not applicable	Not applicable		Not applicable	Not applicable	Not applicable	Not applicable
78	1	Not applicable	Not applicable	Not applicable	Not applicable	Not applicable		Not applicable	Not applicable	Not applicable	Not applicable
79	1	Not applicable	Not applicable	Not applicable	Not applicable	Not applicable		Not applicable	Not applicable	Not applicable	Not applicable
80	2	7	2	0.67	Bicycle	0	2	0	0	2	0
81	2	7	1	0.416667	walk	0	2	0	0	2	0
82	1	Not applicable	Not applicable	Not applicable	Not applicable	Not applicable		Not applicable	Not applicable	Not applicable	Not applicable
83	2	7	1	0.5	walk	0	2	0	0	2	0
84	1	Not applicable	Not applicable	Not applicable	Not applicable	Not applicable		Not applicable	Not applicable	Not applicable	Not applicable
86	1	Not applicable	Not applicable	Not applicable	Not applicable	Not applicable		Not applicable	Not applicable	Not applicable	Not applicable
87	1	Not applicable	Not applicable	Not applicable	Not applicable	Not applicable		Not applicable	Not applicable	Not applicable	Not applicable
88	1	Not applicable	Not applicable	Not applicable	Not applicable	Not applicable		Not applicable	Not applicable	Not applicable	Not applicable
89	1	Not applicable	Not applicable	Not applicable	Not applicable	Not applicable		Not applicable	Not applicable	Not applicable	Not applicable
90	1	Not applicable	Not applicable	Not applicable	Not applicable	Not applicable		Not applicable	Not applicable	Not applicable	Not applicable
98	1	Not applicable	Not applicable	Not applicable	Not applicable	Not applicable		Not applicable	Not applicable	Not applicable	Not applicable
102	1	Not applicable	Not applicable	Not applicable	Not applicable	Not applicable
103	1	Not applicable	Not applicable	Not applicable	Not applicable	Not applicable		Not applicable	Not applicable	Not applicable	Not applicable
6	1	Not applicable	Not applicable	Not applicable	Not applicable	Not applicable		Not applicable	Not applicable	Not applicable	Not applicable
7	1	Not applicable	Not applicable	Not applicable	Not applicable	Not applicable		Not applicable	Not applicable	Not applicable	Not applicable
8	1	Not applicable	Not applicable	Not applicable	Not applicable	Not applicable		Not applicable	Not applicable	Not applicable	Not applicable
9	1	Not applicable	Not applicable	Not applicable	Not applicable	Not applicable		Not applicable	Not applicable	Not applicable	Not applicable
10	1	Not applicable	Not applicable	Not applicable	Not applicable	Not applicable		Not applicable	Not applicable	Not applicable	Not applicable
11	1	Not applicable	Not applicable	Not applicable	Not applicable	Not applicable		Not applicable	Not applicable	Not applicable	Not applicable
12	1	Not applicable	Not applicable	Not applicable	Not applicable	Not applicable		Not applicable	Not applicable	Not applicable	Not applicable
13	2	7	1	0.67	walk	0	2	0	0	2	0
14	1	Not applicable	Not applicable	Not applicable	Not applicable	Not applicable		Not applicable	Not applicable	Not applicable	Not applicable
15	1	Not applicable	Not applicable	Not applicable	Not applicable	Not applicable		Not applicable	Not applicable	Not applicable	Not applicable
16	2	7	1	0.5	walk	0	2	0	0	2	0
17	1	Not applicable	Not applicable	Not applicable	Not applicable	Not applicable		Not applicable	Not applicable	Not applicable	Not applicable
18	1	Not applicable	Not applicable	Not applicable	Not applicable	Not applicable		Not applicable	Not applicable	Not applicable	Not applicable
19	1	Not applicable	Not applicable	Not applicable	Not applicable	Not applicable		Not applicable	Not applicable	Not applicable	Not applicable
20	2	7	1	0.5	walk	0	2	0	0	2	0
21	1	Not applicable	Not applicable	Not applicable	Not applicable	Not applicable		Not applicable	Not applicable	Not applicable	Not applicable
22	1	Not applicable	Not applicable	Not applicable	Not applicable	Not applicable		Not applicable	Not applicable	Not applicable	Not applicable
23	1	Not applicable	Not applicable	Not applicable	Not applicable	Not applicable		Not applicable	Not applicable	Not applicable	Not applicable
24	2	7	1	0.5	walk	0	2	0	0	2	0
30	1	Not applicable	Not applicable	Not applicable	Not applicable	Not applicable		Not applicable	Not applicable	Not applicable	Not applicable
31	2	7	1	0.833333	Bicycle	0	1	1	0	2	0
32	2	7	1	0.67	walk	0	2	0	0	2	0
33	1	Not applicable	Not applicable	Not applicable	Not applicable	Not applicable		Not applicable	Not applicable	Not applicable	Not applicable
34	1	Not applicable	Not applicable	Not applicable	Not applicable	Not applicable		Not applicable	Not applicable	Not applicable	Not applicable
35	2	7	1	0.416667	Bicycle	0	2	0	0	2	0
36	2	7	1	2.17	Bicycle	0	1	1	0	2	0
37	1	Not applicable	Not applicable	Not applicable	Not applicable	Not applicable		Not applicable	Not applicable	Not applicable	Not applicable
38	2	7	1	1.33	walk	0	1	1	0	2	0
39	2	7	1	0.833333	walk	0	2	0	0	2	0
40	1	Not applicable	Not applicable	Not applicable	Not applicable	Not applicable		Not applicable	Not applicable	Not applicable	Not applicable
41	2	7	1	0.25	Admitted	0	2	0	0	2	0
42	2	7	1	0.33	Admitted	0	2	0	0	2	0
43	2	7	1	0.5	Admitted	0	2	0	0	2	0
44	2	7	1	0.583333	walk	0	2	0	0	2	0
45	1	Not applicable	Not applicable	Not applicable	Not applicable	Not applicable		Not applicable	Not applicable	Not applicable	Not applicable
46	2	7	1	1.33	Bike	6	1	1	7	2	0
47	2	7	1	1.17	Bicycle	0	1	1	0	2	0
48	2	7	1	1.16667	walk	0	2	0	0	2	0
49	2	7	1	0.833333	walk	0	2	0	0	2	0
50	2	7	1	0.5	walk	0	2	0	0	2	0
51	2	7	1	2.25	walk	0	2	0	0	2	0
52	2	7	1	0.67	walk	0	2	0	0	2	0
53	2	7	1	1	walk	0	2	0	0	2	0
54	1	Not applicable	Not applicable	Not applicable	Not applicable	Not applicable		Not applicable	Not applicable	Not applicable	Not applicable
55	1	Not applicable	Not applicable	Not applicable	Not applicable	Not applicable		Not applicable	Not applicable	Not applicable	Not applicable
56	2	7	1	1.08	Bicycle	0	1	1	0	2	0
57	2	7	1	0.42	Bicycle	0	2	0	0	2	0
58	2	7	1	0.75	walk	0	2	0	0	2	0
59	2	7	1	0.833333	walk	0	2	0	0	2	0
60	2	7	1	2.33	Bicycle	0	1	1	0	2	0
61	2	7	4	0.08	walk	0	2	0	0	2	0
62	2	7	1	2	walk	0	2	0	0	2	0
63	2	7	1	0.25	walk	0	1	1	0	2	0
64	2	7	1	0.17	Admitted	0	2	0	0	2	0
65	1	Not applicable	Not applicable	Not applicable	Not applicable	Not applicable		Not applicable	Not applicable	Not applicable	Not applicable
66	2	7	1	0.33	walk	0	2	0	0	2	0
67	2	7	1	1.83333	walk	0	2	0	0	2	0
68	1	Not applicable	Not applicable	Not applicable	Not applicable	Not applicable		Not applicable	Not applicable	Not applicable	Not applicable
69	2	7	1	0.67	walk	0	2	0	0	2	0
70	2	7	1	0.67	walk	0	1	1	0	20
71	1	Not applicable	Not applicable	Not applicable	Not applicable	Not applicable		Not applicable	Not applicable	Not applicable	Not applicable
72	1	Not applicable	Not applicable	Not applicable	Not applicable	Not applicable		Not applicable	Not applicable	Not applicable	Not applicable
73	1	Not applicable	Not applicable	Not applicable	Not applicable	Not applicable		Not applicable	Not applicable	Not applicable	Not applicable
74	1	Not applicable	Not applicable	Not applicable	Not applicable	Not applicable		Not applicable	Not applicable	Not applicable	Not applicable
75	1	Not applicable	Not applicable	Not applicable	Not applicable	Not applicable		Not applicable	Not applicable	Not applicable	Not applicable
76	2	7	1	1	walk	0	2	0	0	2	0
77	1	Not applicable	Not applicable	Not applicable	Not applicable	Not applicable		Not applicable	Not applicable	Not applicable	Not applicable
85	1	Not applicable	Not applicable	Not applicable	Not applicable	Not applicable		Not applicable	Not applicable	Not applicable	Not applicable
86	Currently admitted
87	1	Not applicable	Not applicable	Not applicable	Not applicable	Not applicable		Not applicable	Not applicable	Not applicable	Not applicable
88	1	Not applicable	Not applicable	Not applicable	Not applicable	Not applicable		Not applicable	Not applicable	Not applicable	Not applicable
89	1	Not applicable	Not applicable	Not applicable	Not applicable	Not applicable		Not applicable	Not applicable	Not applicable	Not applicable
90	1	Not applicable	Not applicable	Not applicable	Not applicable	Not applicable		Not applicable	Not applicable	Not applicable	Not applicable
91	1	Not applicable	Not applicable	Not applicable	Not applicable	Not applicable		Not applicable	Not applicable	Not applicable	Not applicable
92	1	Not applicable	Not applicable	Not applicable	Not applicable	Not applicable		Not applicable	Not applicable	Not applicable	Not applicable
93	1	Not applicable	Not applicable	Not applicable	Not applicable	Not applicable		Not applicable	Not applicable	Not applicable	Not applicable
94	2	7	1	0.583333	walk	0	2	0	0	2	0
95	1	Not applicable	Not applicable	Not applicable	Not applicable	Not applicable		Not applicable	Not applicable	Not applicable	Not applicable
96	1	Not applicable	Not applicable	Not applicable	Not applicable	Not applicable		Not applicable	Not applicable	Not applicable	Not applicable
97	1	Not applicable	Not applicable	Not applicable	Not applicable	Not applicable		Not applicable	Not applicable	Not applicable	Not applicable
98	2	7	1	0.5	walk	0	1	1	0	2	0
99	1	Not applicable	Not applicable	Not applicable	Not applicable	Not applicable		Not applicable	Not applicable	Not applicable	Not applicable
100	2	7	1	0.75	walk	0	2	0	0	2	0
101	2	7	1	0.833333	walk	0	1	1	0	2	0
102	2	7	1	0.83	walk	0	2	0	0	2	0
103	2	6	1	1.25	walk	0	1	1	0	2	0
104	1	Not applicable	Not applicable	Not applicable	Not applicable	Not applicable		Not applicable	Not applicable	Not applicable	Not applicable
105	1	Not applicable	Not applicable	Not applicable	Not applicable	Not applicable		Not applicable	Not applicable	Not applicable	Not applicable
106	1	Not applicable	Not applicable	Not applicable	Not applicable	Not applicable		Not applicable	Not applicable	Not applicable	Not applicable
107	1	Not applicable	Not applicable	Not applicable	Not applicable	Not applicable		Not applicable	Not applicable	Not applicable	Not applicable
108	1	Not applicable	Not applicable	Not applicable	Not applicable	Not applicable		Not applicable	Not applicable	Not applicable	Not applicable
109	1	Not applicable	Not applicable	Not applicable	Not applicable	Not applicable		Not applicable	Not applicable	Not applicable	Not applicable
115	1	Not applicable	Not applicable	Not applicable	Not applicable	Not applicable		Not applicable	Not applicable	Not applicable	Not applicable
1	1	Not applicable	Not applicable	Not applicable	Not applicable	Not applicable		Not applicable	Not applicable	Not applicable	Not applicable
2	1	Not applicable	Not applicable	Not applicable	Not applicable	Not applicable		Not applicable	Not applicable	Not applicable	Not applicable
3	1	Not applicable	Not applicable	Not applicable	Not applicable	Not applicable		Not applicable	Not applicable	Not applicable	Not applicable
4	1	Not applicable	Not applicable	Not applicable	Not applicable	Not applicable		Not applicable	Not applicable	Not applicable	Not applicable
5	1	Not applicable	Not applicable	Not applicable	Not applicable	Not applicable		Not applicable	Not applicable	Not applicable	Not applicable
6	1	Not applicable	Not applicable	Not applicable	Not applicable	Not applicable		Not applicable	Not applicable	Not applicable	Not applicable
7	1	Not applicable	Not applicable	Not applicable	Not applicable	Not applicable		Not applicable	Not applicable	Not applicable	Not applicable
8	1	Not applicable	Not applicable	Not applicable	Not applicable	Not applicable		Not applicable	Not applicable	Not applicable	Not applicable
9	2	7	1	0.25	walk	0	2	0	0	2	0
10	1	Not applicable	Not applicable	Not applicable	Not applicable	Not applicable		Not applicable	Not applicable	Not applicable	Not applicable
11	1	Not applicable	Not applicable	Not applicable	Not applicable	Not applicable		Not applicable	Not applicable	Not applicable	Not applicable
12	1	Not applicable	Not applicable	Not applicable	Not applicable	Not applicable		Not applicable	Not applicable	Not applicable	Not applicable
13	1	Not applicable	Not applicable	Not applicable	Not applicable	Not applicable		Not applicable	Not applicable	Not applicable	Not applicable
14	1	Not applicable	Not applicable	Not applicable	Not applicable	Not applicable		Not applicable	Not applicable	Not applicable	Not applicable
15	1	Not applicable	Not applicable	Not applicable	Not applicable	Not applicable		Not applicable	Not applicable	Not applicable	Not applicable
16	1	Not applicable	Not applicable	Not applicable	Not applicable	Not applicable		Not applicable	Not applicable	Not applicable	Not applicable
18	2	6	1	0.5	walk	0	2	0	0	2	0
19	2	6	1	0.75	walk	0	2	0	0	2	0
20	2	6	1	0.83	walk	0	2	0	0	2	0
21	2	6	1	0.67	walk	0	2	0	0	2	0
22	2	7	1	0.75	walk	0	2	0	0	2	0
23	2	7	1	0.5	Bicycle	0	1	1	0	2	0
24	2	7	1	0.83	walk	0	2	0	0	2	0
25	2	7	1	0.25	Bike	1	1	1	1	2	0
26	2	7	1	0.5	walk	0	2	0	0	2	0
27	2	7	1	0.25	walk	0	2	0	0	2	0
28	1	Not applicable	Not applicable	Not applicable	Not applicable	Not applicable		Not applicable	Not applicable	Not applicable	Not applicable
29	2	7	1	0.75	Bicycle	0	2	0	0	2	0
30	1	Not applicable	Not applicable	Not applicable	Not applicable	Not applicable		Not applicable	Not applicable	Not applicable	Not applicable
31	1	Not applicable	Not applicable	Not applicable	Not applicable	Not applicable		Not applicable	Not applicable	Not applicable	Not applicable
32	1	Not applicable	Not applicable	Not applicable	Not applicable	Not applicable		Not applicable	Not applicable	Not applicable	Not applicable
33	1	Not applicable	Not applicable	Not applicable	Not applicable	Not applicable		Not applicable	Not applicable	Not applicable	Not applicable
34	1	Not applicable	Not applicable	Not applicable	Not applicable	Not applicable		Not applicable	Not applicable	Not applicable	Not applicable
35	1	Not applicable	Not applicable	Not applicable	Not applicable	Not applicable		Not applicable	Not applicable	Not applicable	Not applicable
36	1	Not applicable	Not applicable	Not applicable	Not applicable	Not applicable		Not applicable	Not applicable	Not applicable	Not applicable
39	1	Not applicable	Not applicable	Not applicable	Not applicable	Not applicable		Not applicable	Not applicable	Not applicable	Not applicable
40	1	Not applicable	Not applicable	Not applicable	Not applicable	Not applicable		Not applicable	Not applicable	Not applicable	Not applicable
41	1	Not applicable	Not applicable	Not applicable	Not applicable	Not applicable		Not applicable	Not applicable	Not applicable	Not applicable
42	1	Not applicable	Not applicable	Not applicable	Not applicable	Not applicable		Not applicable	Not applicable	Not applicable	Not applicable
43	1	Not applicable	Not applicable	Not applicable	Not applicable	Not applicable		Not applicable	Not applicable	Not applicable	Not applicable
44	1	Not applicable	Not applicable	Not applicable	Not applicable	Not applicable		Not applicable	Not applicable	Not applicable	Not applicable
45	1	Not applicable	Not applicable	Not applicable	Not applicable	Not applicable		Not applicable	Not applicable	Not applicable	Not applicable
46	1	Not applicable	Not applicable	Not applicable	Not applicable	Not applicable		Not applicable	Not applicable	Not applicable	Not applicable
47	1	Not applicable	Not applicable	Not applicable	Not applicable	Not applicable		Not applicable	Not applicable	Not applicable	Not applicable
48	1	Not applicable	Not applicable	Not applicable	Not applicable	Not applicable		Not applicable	Not applicable	Not applicable	Not applicable
59	1	Not applicable	Not applicable	Not applicable	Not applicable	Not applicable		Not applicable	Not applicable	Not applicable	Not applicable
60	1	Not applicable	Not applicable	Not applicable	Not applicable	Not applicable		Not applicable	Not applicable	Not applicable	Not applicable
61	1	Not applicable	Not applicable	Not applicable	Not applicable	Not applicable		Not applicable	Not applicable	Not applicable	Not applicable
62	1	Not applicable	Not applicable	Not applicable	Not applicable	Not applicable		Not applicable	Not applicable	Not applicable	Not applicable
63	1	Not applicable	Not applicable	Not applicable	Not applicable	Not applicable		Not applicable	Not applicable	Not applicable	Not applicable
64	1	Not applicable	Not applicable	Not applicable	Not applicable	Not applicable		Not applicable	Not applicable	Not applicable	Not applicable
65	1	Not applicable	Not applicable	Not applicable	Not applicable	Not applicable		Not applicable	Not applicable	Not applicable	Not applicable
66	1	Not applicable	Not applicable	Not applicable	Not applicable	Not applicable		Not applicable	Not applicable	Not applicable	Not applicable
67	1	Not applicable	Not applicable	Not applicable	Not applicable	Not applicable		Not applicable	Not applicable	Not applicable	Not applicable
68	1	Not applicable	Not applicable	Not applicable	Not applicable	Not applicable		Not applicable	Not applicable	Not applicable	Not applicable
72	1	Not applicable	Not applicable	Not applicable	Not applicable	Not applicable		Not applicable	Not applicable	Not applicable	Not applicable
73	1	Not applicable	Not applicable	Not applicable	Not applicable	Not applicable		Not applicable	Not applicable	Not applicable	Not applicable
74	1	Not applicable	Not applicable	Not applicable	Not applicable	Not applicable		Not applicable	Not applicable	Not applicable	Not applicable
75	1	Not applicable	Not applicable	Not applicable	Not applicable	Not applicable		Not applicable	Not applicable	Not applicable	Not applicable
76	2	7	1	0		Not applicable		Not applicable	0	Not applicable	0
77	2	7	1	1	walk	0	2	0	0	2	0
78	1	Not applicable	Not applicable	Not applicable	Not applicable	Not applicable		Not applicable	Not applicable	Not applicable	Not applicable
79	1	Not applicable	Not applicable	Not applicable	Not applicable	Not applicable		Not applicable	Not applicable	Not applicable	Not applicable
80	1	Not applicable	Not applicable	Not applicable	Not applicable	Not applicable		Not applicable	Not applicable	Not applicable	Not applicable
81	1	Not applicable	Not applicable	Not applicable	Not applicable	Not applicable		Not applicable	Not applicable	Not applicable	Not applicable
82	1	Not applicable	Not applicable	Not applicable	Not applicable	Not applicable		Not applicable	Not applicable	Not applicable	Not applicable
83	1	Not applicable	Not applicable	Not applicable	Not applicable	Not applicable		Not applicable	Not applicable	Not applicable	Not applicable
84	2	6	1	0.75	walk	0	2	0	0	2	0
85	2	6	1	1	Bike	2	2	0	2	2	0
86	2	6	1	1.5	walk	0	2	0	0	2	0
87	1	Not applicable	Not applicable	Not applicable	Not applicable	Not applicable		Not applicable	Not applicable	Not applicable	Not applicable
88	2	7	1	1	Toto	0	1	1	50	2	0
89	2	7	1	0.5	walk	0	2	0	0	2	0
90	2	7	1	0.5	walk	0	2	0	0	2	0
91	1	Not applicable	Not applicable	Not applicable	Not applicable	Not applicable		Not applicable	Not applicable	Not applicable	Not applicable
92	1	Not applicable	Not applicable	Not applicable	Not applicable	Not applicable		Not applicable	Not applicable	Not applicable	Not applicable
93	1	Not applicable	Not applicable	Not applicable	Not applicable	Not applicable		Not applicable	Not applicable	Not applicable	Not applicable
94	1	Not applicable	Not applicable	Not applicable	Not applicable	Not applicable		Not applicable	Not applicable	Not applicable	Not applicable
95	1	Not applicable	Not applicable	Not applicable	Not applicable	Not applicable		Not applicable	Not applicable	Not applicable	Not applicable
96	1	Not applicable	Not applicable	Not applicable	Not applicable	Not applicable		Not applicable	Not applicable	Not applicable	Not applicable
97	1	Not applicable	Not applicable	Not applicable	Not applicable	Not applicable		Not applicable	Not applicable	Not applicable	Not applicable
98	2	7	1	0.25	walk	0	2	0	0	2	0
99	1	Not applicable	Not applicable	Not applicable	Not applicable	Not applicable		Not applicable	Not applicable	Not applicable	Not applicable
100	1	Not applicable	Not applicable	Not applicable	Not applicable	Not applicable		Not applicable	Not applicable	Not applicable	Not applicable
1	1	Not applicable	Not applicable	Not applicable	Not applicable	Not applicable		Not applicable	Not applicable	Not applicable	Not applicable
2	1	Not applicable	Not applicable	Not applicable	Not applicable	Not applicable		Not applicable	Not applicable	Not applicable	Not applicable
3	1	Not applicable	Not applicable	Not applicable	Not applicable	Not applicable		Not applicable	Not applicable	Not applicable	Not applicable
4	2	7	1	0.666667	Bike	0.5	1	1	1	2	0
5	2	7	2	0.833333	walk	0	2	0	0	2	0
6	1	Not applicable	Not applicable	Not applicable	Not applicable	Not applicable		Not applicable	Not applicable	Not applicable	Not applicable
7	1	Not applicable	Not applicable	Not applicable	Not applicable	Not applicable		Not applicable	Not applicable	Not applicable	Not applicable
8	1	Not applicable	Not applicable	Not applicable	Not applicable	Not applicable		Not applicable	Not applicable	Not applicable	Not applicable
9	2	3	1	1.08333	Bicycle	0	1	1	0	2	0
10	2	7	1	1.33333	walk	0	2	0	0	2	0
11	1	Not applicable	Not applicable	Not applicable	Not applicable	Not applicable		Not applicable	Not applicable	Not applicable	Not applicable
12	1	Not applicable	Not applicable	Not applicable	Not applicable	Not applicable		Not applicable	Not applicable	Not applicable	Not applicable
13	1	Not applicable	Not applicable	Not applicable	Not applicable	Not applicable		Not applicable	Not applicable	Not applicable	Not applicable
14	1	Not applicable	Not applicable	Not applicable	Not applicable	Not applicable		Not applicable	Not applicable	Not applicable	Not applicable
15	2	7	1	1.08333	walk	0	2	0	0	2	0
16	2	7	1	0.5	walk	0	2	0	0	2	0
17	1	Not applicable	Not applicable	Not applicable	Not applicable	Not applicable		Not applicable	Not applicable	Not applicable	Not applicable
18	1	Not applicable	Not applicable	Not applicable	Not applicable	Not applicable		Not applicable	Not applicable	Not applicable	Not applicable
19	1	Not applicable	Not applicable	Not applicable	Not applicable	Not applicable		Not applicable	Not applicable	Not applicable	Not applicable
20	1	Not applicable	Not applicable	Not applicable	Not applicable	Not applicable		Not applicable	Not applicable	Not applicable	Not applicable
21	1	Not applicable	Not applicable	Not applicable	Not applicable	Not applicable		Not applicable	Not applicable	Not applicable	Not applicable
22	1	Not applicable	Not applicable	Not applicable	Not applicable	Not applicable		Not applicable	Not applicable	Not applicable	Not applicable
23	1	Not applicable	Not applicable	Not applicable	Not applicable	Not applicable		Not applicable	Not applicable	Not applicable	Not applicable
24	1	Not applicable	Not applicable	Not applicable	Not applicable	Not applicable		Not applicable	Not applicable	Not applicable	Not applicable
25	1	Not applicable	Not applicable	Not applicable	Not applicable	Not applicable		Not applicable	Not applicable	Not applicable	Not applicable
26	1	Not applicable	Not applicable	Not applicable	Not applicable	Not applicable		Not applicable	Not applicable	Not applicable	Not applicable
27	1	Not applicable	Not applicable	Not applicable	Not applicable	Not applicable		Not applicable	Not applicable	Not applicable	Not applicable
28	1	Not applicable	Not applicable	Not applicable	Not applicable	Not applicable		Not applicable	Not applicable	Not applicable	Not applicable
29	1	Not applicable	Not applicable	Not applicable	Not applicable	Not applicable		Not applicable	Not applicable	Not applicable	Not applicable
30	1	Not applicable	Not applicable	Not applicable	Not applicable	Not applicable		Not applicable	Not applicable	Not applicable	Not applicable
31	1	Not applicable	Not applicable	Not applicable	Not applicable	Not applicable		Not applicable	Not applicable	Not applicable	Not applicable
32	1	Not applicable	Not applicable	Not applicable	Not applicable	Not applicable		Not applicable	Not applicable	Not applicable	Not applicable
33	1	Not applicable	Not applicable	Not applicable	Not applicable	Not applicable		Not applicable	Not applicable	Not applicable	Not applicable
34	1	Not applicable	Not applicable	Not applicable	Not applicable	Not applicable		Not applicable	Not applicable	Not applicable	Not applicable
35	2	7	1	1	Ambulance	0	2	0	0	2	0
36	1	Not applicable	Not applicable	Not applicable	Not applicable	Not applicable		Not applicable	Not applicable	Not applicable	Not applicable
37	2	7	1	0.5	walk	0	2	0	0	2	0
38	1	Not applicable	Not applicable	Not applicable	Not applicable	Not applicable		Not applicable	Not applicable	Not applicable	Not applicable
39	1	Not applicable	Not applicable	Not applicable	Not applicable	Not applicable		Not applicable	Not applicable	Not applicable	Not applicable

## Sheet: Drug pickup
Sl no.	Do you or a household member pick up TB drugs (for self-administered treatment or to bring to your DOT supervisor/ supporter)? Yes = 1; No = 2	Who goes to pick up drugs? 1. Patient alone 2. Patient with accompanying person 3. Household member 4. Friend / neighbor 5. Other	How often do you or a household member pick up TB drugs in the current treatment phase? 1. Every day 2. Every week 3. Every 2 weeks 4. Every month 5. Other	Where do you or your household member pick up your TB drugs?	Was there a fee paid to pick up the drugs?	What accommodation cost did you and any accompanying household member have when you last picked up drugs?	How long did the last visit to pick up drugs take, including travel time and waiting time (total turnaround time)?	What was the mode of transport?	What is the approximate distance from home to the place from where you pick up drugs (in km) one way?	What was the cost of transport (one way) last time you picked up drugs, in total for you and any accompanying household member?	How much did you spend on food and drinks last time you picked up drugs (on the road, while waiting, lunch etc.), in total for you and any accompanying household member?
25	2	0	0	0	0	0	0	0	0	0	0
26	1	2	5 (2 days)	5	2	0	0.0833333	Bicycle	0	0	0
27	2	0	0	0	0	0	0	0	0	0	0
28	2	0	0	0	0	0	0	0	0	0	0
29	2	0	0	0	0	0	0	0	0	0	0
30	1	5	2	10	2	0	0.0833333	0	0	0	0
31	2	0	0	0	0	0	0	0	0	0	0
33	2	0	0	0	0	0	0	0	0	0	0
34	2	0	0	0	0	0	0	0	0	0	0
37	1	2	5 (1 day)	5	2	0	0.0833333	0	0	0	0
38	1	1	5 (14 days)	5	2	0	0.583333	Bicycle	0	0	0
44	2	0	0	0	0	0	0	0	0	0	0
45	2	0	0	0	0	0	0	0	0	0	0
46	2	0	0	0	0	0	0	0	0	0	0
47	1	2	5 (9 days)	5	2	0	0.75	Bike	9	10	0
48	1	1	5 (9 days)	5	2	0	0.666667	Auto	0	0	0
49	1	2	5 (9 days)	5	2	0	0.5	Auto	0	10	0
50	1	1	2	5	2	0	1.5	Auto	0	5	0
51	1	1	2	5	2	0	0.583333	Scooty	4	5	0
52	2	0	0	0	0	0	0	0	0	0	0
53	2	0	0	0	0	0	0	0	0	0	0
54	2	0	0	0	0	0	0	0	0	0	0
55	2	0	0	0	0	0	0	0	0	0	0
56	1	3	5 (2 months)	5	2	0	2.5	Bike	10	12	0
57	1	3	5 (2 days)	5	2	0	0.833333	Bicycle	0	0	0
58	2	0	0	0	0	0	0	0	0	0	0
59	2	0	0	0	0	0	0	0	0	0	0
60	2	0	0	0	0	0	0	0	0	0	0
61	1	1	3	5	2	0	1	walk	0	0	0
62	2	0	0	0	0	0	0	0	0	0	0
63	1	3	2	11	2	0	0.916667	walk	0	0	0
64	1	2	4	11	2	0	0.333333	walk	0	0	0
65	2	0	0	0	0	0	0	0	0	0	0
66	1	1	2	5	2	0	1	Taxi	0	20	0
67	1	1	5 (3 days)	5	2	0	0.0833333	walk	0	0	0
68	1	5	2	5	2	0	0.25	walk	0	0	0
69	2	0	0	0	0	0	0	0	0	0	0
70	1	2	5 (1 month)	5	2	0	5.5	Service car	0	200	0
71	1	5	3	5	2	0	0.31	walk	0	0	0
72	2	0	0	0	0	0	0	0	0	0	0
87	2	0	0	0	0	0	0	0	0	0	0
88	1	3	2	6	2	0	0.25	walk	0	0	0
89	1	1	1	11	2	0	0.25	walk	0	0	0
90	1	5	4	11	2	0	0.416667	NA	NA
91	1	5	2	5	2	0	0.333333	NA	NA
95	2	0	0	0	0	0	0	0	0	0	0
1	1	2	5 (9 days)	5	2	0	1.33333	walk	0	0	0
2	1	1	5 (8 days)	5	2	0	0.75	walk	0	0	0
3	1	2	3	5	2	0	1	walk	0	0	0
4	2	0	0	0	0	0	0	0	0	0	0
5	1	1	5 (9 days)	5	2	0	3.3	walk	0	0	0
6	1	3	1	11	2	0	0.833333	walk	0	0	0
7	1	1	5 (1 day)	11	2	0	0.0833333	walk	0	0	0
8	2	0	0	0	0	0	0	0	0	0	0
9	2	0	0	0	0	0	0	0	0	0	0
10	2	0	0	0	0	0	0	0	0	0	0
11	2	0	0	0	0	0	0	0	0	0	0
12	2	0	0	0	0	0	0	0	0	0	0
13	1	3	1	11	2	0	0.833333	Bicycle	0	0	0
14	2	0	0	0	0	0	0	0	0	0	0
15	2	0	0	0	0	0	0	0	0	0	0
16	2	0	0	0	0	0	0	0	0	0	0
17	1	1	5 (2 days)	5	2	0	0.0833333	walk	0	0	0
18	1	1	5 (1 day)	5	2	0	0.0833333	walk	0	0	0
19	1	2	5 (1 day)	5	2	0	0.0833333	Bicycle	0	0	0
20	1	3	1	5	2	0	0.166667	Bike	1.5	2	0
21	1	2	2	11	2	0	0.25	walk	0	0	0
22	1	1	5 (1 day)	11	2	0	0.0833333	walk	0	0	0
26	1	3	5 (9 days)	5	2	0	0.25	walk	0	0	0
27	1	2	5 (14 days)	5	2	0	0.666667	Toto	0	20	0
28	1	1	5 (14 days)	5	2	0	0.75	Toto	0	10	0
29	1	3	2	5	2	0	0.5	walk	0	0	0
30	1	1	5 (1 day)	5	2	0	0.0333333	Bicycle	0	0	0
31	1	2	1	5	2	0	0.433333	Bike	1	1	0
32	1	1	5 (1 day)	5	2	0	0.0833333	walk	0	0	0
33	2	0	0	0	0	0	0	0	0	0	0
34	2	0	0	0	0	0	0	0	0	0	0
37	2	0	0	0	0	0	0	0	0	0	0
38	1	3	3	5	2	0	0.0833333	walk	0	0	0
39	2	0	0	0	0	0	0	0	0	0	0
40	1	2	5 (1 day)	5	2	0	0.166667	Toto	0	0	0
41	2	0	0	0	0	0	0	0	0	0	0
42	1	1	5 (1 day)	5	2	0	0.166667	walk	0	0	0
43	2	0	0	0	0	0	0	0	0	0	0
44	1	2	5 (2 days)	5	2	0	0.0833333	Bicycle	0	0	0
45	2	0	0	0	0	0	0	0	0	0	0
46	2	0	0	0	0	0	0	0	0	0	0
47	2	0	0	0	0	0	0	0	0	0	0
48	1	1	5 (2 days)	5	2	0	0.0833333	Bicycle	0	0	0
49	1	1	5 (2 days)	5	2	0	0.0833333	walk	0	0	0
50	2	0	0	0	0	0	0	0	0	0	0
51	2	0	0	0	0	0	0	0	0	0	0
52	1	2	5 (4 days)	5	2	0	0.166667	Bicycle	0	0	0
53	2	0	0	0	0	0	0	0	0	0	0
54	1	1	5 (1 day)	11	2	0	0.166667	walk	0	0	0
55	2	0	0	0	0	0	0	0	0	0	0
56	2	0	0	0	0	0	0	0	0	0	0
57	2	0	0	0	0	0	0	0	0	0	0
58	2	0	0	0	0	0	0	0	0	0	0
59	2	0	0	0	0	0	0	0	0	0	0
60	1	1	3	5	2	0	0.5	walk	0	0	0
61	2	0	0	0	0	0	0	0	0	0	0
62	2	0	0	0	0	0	0	0	0	0	0
63	2	0	0	0	0	0	0	0	0	0	0
64	1	3	5 (9 days)	5	2	0	0.25	Bicycle	0	0	0
65	1	1	5 (4 days)	5	2	0	0.0166667	walk	0	0	0
66	2	0	0	0	0	0	0	0	0	0	0
67	2	0	0	0	0	0	0	0	0	0	0
68	1	2	5 (4 days)	5	2	0	0.0833333	Tempo	0	0	0
69	2	0	0	0	0	0	0	0	0	0	0
70	2	0	0	0	0	0	0	0	0	0	0
71	1	2	5 (5 days)	5	2	0	0.0833333	walk	0	0	0
72	1	1	5 (4 days)	5	2	0	0.0833333	Toto	0	0	0
73	1	1	5 (2 days)	5	2	0	0.0833333	walk	0	0	0
74	1	1	5 (4 days)	5	2	0	0.0833333	Auto	0	0	0
75	2	0	0	0	0	0	0	0	0	0	0
76	1	1	2	11	2	0	0.333333	Bicycle	0	0	0
77	2	0	0	0	0	0	0	0	0	0	0
78	2	0	0	0	0	0	0	0	0	0	0
79	1	3	5 (9 days)	11	2	0	0.75	walk	0	0	0
80	1	1	2	11	2	0	0.333333	walk	0	0	0
81	1	1	2	5	2	0	0.666667	Bicycle	0	0	0
82	2	0	0	0	0	0	0	0	0	0	0
83	1	1	2	5	2	0	0.666667	walk	0	0	0
84	2	0	0	0	0	0	0	0	0	0	0
85	2	0	0	0	0	0	0	0	0	0	0
86	2	0	0	0	0	0	0	0	0	0	0
87	2	0	0	0	0	0	0	0	0	0	0
88	2	0	0	0	0	0	0	0	0	0	0
89	2	0	0	0	0	0	0	0	0	0	0
90	1	1	5 (2 days)	5	2	0	0.0333333	Bicycle	0	0	0
91	2	0	0	0	0	0	0	0	0	0	0
92	2	0	0	0	0	0	0	0	0	0	0
93	1	1	5 (2 days)	5	2	0	0.0833333	walk	0	0	0
94	2	0	0	0	0	0	0	0	0	0	0
95	2	0	0	0	0	0	0	0	0	0	0
96	2	0	0	0	0	0	0	0	0	0	0
97	1	1	5 (2 days)	5	2	0	0.0833333	walk	0	0	0
99	1	2	5 (4 days)	5	2	0	0.0833333	Auto	0	0	0
100	2	0	0	0	0	0	0	0	0	0	0
101	2	0	0	0	0	0	0	0	0	0	0
102	2	0	0	0	0	0	0	0	0	0	0
103	2	0	0	0	0	0	0	0	0	0	0
104	1	3	5 (1 day)	10	2	0	0.666667	Bicycle	0	0	0
105	1	1	5 (1 day)	11	2	0	0.0166667	walk	0	0	0
106	1	1	5 (1 day)	11	2	0	0.116667	walk	0	0	0
107	2	0	0	0	0	0	0	0	0	0	0
108	2	0	0	0	0	0	0	0	0	0	0
109	2	0	0	0	0	0	0	0	0	0	0
110	2	0	0	0	0	0	0	0	0	0	0
111	2	0	0	0	0	0	0	0	0	0	0
112	2	0	0	0	0	0	0	0	0	0	0
113	2	0	0	0	0	0	0	0	0	0	0
114	2	0	0	0	0	0	0	0	0	0	0
115	2	0	0	0	0	0	0	0	0	0	0
116	2	0	0	0	0	0	0	0	0	0	0
1	1	2	3	5	2	0	1.5	Bike	15	17	0
2	2	Not applicable	Not applicable	Not applicable	Not applicable	Not applicable	Not applicable	Not applicable	Not applicable	Not applicable	Not applicable
3	1	5	5 (28 days)	5	2	0	2.25	Auto	0	30	0
5	1	1	5 (6 days)	5	2	0	1.17	Bus	0	50	0
9	2	Not applicable	Not applicable	Not applicable	Not applicable	Not applicable	Not applicable	Not applicable	Not applicable	Not applicable	Not applicable
14	1	1	2	12	2	0	0.5	walk	0	0	0
16	1	3	5 (9 days)	5	2	0	1.17	Tempo	0	15	0
19	2	Not applicable	Not applicable	Not applicable	Not applicable	Not applicable	Not applicable	Not applicable	Not applicable	Not applicable	Not applicable
22	2	Not applicable	Not applicable	Not applicable	Not applicable	Not applicable	Not applicable	Not applicable	Not applicable	Not applicable	Not applicable
23	1	2	5 (8 days)	5	2	0	2	Scooty	16	19	0
24	1	3	3	5	2	0	1.17	Bike	16	19	0
25	1	3	2	5	2	0	0.5	Bike	8	9	0
26	1	2	5 (24 days)	5	2	0	3.16	Ambulance	0	80	0
28	1	1	5 (6 days)	5	2	0	1.66	walk	0	0	45
29	1	1	5 (6 days)	5	2	0	1.5	Auto	0	20	0
30	1	1	5 (1 day)	5	2	0	0.08	walk	0	0	0
31	1	1	5 (28 days)	5	2	0	0.42	Bike	2	3	0
32	1	1	2	5	2	0	2.26667	Bus	0	90	50
34	1	3	5 (28 days)	5	2	0	4.33	Bus	0	50	60
35	1	2	5 (28 days)	5	2	0	0.83	walk	0	0	0
37	1	1	3	5	2	0	1.66667	Bus	0	60	0
39	1	5	5 (28 days)	6	2	0	0.416667	Bicycle	0	0	0
40	2	Not applicable	Not applicable	Not applicable	Not applicable	Not applicable	Not applicable	Not applicable	Not applicable	Not applicable	Not applicable
41	2	Not applicable	Not applicable	Not applicable	Not applicable	Not applicable	Not applicable	Not applicable	Not applicable	Not applicable	Not applicable
42	1	3	3	5	2	0	1	Auto	0	10	0
43	1	3	2	5	2	0	1	Bicycle	0	0	40
45	1	5	5 (15 days)	5	2	0	1	Bicycle	0
46	1	1	5 (28 days)	5	2	0	1	Bicycle	0	0	0
47	1	1	5 (28 days)	5	2	0	1	Auto	0	40	10
49	2	Not applicable	Not applicable	Not applicable	Not applicable	Not applicable	Not applicable	Not applicable	Not applicable	Not applicable	Not applicable
50	1	1	2	12	2	0	0.5	walk	0	0	0
51	1	1	2	5	2	0	0.5	walk	0	0	0
52	2	Not applicable	Not applicable	Not applicable	Not applicable	Not applicable	Not applicable	Not applicable	Not applicable	Not applicable	Not applicable
54	2	Not applicable	Not applicable	Not applicable	Not applicable	Not applicable	Not applicable	Not applicable	Not applicable	Not applicable	Not applicable
55	2	Not applicable	Not applicable	Not applicable	Not applicable	Not applicable	Not applicable	Not applicable	Not applicable	Not applicable	Not applicable
56	1	3	2	5	2	0	5	Auto	0	80	220
58	1	1	5 (6 days)	5	2	0	1.5	Bike	7	8	0
59	1	1	5 (5 days)	5	2	0	2	Bicycle	0	0	70
60	1	1	2	5	2	0	1	Bicycle	0	0	0
61	1	1	5 (28 days)	5	2	0	2	Ambulance	0	0	0
62	1	1	5 (8 days)	12	2	0	0.17	walk	0	0	0
63	1	3	5 (28 days)	5	2	0	1	Bike	6	7	40
64	1	1	5 (28 days)	5	2	0	2	walk	0	0	0
65	1	1	5 (28 days)	12	2	0	0.75	walk	0	0	0
66	1	1	2	12	2	0	0.33	walk	0	0	0
69	1	1	2	12	2	0	1	walk	0	0	10
70	1	1	5 (9 days)	5	2	0	2.5	Toto	0	20	0
77	2	Not applicable	Not applicable	Not applicable	Not applicable	Not applicable	Not applicable	Not applicable	Not applicable	Not applicable	Not applicable
78	1	1	3	6	2	0	1.16667	Bicycle	0	0	0
79	2	Not applicable	Not applicable	Not applicable	Not applicable	Not applicable	Not applicable	Not applicable	Not applicable	Not applicable	Not applicable
80	2	Not applicable	Not applicable	Not applicable	Not applicable	Not applicable	Not applicable	Not applicable	Not applicable	Not applicable	Not applicable
81	2	Not applicable	Not applicable	Not applicable	Not applicable	Not applicable	Not applicable	Not applicable	Not applicable	Not applicable	Not applicable
82	1	5	2	6	2	0	0.42	Bicycle	0	0	0
83	2	Not applicable	Not applicable	Not applicable	Not applicable	Not applicable	Not applicable	Not applicable	Not applicable	Not applicable	Not applicable
84	1	5	5 (28 days)	6	2	0	0.75	Bicycle	0	0	0
86	1	5	5 (28 days)	5	2	0	1	walk	0
87	1	2	5 (8 days)	5	2	0	1.83333	walk	0	0	0
88	1	3	4	5	2	0	1.08333	Auto	0	10	0
89	1	5	5 (8 days)	5	2	0	1	walk	0	0	0
90	1	5	4	5	2	0	1	walk	0	0	0
98	1	4	5 (12 days)	6	2	0	1.5	Ambulance	0	0	50
102	2	Not applicable	Not applicable	Not applicable	Not applicable	Not applicable	Not applicable	Not applicable	Not applicable	Not applicable	Not applicable
103	1	1	5 (18 days)	12	2	0	0.42	walk	0	0	0
6	1	1	5 (28 days)	12	2	0	0.5	Bike	2.5	3	0
7	1	1	3	6	2	0	1.17	Ambulance	0	0	0
8	1	1	5 (18 days)	6	2	0	2.08	Tempo	0	35	0
9	1	1	3	6	2	0	1.17	Tempo	0	20	0
10	1	1	5 (6 days)	6	2	0	0.666667	Bike	10	12	0
11	1	3	5 (13 days)	6	2	0	3.16	Auto	0	60	50
12	1	5	5 (8 days)	6	2	0	0.17	walk	0	0	0
13	2	Not applicable	Not applicable	Not applicable	Not applicable	Not applicable	Not applicable	Not applicable	Not applicable	Not applicable	Not applicable
14	1	1	5 (28 days)	12	2	0	0.416667	walk	0	0	0
15	1	2	2	6	2	0	0.666667	Toto	0	40	10
16	2	Not applicable	Not applicable	Not applicable	Not applicable	Not applicable	Not applicable	Not applicable	Not applicable	Not applicable	Not applicable
17	1	3	5 (6 days)	12	2	0	0.5	Auto	0	10	0
18	1	2	5 (3 days)	6	2	0	6	Bicycle	0	0	100
19	1	3	2	6	2	0	2	Bike	6	7	40
20	2	Not applicable	Not applicable	Not applicable	Not applicable	Not applicable	Not applicable	Not applicable	Not applicable	Not applicable	Not applicable
21	1	3	2	6	2	0	2.17	Taxi	0	40	0
22	1	5	3	6	2	0		walk	0
23	1	2	2	6	2	0	1.33	Auto	0	20	0
24	2	Not applicable	Not applicable	Not applicable	Not applicable	Not applicable	Not applicable	Not applicable	Not applicable	Not applicable	Not applicable
30	1	1	2	6	2	0	4	Bus	0	20	100
31	2	Not applicable	Not applicable	Not applicable	Not applicable	Not applicable	Not applicable	Not applicable	Not applicable	Not applicable	Not applicable
32	2	Not applicable	Not applicable	Not applicable	Not applicable	Not applicable	Not applicable	Not applicable	Not applicable	Not applicable	Not applicable
33	1	3	2	12	2	0	0.416667	Scooty	1	1.16	0
34	1	4	5 (10 days)	6	2	0	1	Bike	7	8	0
35	2	Not applicable	Not applicable	Not applicable	Not applicable	Not applicable	Not applicable	Not applicable	Not applicable	Not applicable	Not applicable
36	2	Not applicable	Not applicable	Not applicable	Not applicable	Not applicable	Not applicable	Not applicable	Not applicable	Not applicable	Not applicable
37	2	Not applicable	Not applicable	Not applicable	Not applicable	Not applicable	Not applicable	Not applicable	Not applicable	Not applicable	Not applicable
38	2	Not applicable	Not applicable	Not applicable	Not applicable	Not applicable	Not applicable	Not applicable	Not applicable	Not applicable	Not applicable
39	2	Not applicable	Not applicable	Not applicable	Not applicable	Not applicable	Not applicable	Not applicable	Not applicable	Not applicable	Not applicable
40	1	3	3	12	2	0	0.583333	walk	0	0	0
41	2	Not applicable	Not applicable	Not applicable	Not applicable	Not applicable	Not applicable	Not applicable	Not applicable	Not applicable	Not applicable
42	2	Not applicable	Not applicable	Not applicable	Not applicable	Not applicable	Not applicable	Not applicable	Not applicable	Not applicable	Not applicable
43	2	Not applicable	Not applicable	Not applicable	Not applicable	Not applicable	Not applicable	Not applicable	Not applicable	Not applicable	Not applicable
44	2	Not applicable	Not applicable	Not applicable	Not applicable	Not applicable	Not applicable	Not applicable	Not applicable	Not applicable	Not applicable
45	1	1	5 (14 days)	12	2	0	0.33	Bicycle	0	0	0
46	2	Not applicable	Not applicable	Not applicable	Not applicable	Not applicable	Not applicable	Not applicable	Not applicable	Not applicable	Not applicable
47	2	Not applicable	Not applicable	Not applicable	Not applicable	Not applicable	Not applicable	Not applicable	Not applicable	Not applicable	Not applicable
48	2	Not applicable	Not applicable	Not applicable	Not applicable	Not applicable	Not applicable	Not applicable	Not applicable	Not applicable	Not applicable
49	2	Not applicable	Not applicable	Not applicable	Not applicable	Not applicable	Not applicable	Not applicable	Not applicable	Not applicable	Not applicable
50	2	Not applicable	Not applicable	Not applicable	Not applicable	Not applicable	Not applicable	Not applicable	Not applicable	Not applicable	Not applicable
51	2	Not applicable	Not applicable	Not applicable	Not applicable	Not applicable	Not applicable	Not applicable	Not applicable	Not applicable	Not applicable
52	2	Not applicable	Not applicable	Not applicable	Not applicable	Not applicable	Not applicable	Not applicable	Not applicable	Not applicable	Not applicable
53	2	Not applicable	Not applicable	Not applicable	Not applicable	Not applicable	Not applicable	Not applicable	Not applicable	Not applicable	Not applicable
54	1	1	1	12	2	0	0.42	walk	0	0	0
55	1	3	1	12	2	0	0.42	walk	0	0	0
56	2	Not applicable	Not applicable	Not applicable	Not applicable	Not applicable	Not applicable	Not applicable	Not applicable	Not applicable	Not applicable
57	2	Not applicable	Not applicable	Not applicable	Not applicable	Not applicable	Not applicable	Not applicable	Not applicable	Not applicable	Not applicable
58	2	Not applicable	Not applicable	Not applicable	Not applicable	Not applicable	Not applicable	Not applicable	Not applicable	Not applicable	Not applicable
59	2	Not applicable	Not applicable	Not applicable	Not applicable	Not applicable	Not applicable	Not applicable	Not applicable	Not applicable	Not applicable
60	2	Not applicable	Not applicable	Not applicable	Not applicable	Not applicable	Not applicable	Not applicable	Not applicable	Not applicable	Not applicable
61	2	Not applicable	Not applicable	Not applicable	Not applicable	Not applicable	Not applicable	Not applicable	Not applicable	Not applicable	Not applicable
62	2	Not applicable	Not applicable	Not applicable	Not applicable	Not applicable	Not applicable	Not applicable	Not applicable	Not applicable	Not applicable
63	2	Not applicable	Not applicable	Not applicable	Not applicable	Not applicable	Not applicable	Not applicable	Not applicable	Not applicable	Not applicable
64	2	Not applicable	Not applicable	Not applicable	Not applicable	Not applicable	Not applicable	Not applicable	Not applicable	Not applicable	Not applicable
65	1	3	1	12	2	0	0.75	Car	0	70	0
66	2	Not applicable	Not applicable	Not applicable	Not applicable	Not applicable	Not applicable	Not applicable	Not applicable	Not applicable	Not applicable
67	2	Not applicable	Not applicable	Not applicable	Not applicable	Not applicable	Not applicable	Not applicable	Not applicable	Not applicable	Not applicable
68	1	1	5 (34 days)	12	2	0	0.5	walk	0	0	0
69	2	Not applicable	Not applicable	Not applicable	Not applicable	Not applicable	Not applicable	Not applicable	Not applicable	Not applicable	Not applicable
70	2	Not applicable	Not applicable	Not applicable	Not applicable	Not applicable	Not applicable	Not applicable	Not applicable	Not applicable	Not applicable
71	1	3	3	6	2	0	1.5	Auto	0	20	0
72	1	3	3	6	2	0	1	Auto	0	20	0
73	1	1	2	12	2	0	0.75	walk	0	0	0
74	1	2	2	6	2	0	1	Bike	1.5	2	0
75	1	1	5 (18 days)	6	2	0	0.4	Auto	0	10	0
76	2	Not applicable	Not applicable	Not applicable	Not applicable	Not applicable	Not applicable	Not applicable	Not applicable	Not applicable	Not applicable
77	1	3	5 (14 days)	6	2	0	0.5	Ambulance	0	0	0
85	1	1	5 (8 days)	12	2	0	0.05	0	0	0	0
86	2	Not applicable	Not applicable	Not applicable	Not applicable	Not applicable	Not applicable	Not applicable	Not applicable	Not applicable	Not applicable
87	1	1	5 (28 days)	5	2	0	2.1	Auto	0	30	0
88	1	3	5 (9 days)	12	2	0	0.5	walk	0	0	0
89	1	3	5 (6 days)	12	2	0	0.33	Car	1	7	0
90	1	1	5 (8 days)	12	2	0	0.67	Bicycle	0	0	0
91	1	1	5 (9 days)	12	2	0	1.16667	walk	0	0	0
92	1	1	5 (9 days)	12	2	0	0.42	walk	0	0	0
93	1	1	2	12	2	0	1.08	Bicycle	0	0	0
94	2	Not applicable	Not applicable	Not applicable	Not applicable	Not applicable	Not applicable	Not applicable	Not applicable	Not applicable	Not applicable
95	1	1	5 (13 days)	12	2	0	0.583333	Bicycle	0	0	0
96	1	3	2	12	2	0	1.16667	Bicycle	0	0	0
97	1	3	5 (2 days)	12	2	0	0.5	Bicycle	0	0	0
98	2	Not applicable	Not applicable	Not applicable	Not applicable	Not applicable	Not applicable	Not applicable	Not applicable	Not applicable	Not applicable
99	1	1	5 (2 days)	12	2	0	0.383333	walk	0	0	0
100	2	Not applicable	Not applicable	Not applicable	Not applicable	Not applicable	Not applicable	Not applicable	Not applicable	Not applicable	Not applicable
101	2	Not applicable	Not applicable	Not applicable	Not applicable	Not applicable	Not applicable	Not applicable	Not applicable	Not applicable	Not applicable
102	2	Not applicable	Not applicable	Not applicable	Not applicable	Not applicable	Not applicable	Not applicable	Not applicable	Not applicable	Not applicable
103	1	2	5 (1 day)	2	2	0	0.08	walk	0	0	0
104	1	5	5 (9 days)	12	2	0	0.08	Bike	1	1	0
105	1	5	5 (9 days)	12	2	0	0.42	Bike	1.5	1	0
106	1	5	5 (9 days)	12	2	0	0.42	walk	0	0	0
107	1	5	5 (9 days)	12	2	0	0.583333	Bike	1.5	1	0
108	1	3	5 (8 days)	5	2	0	1.17	Auto	0	20	0
109	1	3	5 (17 days)	5	2	0	0.54	walk	0
115	1	3	5 (8 days)	6	2	0	1	Bicycle	0	0	0
1	1	1	5 (6 days)	5	2	0	1.16	Bus	0	10	20
2	1	5	3	5	2	0	0.75	Bus	0	20	0
3	1	2	As she is a new patient and the patient had collected for the first time, 9 day medicine given to the patient.	5
4	1	3	5 (27 days)	5	2	0	1.67	Bike	17	20	0
5	1	1	5 (27 days)	5	2	0	1.17	Bus	0	20	0
6	1	1	5 (27 days)	5	2	0	0.83	Bike	6	7	0
7	1	3	5 (28 days)	5	2	0	1.25	Bus	0	25	0
8	1	1	3	12	2	0	0.08	Bicycle	0	0	0
9	2	Not applicable	Not applicable	Not applicable	Not applicable	Not applicable	Not applicable	Not applicable	Not applicable	Not applicable	Not applicable
10	1	1	3	5	2	0	1	walk	0	0	0
11	1	1	1	5	2	0	0.67	walk	0	0	0
12	2	not applicable	not applicable	Not applicable	Not applicable	Not applicable	Not applicable	Not applicable	Not applicable	Not applicable	Not applicable
13	1	1	5 (27 days)	5	2	0	1.17	Auto	0	20	0
14	1	1	5 (9 days)	5	2	0	0.5	Auto	0	40	0
15	1	1	5 (27 days)	5	2	0	2.17	Bicycle	0	0	0
16	1	1	5 (26 days)	5	2	0	0.67	Magic	0	40	0
18	1	1	5 (1 day)	12	2	0	0.08	walk	0	0	0
19	1	1	5 (1 day)	12	2	0	0.0333333	walk	0	0	0
20	1	1	5 (1 day)	12	2	0	0.08	walk	0	0	0
21	1	1	5 (1 day)	12	2	0	0.08	walk	0	0	0
22	2	Not applicable	Not applicable	Not applicable	Not applicable	Not applicable	Not applicable	Not applicable	Not applicable	Not applicable	Not applicable
23	2	Not applicable	Not applicable	Not applicable	Not applicable	Not applicable	Not applicable	Not applicable	Not applicable	Not applicable	Not applicable
24	2	Not applicable	Not applicable	Not applicable	Not applicable	Not applicable	Not applicable	Not applicable	Not applicable	Not applicable	Not applicable
25	2	Not applicable	Not applicable	Not applicable	Not applicable	Not applicable	Not applicable	Not applicable	Not applicable	Not applicable	Not applicable
26	2	Not applicable	Not applicable	Not applicable	Not applicable	Not applicable	Not applicable	Not applicable	Not applicable	Not applicable	Not applicable
27	2	Not applicable	Not applicable	Not applicable	Not applicable	Not applicable	Not applicable	Not applicable	Not applicable	Not applicable	Not applicable
28	1	5	2	5	2	0	1.17	Bicycle	0	0	0
29	2	Not applicable	Not applicable	Not applicable	Not applicable	Not applicable	Not applicable	Not applicable	Not applicable	Not applicable	Not applicable
30	1	3	2	12	2	0	0.25	walk	0	0	0
31	1	5	5 (14 days)	5	2	0	3.5	Auto	0	75	30
32	1	5	3	5	2	0	3.67	Bicycle/Magic	0	130	20
33	1	5	2	5	2	0	3.75	Bicycle/Magic	0	130	30
34	1	5	3	5	2	0	1.17	Magic	0	30	0
35	1	5	5 (12 days)	5	2	0	3.33	Magic	0	65	0
36	1	5	5 (26 days)	5	2	0	2.17	Scooty	13	15	0
39	1	5	2	10	2	0	0.25	Bicycle	0	0	0
40	1	1	5 (4 days)	5	2	0	0.42	Magic	0	20	0
41	1	1	5 (5 days)	5	2	0	1.17	Magic	0	20	0
42	1	3	4 (4 days)	5	2	0	1.16667	Auto	0	20	20
43	1	1	5 (4 days)	5	2	0	0.833333	Toto	0	10	0
44	1	3	5 (3 days)	5	2	0	0.583333	Auto	0	30	0
45	1	3	2	5	2	0	2.03333	Ambulance	0	0	0
46	1	3	5 (5 days)	5	2	0	1.66667	Auto	0	20	0
47	1	3	5 (4 days)	5	2	0	0.83	Bike	8	9	0
48	1	1	5 (4 days)	5	2	0	1.17	Magic	0	15	0
59	1	1	2	12	2	0	0.5	Bicycle	0	0	0
60	1	1	5 (9 days)	5	2	0	2	Bus	0	50	0
61	1	3	2	5	2	0	1.17	walk	0	0	0
62	1	5	5 (3 days)	5	2	0	0.83	walk	0	0	0
63	1	3	5 (42 days)	5	2	0	1.67	Auto	0	40	0
64	1	1	5 (9 days)	12	2	0	0.35	Bicycle	0	0	0
65	1	1	5 (18 days)	5	2	0	2.08	Magic	0	100	0
66	1	1	5 (5 days)	5	2	0	3.25	Magic	0	100	20
67	1	1	5 (28 days)	5	2	0	1.25	Magic	0	50	0
68	1	5	5 (13 days)	5	2	0	1	Magic	0	30	0
72	1	1	5 (9 days)	12	2	0	1.08	walk	0	0	0
73	1	1	5 (8 days)	12	2	0	0.67	walk	0	0	0
74	1	1	5 (9 days)	12	2	0	0.42	Bicycle	0	0	0
75	1	1	5 (28 days)	5	2	0	1.75	Van	20	70	0
76	2	Not applicable	Not applicable	Not applicable	Not applicable	Not applicable	Not applicable	Not applicable	Not applicable	Not applicable	Not applicable
77	2	Not applicable	Not applicable	Not applicable	Not applicable	Not applicable	Not applicable	Not applicable	Not applicable	Not applicable	Not applicable
78	1	1	2	10	2	0	0.216667	Bicycle	0	0	0
79	1	5	2	5	2	0	4	Magic	0	50	0
80	1	5	2	5	2	0	4	Magic	0	50	0
81	1	2	5 (27 days)	5	2	0	1.5	Ambulance	0	0	0
82	1	2	5 (40 days)	5	2	0	2	Ambulance	0	0	0
83	1	1	5 (8 days)	12	2	0	1.08	walk	0	0	0
84	1	1	5 (1 day)	12	2	0	0.08	walk	0	0	0
85	1	1	5 (1 day)	12	2	0	0.08	Bike	0	0	0
86	1	1	5 (1 day)	12	2	0	0.08	walk	0	0	0
87	1	3	3	6	2	0	1.16667	Auto	0	40	0
88	2	Not applicable	Not applicable	Not applicable	Not applicable	Not applicable	Not applicable	Not applicable	Not applicable	Not applicable	Not applicable
89	2	Not applicable	Not applicable	Not applicable	Not applicable	Not applicable	Not applicable	Not applicable	Not applicable	Not applicable	Not applicable
90	2	Not applicable	Not applicable	Not applicable	Not applicable	Not applicable	Not applicable	Not applicable	Not applicable	Not applicable	Not applicable
91	1	3	5 (2 days)	12	2	0	0.833333	walk	0	0	0
92	1	3	2	12	2	0	0.5	Bike	3	3	0
93	1	1	5 (6 days)	12	2	0	1.08	walk	0	0	0
94	1	3	5 (13 days)	5	2	0	0.5	Toto	0	10	0
95	1	3	5 (25 days)	5	2	0	3.33	Magic	0	50	0
96	1	3	5 (26 days)	5	2	0	3	Magic	0	50	0
97	1	3	5 (27 days)	5	2	0	2.16667	Magic	0	30	0
98	2	Not applicable	Not applicable	Not applicable	Not applicable	Not applicable	Not applicable	Not applicable	Not applicable	Not applicable	Not applicable
99	1	1	5 (28 days)	5	2	0	1	Bus	0	30	20
100	1	3	5 (18 days)	5	2	0	4.17	Bicycle	0	0	50
1	1	3	2	12	2	0	2.33333	Bicycle	0	0	0
2	1	3	5 (6 days)	12	2	0	0.666667	Bicycle	0	0	0
3	1	1	2	12	2	0	0.416667	Bicycle	0	0	0
4	2	0	0	0	0	0	0	0	0	0	0
5	2	0	0	0	0	0	0	0	0	0	0
6	1	3	3	12	2	0	0.583333	Bicycle	0	0	0
7	1	Not applicable	Not applicable	Not applicable	Not applicable	Not applicable	Not applicable	Not applicable	Not applicable	Not applicable	Not applicable
8	1	3	5 (14 Days)	12	2	0	0.25	Bike	1	1	0
9	1	3	5 (4 days)	12	2	0	0.5	Bike	2	2	0
10	2	0	0	0	0	0	0	0	0	0	0
11	1	1	5 (6 days)	12	2	0	0.17	Bike	0.5	1	0
12	1	5	5 (9 days)	5	2	0	2	Ambulance	0	0	0
13	1	Not applicable	Not applicable	Not applicable	Not applicable	Not applicable	Not applicable	Not applicable	Not applicable	Not applicable	Not applicable
14	1	1	2	12	2	0	0.5	Bicycle	0	0	0
15	2	0	0	0	0	0	0	0	0	0	0
16	2	0	0	0	0	0	0	0	0	0	0
17	1	3	5 (17 days)	5	2	0	1	Magic	0	40	0
18	1	5	5 (14 Days)	5	2	0	2.16667	Ambulance	0	0	30
19	1	1	5 (26 days)	5	2	0	0.67	Bike	2	2	0
20	1	3	5 (18 days)	5	2	0	0.833333	Magic	0	10	0
21	1	1	5 (17 days)	5	2	0	2.08333	Magic	0	10	0
22	1	3	5 (9 days)	5	2	0	3.33333	Bicycle	0	0	20
23	1	3	3	6	2	0	2.16667	Bicycle	0	0	0
24	1	Not applicable	Not applicable	Not applicable	Not applicable	Not applicable	Not applicable	Not applicable	Not applicable	Not applicable	Not applicable
25	1	3	1	12	2	0	0.416667	walking	0	0	0
26	1	3	5 (10 days)	12	2	0	1.16667	Bicycle	0	0	0
27	1	1	5 (9 days)	12	2	0	0.25	Bicycle	0	0	0
28	1	3	5 (6 days)	12	2	0	0.916667	Bicycle	0	0	0
29	1	3	5 (2 days)	12	2	0	0.416667	Bicycle	0	0	0
30	1	1	5 (2 days)	12	2	0	0.67	Bike	0.5	1	0
31	1	1	5 (2 days)	12	2	0	1.16667	walking	0	0	0
32	1	5	5 (18 days)	6	2	0	2.5	Magic	50	0	0
33	1	1	5 (13 days)	12	2	0	0.5	walking	0	0	0
34	1	3	5 (7 days)	12	2	0	0.75	Bicycle	0	0	0
35	2	0	0	0	0	0	0	0	0	0	0
36	1	2	5 (26 days)	5	0	0	1.16667	Magic	0	20	0
37	2	0	0	0	0	0	0	0	0	0	0
38	2	Not applicable	Not applicable	Not applicable	Not applicable	Not applicable	Not applicable	Not applicable	Not applicable	Not applicable	Not applicable
39	1	Not applicable	Not applicable	Not applicable	Not applicable	Not applicable	Not applicable	Not applicable	Not applicable	Not applicable	Not applicable
				Where do you or your household member pick up your TB drugs?
				1. Pharmacy / Drugstore
				2. Dispensary
				3. Private clinic / private practitioner
				4. Quack
				5. Government health facility (CHC, PHC, SC)
				6. Government hospital
				7. Traditional healers / herbalists
				8. AYUSH
				9. Private hospital
				10. Community Health Worker
				11. Other
				12. TG hospital

## Sheet: Medical follow up
Sl no.	How many TB-related medical follow-up visits have you had so far during this treatment phase (to see the doctor or nurse, have follow- up tests, etc.)?	How long did the last follow-up medical outpatient visit take, including travel time and waiting time (total turnaround time)?	What was the mode of transport?	What is the approximate distance from home to the provider (in km) one way?	What was the cost of transport (one way) at the last follow-up medical outpatient visit, in total for you and any accompanying household member?	Does anyone accompany you during this visit (Yes/No)	If yes, how many	What accommodation cost did you have for the last visit, in total, for you and any accompanying household member?	What fees did you pay during your last follow-up medical outpatient visit for registration/ consultation?	What fees did you pay during your last follow-up medical outpatient visit for radiography and other imaging?	What fees did you pay during your last follow-up medical outpatient visit for tests, TB tests and others?	What fees did you pay during your last follow-up medical outpatient visit for other procedures?	What fees did you pay at your last follow-up medical outpatient visit for TB medicines, including prescriptions for medicines bought outside the facility?	What fees did you pay during your last follow-up medical outpatient visit for other medicines, including nutritional supplements?	How much did you spend on food and drinks last time you went for follow up visit (on the road, while waiting, lunch etc.), in total for you and any accompanying household member?	What other fees not listed in the previous questions did you pay during your last follow-up medical outpatient visit?
25	0	0	0	0	0	0	0	0	0	0	0	0	0	0	0	0
26	0	0	0	0	0	0	0	0	0	0	0	0	0	0	0	0
27	0	0	0	0	0	0	0	0	0	0	0	0	0	0	0	0
28	0	0	0	0	0	0	0	0	0	0	0	0	0	0	0	0
29	0	0	0	0	0	0	0	0	0	0	0	0	0	0	0	0
30	0	0	0	0	0	0	0	0	0	0	0	0	0	0	0	0
31	0	0	0	0	0	0	0	0	0	0	0	0	0	0	0	0
33	0	0	0	0	0	0	0	0	0	0	0	0	0	0	0	0
34	0	0	0	0	0	0	0	0	0	0	0	0	0	0	0	0
37	0	0	0	0	0	0	0	0	0	0	0	0	0	0	0	0
38	0	0	0	0	0	0	0	0	0	0	0	0	0	0	0	0
44	0	0	0	0	0	0	0	0	0	0	0	0	0	0	0	0
45	1	0.0833333	Jeep	0	0	Y	2	0	0	0	0	0	0	150	0	0
46	0	0	0	0	0	0	0	0	0	0	0	0	0	0	0	0
47	0	0	0	0	0	0	0	0	0	0	0	0	0	0	0	0
48	0	0	0	0	0	0	0	0	0	0	0	0	0	0	0	0
49	0	0	0	0	0	0	0	0	0	0	0	0	0	0	0	0
50	0	0	0	0	0	0	0	0	0	0	0	0	0	0	0	0
51	0	0	0	0	0	0	0	0	0	0	0	0	0	0	0	0
52	0	0	0	0	0	0	0	0	0	0	0	0	0	0	0	0
53	0	0	0	0	0	0	0	0	0	0	0	0	0	0	0	0
54	0	0	0	0	0	0	0	0	0	0	0	0	0	0	0	0
55	0	0	0	0	0	0	0	0	0	0	0	0	0	0	0	0
56	0	0	0	0	0	0	0	0	0	0	0	0	0	0	0	0
57	0	0	0	0	0	0	0	0	0	0	0	0	0	0	0	0
58	0	0	0	0	0	0	0	0	0	0	0	0	0	0	0	0
59	0	0	0	0	0	0	0	0	0	0	0	0	0	0	0	0
60	0	0	0	0	0	0	0	0	0	0	0	0	0	0	0	0
61	0	0	0	0	0	0	0	0	0	0	0	0	0	0	0	0
62	0	0	0	0	0	0	0	0	0	0	0	0	0	0	0	0
63	0	0	0	0	0	0	0	0	0	0	0	0	0	0	0	0
64	0	0	0	0	0	0	0	0	0	0	0	0	0	0	0	0
65	0	0	0	0	0	0	0	0	0	0	0	0	0	0	0	0
66	0	0	0	0	0	0	0	0	0	0	0	0	0	0	0	0
67	0	0	0	0	0	0	0	0	0	0	0	0	0	0	0	0
68	0	0	0	0	0	0	0	0	0	0	0	0	0	0	0	0
69	0	0	0	0	0	0	0	0	0	0	0	0	0	0	0	0
70	0	0	0	0	0	0	0	0	0	0	0	0	0	0	0	0
71	0	0	0	0	0	0	0	0	0	0	0	0	0	0	0	0
72	0	0	0	0	0	0	0	0	0	0	0	0	0	0	0	0
87	0	0	0	0	0	0	0	0	0	0	0	0	0	0	0	0
88	0	0	0	0	0	0	0	0	0	0	0	0	0	0	0	0
89	1	2.5	Taxi	0	100	1	1	0	0	0	0	0	0	0	200	0
90	0	0	0	0	0	0	0	0	0	0	0	0	0	0	0	0
91	0	0	0	0	0	0	0	0	0	0	0	0	0	0	0	0
95	0	0	0	0	0	0	0	0	0	0	0	0	0	0	0	0
1	0	0	0	0	0	0	0	0	0	0	0	0	0	0	0	0
2	0	0	0	0	0	0	0	0	0	0	0	0	0	0	0	0
3	0	0	0	0	0	0	0	0	0	0	0	0	0	0	0	0
4	0	0	0	0	0	0	0	0	0	0	0	0	0	0	0	0
5	1	1	Car	0	0	2	0	0	0	0	0	0	0	0	0	0
6	0	0	0	0	0	0	0	0	0	0	0	0	0	0	0	0
7	0	0	0	0	0	0	0	0	0	0	0	0	0	0	0	0
8	0	0	0	0	0	0	0	0	0	0	0	0	0	0	0	0
9	0	0	0	0	0	0	0	0	0	0	0	0	0	0	0	0
10	0	0	0	0	0	0	0	0	0	0	0	0	0	0	0	0
11	0	0	0	0	0	0	0	0	0	0	0	0	0	0	0	0
12	0	0	0	0	0	0	0	0	0	0	0	0	0	0	0	0
13	0	0	0	0	0	0	0	0	0	0	0	0	0	0	0	0
14	0	0	0	0	0	0	0	0	0	0	0	0	0	0	0	0
15	0	0	0	0	0	0	0	0	0	0	0	0	0	0	0	0
16	1	0.0833333	walk	0	0	2	0	0	0	0	0	0	0	0	0	0
17	0	0	0	0	0	0	0	0	0	0	0	0	0	0	0	0
18	0	0	0	0	0	0	0	0	0	0	0	0	0	0	0	0
19	0	0	0	0	0	0	0	0	0	0	0	0	0	0	0	0
20	0	0	0	0	0	0	0	0	0	0	0	0	0	0	0	0
21	0	0	0	0	0	0	0	0	0	0	0	0	0	0	0	0
22	0	0	0	0	0	0	0	0	0	0	0	0	0	0	0	0
26	0	0	0	0	0	0	0	0	0	0	0	0	0	0	0	0
27	0	0	0	0	0	0	0	0	0	0	0	0	0	0	0	0
28	0	0	0	0	0	0	0	0	0	0	0	0	0	0	0	0
29	1	1	Taxi	0	25	2	0	0	0	0	0	0	0	200	0	0
30	0	0	0	0	0	0	0	0	0	0	0	0	0	0	0	0
31	0	0	0	0	0	0	0	0	0	0	0	0	0	0	0	0
32	0	0	0	0	0	0	0	0	0	0	0	0	0	0	0	0
33	0	0	0	0	0	0	0	0	0	0	0	0	0	0	0	0
34	0	0	0	0	0	0	0	0	0	0	0	0	0	0	0	0
37	0	0	0	0	0	0	0	0	0	0	0	0	0	0	0	0
38	0	0	0	0	0	0	0	0	0	0	0	0	0	0	0	0
39	0	0	0	0	0	0	0	0	0	0	0	0	0	0	0	0
40	0	0	0	0	0	0	0	0	0	0	0	0	0	0	0	0
41	0	0	0	0	0	0	0	0	0	0	0	0	0	0	0	0
42	0	0	0	0	0	0	0	0	0	0	0	0	0	0	0	0
43	0	0	0	0	0	0	0	0	0	0	0	0	0	0	0	0
44	0	0	0	0	0	0	0	0	0	0	0	0	0	0	0	0
45	0	0	0	0	0	0	0	0	0	0	0	0	0	0	0	0
46	0	0	0	0	0	0	0	0	0	0	0	0	0	0	0	0
47	0	0	0	0	0	0	0	0	0	0	0	0	0	0	0	0
48	0	0	0	0	0	0	0	0	0	0	0	0	0	0	0	0
49	0	0	0	0	0	0	0	0	0	0	0	0	0	0	0	0
50	0	0	0	0	0	0	0	0	0	0	0	0	0	0	0	0
51	0	0	0	0	0	0	0	0	0	0	0	0	0	0	0	0
52	0	0	0	0	0	0	0	0	0	0	0	0	0	0	0	0
53	0	0	0	0	0	0	0	0	0	0	0	0	0	0	0	0
54	0	0	0	0	0	0	0	0	0	0	0	0	0	0	0	0
55	0	0	0	0	0	0	0	0	0	0	0	0	0	0	0	0
56	0	0	0	0	0	0	0	0	0	0	0	0	0	0	0	0
57	0	0	0	0	0	0	0	0	0	0	0	0	0	0	0	0
58	0	0	0	0	0	0	0	0	0	0	0	0	0	0	0	0
59	0	0	0	0	0	0	0	0	0	0	0	0	0	0	0	0
60	1	0.833333	walk	0	0	0	0	0	0	0	0	0	0	0	0	0
61	0	0	0	0	0	0	0	0	0	0	0	0	0	0	0	0
62	0	0	0	0	0	0	0	0	0	0	0	0	0	0	0	0
63	0	0	0	0	0	0	0	0	0	0	0	0	0	0	0	0
64	0	0	0	0	0	0	0	0	0	0	0	0	0	0	0	0
65	0	0	0	0	0	0	0	0	0	0	0	0	0	0	0	0
66	0	0	0	0	0	0	0	0	0	0	0	0	0	0	0	0
67	0	0	0	0	0	0	0	0	0	0	0	0	0	0	0	0
68	0	0	0	0	0	0	0	0	0	0	0	0	0	0	0	0
69	0	0	0	0	0	0	0	0	0	0	0	0	0	0	0	0
70	0	0	0	0	0	0	0	0	0	0	0	0	0	0	0	0
71	0	0	0	0	0	0	0	0	0	0	0	0	0	0	0	0
72	1	0.0833333	0	0	0	0	0	0	0	0	0	0	0	0	0	0
73	0	0	0	0	0	0	0	0	0	0	0	0	0	0	0	0
74	0	0	0	0	0	0	0	0	0	0	0	0	0	0	0	0
75	0	0	0	0	0	0	0	0	0	0	0	0	0	0	0	0
76	0	0	0	0	0	0	0	0	0	0	0	0	0	0	0	0
77	0	0	0	0	0	0	0	0	0	0	0	0	0	0	0	0
78	0	0	0	0	0	0	0	0	0	0	0	0	0	0	0	0
79	0	0	0	0	0	0	0	0	0	0	0	0	0	0	0	0
80	0	0	0	0	0	0	0	0	0	0	0	0	0	0	0	0
81	0	0	0	0	0	0	0	0	0	0	0	0	0	0	0	0
82	0	0	0	0	0	0	0	0	0	0	0	0	0	0	0	0
83	0	0	0	0	0	0	0	0	0	0	0	0	0	0	0	0
84	0	0	0	0	0	0	0	0	0	0	0	0	0	0	0	0
85	0	0	0	0	0	0	0	0	0	0	0	0	0	0	0	0
86	0	0	0	0	0	0	0	0	0	0	0	0	0	0	0	0
87	0	0	0	0	0	0	0	0	0	0	0	0	0	0	0	0
88	0	0	0	0	0	0	0	0	0	0	0	0	0	0	0	0
89	0	0	0	0	0	0	0	0	0	0	0	0	0	0	0	0
90	0	0	0	0	0	0	0	0	0	0	0	0	0	0	0	0
91	0	0	0	0	0	0	0	0	0	0	0	0	0	0	0	0
92	1	1.3	Auto	0	40	1	1	0	0	0	0	0	0	0	0	0
93	0	0	0	0	0	0	0	0	0	0	0	0	0	0	0	0
94	0	0	0	0	0	0	0	0	0	0	0	0	0	0	0	0
95	0	0	0	0	0	0	0	0	0	0	0	0	0	0	0	0
96	0	0	0	0	0	0	0	0	0	0	0	0	0	0	0	0
97	0	0	0	0	0	0	0	0	0	0	0	0	0	0	0	0
99	0	0	0	0	0	0	0	0	0	0	0	0	0	0	0	0
100	0	0	0	0	0	0	0	0	0	0	0	0	0	0	0	0
101	0	0	0	0	0	0	0	0	0	0	0	0	0	0	0	0
102	0	0	0	0	0	0	0	0	0	0	0	0	0	0	0	0
103	0	0	0	0	0	0	0	0	0	0	0	0	0	0	0	0
104	2	3	Toto	0	50	1	1	0	0	0	0	0	0	0	0	0
105	0	0	0	0	0	0	0	0	0	0	0	0	0	0	0	0
106	0	0	0	0	0	0	0	0	0	0	0	0	0	0	0	0
107	0	0	0	0	0	0	0	0	0	0	0	0	0	0	0	0
108	0	0	0	0	0	0	0	0	0	0	0	0	0	0	0	0
109	0	0	0	0	0	0	0	0	0	0	0	0	0	0	0	0
110	0	0	0	0	0	0	0	0	0	0	0	0	0	0	0	0
111	0	0	0	0	0	0	0	0	0	0	0	0	0	0	0	0
112	0	0	0	0	0	0	0	0	0	0	0	0	0	0	0	0
113	3	1.5	Taxi	0	25	2	0	0	0	0	0	0	0	0	0	0
114	0	0	0	0	0	0	0	0	0	0	0	0	0	0	0	0
115	0	0	0	0	0	0	0	0	0	0	0	0	0	0	0	0
116	0	0	0	0	0	0	0	0	0	0	0	0	0	0	0	0
1	0	0	0	0	0	0	0	0	0	0	0	0	0	0	0	0
2	0	0	0	0	0	0	0	0	0	0	0	0	0	0	0	0
3	0	0	0	0	0	0	0	0	0	0	0	0	0	0	0	0
5	0	0	0	0	0	0	0	0	0	0	0	0	0	0	0	0
9	1	0.75	walk	0	0	2	0	0	0	0	0	0	0	0	0	0
14	0	0	0	0	0	0	0	0	0	0	0	0	0	0	0	0
16	0	0	0	0	0	0	0	0	0	0	0	0	0	0	0	0
19	0	0	0	0	0	0	0	0	0	0	0	0	0	0	0	0
22	0	0	0	0	0	0	0	0	0	0	0	0	0	0	0	0
23	0	0	0	0	0	0	0	0	0	0	0	0	0	0	0	0
24	0	0	0	0	0	0	0	0	0	0	0	0	0	0	0	0
25	0	0	0	0	0	0	0	0	0	0	0	0	0	0	0	0
26	0	0	0	0	0	0	0	0	0	0	0	0	0	0	0	0
28	0	0	0	0	0	0	0	0	0	0	0	0	0	0	0	0
29	0	0	0	0	0	0	0	0	0	0	0	0	0	0	0	0
30	0	0	0	0	0	0	0	0	0	0	0	0	0	0	0	0
31	0	0	0	0	0	0	0	0	0	0	0	0	0	0	0	0
32	0	0	0	0	0	0	0	0	0	0	0	0	0	0	0	0
34	0	0	0	0	0	0	0	0	0	0	0	0	0	0	0	0
35	0	0	0	0	0	0	0	0	0	0	0	0	0	0	0	0
37	0	0	0	0	0	0	0	0	0	0	0	0	0	0	0	0
39	0	0	0	0	0	0	0	0	0	0	0	0	0	0	0	0
40	0	0	0	0	0	0	0	0	0	0	0	0	0	0	0	0
41	0	0	0	0	0	0	0	0	0	0	0	0	0	0	0	0
42	0	0	0	0	0	0	0	0	0	0	0	0	0	0	0	0
43	0	0	0	0	0	0	0	0	0	0	0	0	0	0	0	0
45	0	0	0	0	0	0	0	0	0	0	0	0	0	0	0	0
46	0	0	0	0	0	0	0	0	0	0	0	0	0	0	0	0
47	0	0	0	0	0	0	0	0	0	0	0	0	0	0	0	0
49	0	0	0	0	0	0	0	0	0	0	0	0	0	0	0	0
50	0	0	0	0	0	0	0	0	0	0	0	0	0	0	0	0
51	0	0	0	0	0	0	0	0	0	0	0	0	0	0	0	0
52	0	0	0	0	0	0	0	0	0	0	0	0	0	0	0	0
54	0	0	0	0	0	0	0	0	0	0	0	0	0	0	0	0
55	0	0	0	0	0	0	0	0	0	0	0	0	0	0	0	0
56	0	0	0	0	0	0	0	0	0	0	0	0	0	0	0	0
58	0	0	0	0	0	0	0	0	0	0	0	0	0	0	0	0
59	0	0	0	0	0	0	0	0	0	0	0	0	0	0	0	0
60	0	0	0	0	0	0	0	0	0	0	0	0	0	0	0	0
61	0	0	0	0	0	0	0	0	0	0	0	0	0	0	0	0
62	0	0	0	0	0	0	0	0	0	0	0	0	0	0	0	0
63	0	0	0	0	0	0	0	0	0	0	0	0	0	0	0	0
64	0	0	0	0	0	0	0	0	0	0	0	0	0	0	0	0
65	0	0	0	0	0	0	0	0	0	0	0	0	0	0	0	0
66	0	0	0	0	0	0	0	0	0	0	0	0	0	0	0	0
69	0	0	0	0	0	0	0	0	0	0	0	0	0	0	0	0
70	0	0	0	0	0	0	0	0	0	0	0	0	0	0	0	0
77	0	0	0	0	0	0	0	0	0	0	0	0	0	0	0	0
78	0	0	0	0	0	0	0	0	0	0	0	0	0	0	0	0
79	0	0	0	0	0	0	0	0	0	0	0	0	0	0	0	0
80	1	1	Bicycle	0	0	1	1	0	0	0	0	0	0	0	0	0
81	0	0	0	0	0	0	0	0	0	0	0	0	0	0	0	0
82	0	0	0	0	0	0	0	0	0	0	0	0	0	0	0	0
83	0	0	0	0	0	0	0	0	0	0	0	0	0	0	0	0
84	0	0	0	0	0	0	0	0	0	0	0	0	0	0	0	0
86	0	0	0	0	0	0	0	0	0	0	0	0	0	0	0	0
87	0	0	0	0	0	0	0	0	0	0	0	0	0	0	0	0
88	0	0	0	0	0	0	0	0	0	0	0	0	0	0	0	0
89	0	0	0	0	0	0	0	0	0	0	0	0	0	0	0	0
90	0	0	0	0	0	0	0	0	0	0	0	0	0	0	0	0
98	0	0	0	0	0	0	0	0	0	0	0	0	0	0	0	0
102	0	0	0	0	0		0	0	0	0	0	0	0	0	0	0
103	0	0	0	0	0	0	0	0	0	0	0	0	0	0	0	0
6	0	0	0	0	0	0	0	0	0	0	0	0	0	0	0	0
7	0	0	0	0	0	0	0	0	0	0	0	0	0	0	0	0
8	0	0	0	0	0	0	0	0	0	0	0	0	0	0	0	0
9	0	0	0	0	0	0	0	0	0	0	0	0	0	0	0	0
10	0	0	0	0	0	0	0	0	0	0	0	0	0	0	0	0
11	0	0	0	0	0	0	0	0	0	0	0	0	0	0	0	0
12	0	0	0	0	0	0	0	0	0	0	0	0	0	0	0	0
13	0	0	0	0	0	0	0	0	0	0	0	0	0	0	0	0
14	0	0	0	0	0	0	0	0	0	0	0	0	0	0	0	0
15	0	0	0	0	0	0	0	0	0	0	0	0	0	0	0	0
16	0	0	0	0	0	0	0	0	0	0	0	0	0	0	0	0
17	0	0	0	0	0	0	0	0	0	0	0	0	0	0	0	0
18	0	0	0	0	0	0	0	0	0	0	0	0	0	0	0	0
19	0	0	0	0	0	0	0	0	0	0	0	0	0	0	0	0
20	0	0	0	0	0	0	0	0	0	0	0	0	0	0	0	0
21	0	0	0	0	0	0	0	0	0	0	0	0	0	0	0	0
22	0	0	0	0	0	0	0	0	0	0	0	0	0	0	0	0
23	0	0	0	0	0	0	0	0	0	0	0	0	0	0	0	0
24	0	0	0	0	0	0	0	0	0	0	0	0	0	0	0	0
30	0	0	0	0	0	0	0	0	0	0	0	0	0	0	0	0
31	0	0	0	0	0	0	0	0	0	0	0	0	0	0	0	0
32	0	0	0	0	0	0	0	0	0	0	0	0	0	0	0	0
33	0	0	0	0	0	0	0	0	0	0	0	0	0	0	0	0
34	0	0	0	0	0	0	0	0	0	0	0	0	0	0	0	0
35	0	0	0	0	0	0	0	0	0	0	0	0	0	0	0	0
36	0	0	0	0	0	0	0	0	0	0	0	0	0	0	0	0
37	0	0	0	0	0	0	0	0	0	0	0	0	0	0	0	0
38	0	0	0	0	0	0	0	0	0	0	0	0	0	0	0	0
39	0	0	0	0	0	0	0	0	0	0	0	0	0	0	0	0
40	0	0	0	0	0	0	0	0	0	0	0	0	0	0	0	0
41	0	0	0	0	0	0	0	0	0	0	0	0	0	0	0	0
42	0	0	0	0	0	0	0	0	0	0	0	0	0	0	0	0
43	0	0	0	0	0	0	0	0	0	0	0	0	0	0	0	0
44	0	0	0	0	0	0	0	0	0	0	0	0	0	0	0	0
45	0	0	0	0	0	0	0	0	0	0	0	0	0	0	0	0
46	0	0	0	0	0	0	0	0	0	0	0	0	0	0	0	0
47	0	0	0	0	0	0	0	0	0	0	0	0	0	0	0	0
48	0	0	0	0	0	0	0	0	0	0	0	0	0	0	0	0
49	0	0	0	0	0	0	0	0	0	0	0	0	0	0	0	0
50	0	0	0	0	0	0	0	0	0	0	0	0	0	0	0	0
51	0	0	0	0	0	0	0	0	0	0	0	0	0	0	0	0
52	0	0	0	0	0	0	0	0	0	0	0	0	0	0	0	0
53	0	0	0	0	0	0	0	0	0	0	0	0	0	0	0	0
54	0	0	0	0	0	0	0	0	0	0	0	0	0	0	0	0
55	0	0	0	0	0	0	0	0	0	0	0	0	0	0	0	0
56	0	0	0	0	0	0	0	0	0	0	0	0	0	0	0	0
57	0	0	0	0	0	0	0	0	0	0	0	0	0	0	0	0
58	0	0	0	0	0	0	0	0	0	0	0	0	0	0	0	0
59	0	0	0	0	0	0	0	0	0	0	0	0	0	0	0	0
60	0	0	0	0	0	0	0	0	0	0	0	0	0	0	0	0
61	0	0	0	0	0	0	0	0	0	0	0	0	0	0	0	0
62	0	0	0	0	0	0	0	0	0	0	0	0	0	0	0	0
63	0	0	0	0	0	0	0	0	0	0	0	0	0	0	0	0
64	0	0	0	0	0	0	0	0	0	0	0	0	0	0	0	0
65	0	0	0	0	0	0	0	0	0	0	0	0	0	0	0	0
66	0	0	0	0	0	0	0	0	0	0	0	0	0	0	0	0
67	0	0	0	0	0	0	0	0	0	0	0	0	0	0	0	0
68	0	0	0	0	0	0	0	0	0	0	0	0	0	0	0	0
69	0	0	0	0	0	0	0	0	0	0	0	0	0	0	0	0
70	0	0	0	0	0	0	0	0	0	0	0	0	0	0	0	0
71	0	0	0	0	0	0	0	0	0	0	0	0	0	0	0	0
72	0	0	0	0	0	0	0	0	0	0	0	0	0	0	0	0
73	0	0	0	0	0	0	0	0	0	0	0	0	0	0	0	0
74	0	0	0	0	0	0	0	0	0	0	0	0	0	0	0	0
75	0	0	0	0	0	0	0	0	0	0	0	0	0	0	0	0
76	0	0	0	0	0	0	0	0	0	0	0	0	0	0	0	0
77	0	0	0	0	0	0	0	0	0	0	0	0	0	0	0	0
85	0	0	0	0	0	0	0	0	0	0	0	0	0	0	0	0
86	0	0	0	0	0	0	0	0	0	0	0	0	0	0	0	0
87	0	0	0	0	0	0	0	0	0	0	0	0	0	0	0	0
88	0	0	0	0	0	0	0	0	0	0	0	0	0	0	0	0
89	0	0	0	0	0	0	0	0	0	0	0	0	0	0	0	0
90	0	0	0	0	0	0	0	0	0	0	0	0	0	0	0	0
91	0	0	0	0	0	0	0	0	0	0	0	0	0	0	0	0
92	0	0	0	0	0	0	0	0	0	0	0	0	0	0	0	0
93	0	0	0	0	0	0	0	0	0	0	0	0	0	0	0	0
94	0	0	0	0	0	0	0	0	0	0	0	0	0	0	0	0
95	0	0	0	0	0	0	0	0	0	0	0	0	0	0	0	0
96	0	0	0	0	0	0	0	0	0	0	0	0	0	0	0	0
97	0	0	0	0	0	0	0	0	0	0	0	0	0	0	0	0
98	0	0	0	0	0	0	0	0	0	0	0	0	0	0	0	0
99	0	0	0	0	0	0	0	0	0	0	0	0	0	0	0	0
100	0	0	0	0	0	0	0	0	0	0	0	0	0	0	0	0
101	0	0	0	0	0	0	0	0	0	0	0	0	0	0	0	0
102	0	0	0	0	0	0	0	0	0	0	0	0	0	0	0	0
103	0	0	0	0	0	0	0	0	0	0	0	0	0	0	0	0
104	0	0	0	0	0	0	0	0	0	0	0	0	0	0	0	0
105	0	0	0	0	0	0	0	0	0	0	0	0	0	0	0	0
106	0	0	0	0	0	0	0	0	0	0	0	0	0	0	0	0
107	0	0	0	0	0	0	0	0	0	0	0	0	0	0	0	0
108	0	0	0	0	0	0	0	0	0	0	0	0	0	0	0	0
109	0	0	0	0	0	0	0	0	0	0	0	0	0	0	0	0
115	0	0	0	0	0	0	0	0	0	0	0	0	0	0	0	0
1	0	0	0	0	0	0	0	0	0	0	0	0	0	0	0	0
2	0	0	0	0	0	0	0	0	0	0	0	0	0	0	0	0
3	0	0	0	0	0	0	0	0	0	0	0	0	0	0	0	0
4	0	0	0	0	0	0	0	0	0	0	0	0	0	0	0	0
5	0	0	0	0	0	0	0	0	0	0	0	0	0	0	0	0
6	0	0	0	0	0	0	0	0	0	0	0	0	0	0	0	0
7	0	0	0	0	0	0	0	0	0	0	0	0	0	0	0	0
8	0	0	0	0	0	0	0	0	0	0	0	0	0	0	0	0
9	0	0	0	0	0	0	0	0	0	0	0	0	0	0	0	0
10	0	0	0	0	0	0	0	0	0	0	0	0	0	0	0	0
11	0	0	0	0	0	0	0	0	0	0	0	0	0	0	0	0
12	0	0	0	0	0	0	0	0	0	0	0	0	0	0	0	0
13	0	0	0	0	0	0	0	0	0	0	0	0	0	0	0	0
14	0	0	0	0	0	0	0	0	0	0	0	0	0	0	0	0
15	0	0	0	0	0	0	0	0	0	0	0	0	0	0	0	0
16	0	0	0	0	0	0	0	0	0	0	0	0	0	0	0	0
18	0	0	0	0	0	0	0	0	0	0	0	0	0	0	0	0
19	0	0	0	0	0	0	0	0	0	0	0	0	0	0	0	0
20	0	0	0	0	0	0	0	0	0	0	0	0	0	0	0	0
21	0	0	0	0	0	0	0	0	0	0	0	0	0	0	0	0
22	0	0	0	0	0	0	0	0	0	0	0	0	0	0	0	0
23	0	0	0	0	0	0	0	0	0	0	0	0	0	0	0	0
24	0	0	0	0	0	0	0	0	0	0	0	0	0	0	0	0
25	0	0	0	0	0	0	0	0	0	0	0	0	0	0	0	0
26	0	0	0	0	0	0	0	0	0	0	0	0	0	0	0	0
27	0	0	0	0	0	0	0	0	0	0	0	0	0	0	0	0
28	0	0	0	0	0	0	0	0	0	0	0	0	0	0	0	0
29	0	0	0	0	0	0	0	0	0	0	0	0	0	0	0	0
30	0	0	0	0	0	0	0	0	0	0	0	0	0	0	0	0
31	0	0	0	0	0	0	0	0	0	0	0	0	0	0	0	0
32	0	0	0	0	0	0	0	0	0	0	0	0	0	0	0	0
33	0	0	0	0	0	0	0	0	0	0	0	0	0	0	0	0
34	0	0	0	0	0	0	0	0	0	0	0	0	0	0	0	0
35	0	0	0	0	0	0	0	0	0	0	0	0	0	0	0	0
36	0	0	0	0	0	0	0	0	0	0	0	0	0	0	0	0
39	0	0	0	0	0	0	0	0	0	0	0	0	0	0	0	0
40	0	0	0	0	0	0	0	0	0	0	0	0	0	0	0	0
41	0	0	0	0	0	0	0	0	0	0	0	0	0	0	0	0
42	0	0	0	0	0	0	0	0	0	0	0	0	0	0	0	0
43	0	0	0	0	0	0	0	0	0	0	0	0	0	0	0	0
44	0	0	0	0	0	0	0	0	0	0	0	0	0	0	0	0
45	0	0	0	0	0	0	0	0	0	0	0	0	0	0	0	0
46	0	0	0	0	0	0	0	0	0	0	0	0	0	0	0	0
47	0	0	0	0	0	0	0	0	0	0	0	0	0	0	0	0
48	0	0	0	0	0	0	0	0	0	0	0	0	0	0	0	0
59	0	0	0	0	0	0	0	0	0	0	0	0	0	0	0	0
60	1	2	Ambulance	0	0	1	2	0	0	0	0	0	0	1000	100	50
61	0	0	0	0	0	0	0	0	0	0	0	0	0	0	0	0
62	0	0	0	0	0	0	0	0	0	0	0	0	0	0	0	0
63	0	0	0	0	0	0	0	0	0	0	0	0	0	0	0	0
64	0	0	0	0	0	0	0	0	0	0	0	0	0	0	0	0
65	0	0	0	0	0	0	0	0	0	0	0	0	0	0	0	0
66	0	0	0	0	0	0	0	0	0	0	0	0	0	0	0	0
67	0	0	0	0	0	0	0	0	0	0	0	0	0	0	0	0
68	0	0	0	0	0	0	0	0	0	0	0	0	0	0	0	0
72	0	0	0	0	0	0	0	0	0	0	0	0	0	0	0	0
73	0	0	0	0	0	0	0	0	0	0	0	0	0	0	0	0
74	0	0	0	0	0	0	0	0	0	0	0	0	0	0	0	0
75	0	0	0	0	0	0	0	0	0	0	0	0	0	0	0	0
76	0	0	0	0	0	0	0	0	0	0	0	0	0	0	0	0
77	0	0	0	0	0	0	0	0	0	0	0	0	0	0	0	0
78	0	0	0	0	0	0	0	0	0	0	0	0	0	0	0	0
79	0	0	0	0	0	0	0	0	0	0	0	0	0	0	0	0
80	0	0	0	0	0	0	0	0	0	0	0	0	0	0	0	0
81	0	0	0	0	0	0	0	0	0	0	0	0	0	0	0	0
82	0	0	0	0	0	0	0	0	0	0	0	0	0	0	0	0
83	0	0	0	0	0	0	0	0	0	0	0	0	0	0	0	0
84	0	0	0	0	0	0	0	0	0	0	0	0	0	0	0	0
85	0	0	0	0	0	0	0	0	0	0	0	0	0	0	0	0
86	0	0	0	0	0	0	0	0	0	0	0	0	0	0	0	0
87	1	48	Ambulance	0	0	1	2	0	0	0	0	0	0	3000	0	0
88	0	0	0	0	0	0	0	0	0	0	0	0	0	0	0	0
89	0	0	0	0	0	0	0	0	0	0	0	0	0	0	0	0
90	0	0	0	0	0	0	0	0	0	0	0	0	0	0	0	0
91	0	0	0	0	0	0	0	0	0	0	0	0	0	0	0	0
92	0	0	0	0	0	0	0	0	0	0	0	0	0	0	0	0
93	0	0	0	0	0	0	0	0	0	0	0	0	0	0	0	0
94	0	0	0	0	0	0	0	0	0	0	0	0	0	0	0	0
95	0	0	0	0	0	0	0	0	0	0	0	0	0	0	0	0
96	0	0	0	0	0	0	0	0	0	0	0	0	0	0	0	0
97	0	0	0	0	0	0	0	0	0	0	0	0	0	0	0	0
98	0	0	0	0	0	0	0	0	0	0	0	0	0	0	0	0
99	0	0	0	0	0	0	0	0	0	0	0	0	0	0	0	0
100	0	0	0	0	0	0	0	0	0	0	0	0	0	0	0	0
1	0	0	0	0	0	0	0	0	0	0	0	0	0	0	0	0
2	0	0	0	0	0	0	0	0	0	0	0	0	0	0	0	0
3	0	0	0	0	0	0	0	0	0	0	0	0	0	0	0	0
4	0	0	0	0	0	0	0	0	0	0	0	0	0	0	0	0
5	0	0	0	0	0	0	0	0	0	0	0	0	0	0	0	0
6	0	0	0	0	0	0	0	0	0	0	0	0	0	0	0	0
7	0	0	0	0	0	0	0	0	0	0	0	0	0	0	0	0
8	0	0	0	0	0	0	0	0	0	0	0	0	0	0	0	0
9	1	0.5	Ambulance	0	0	2	0	0	0	0	0	0	0	850	0	0
10	0	0	0	0	0	0	0	0	0	0	0	0	0	0	0	0
11	0	0	0	0	0	0	0	0	0	0	0	0	0	0	0	0
12	0	0	0	0	0	0	0	0	0	0	0	0	0	0	0	0
13	0	0	0	0	0	0	0	0	0	0	0	0	0	0	0	0
14	0	0	0	0	0	0	0	0	0	0	0	0	0	0	0	0
15	0	0	0	0	0	0	0	0	0	0	0	0	0	0	0	0
16	0	0	0	0	0	0	0	0	0	0	0	0	0	0	0	0
17	0	0	0	0	0	0	0	0	0	0	0	0	0	0	0	0
18	0	0	0	0	0	0	0	0	0	0	0	0	0	0	0	0
19	1	0.33	walk	0	0	2	0	0	0	0	0	0	0	0	0	0
20	0	0	0	0	0	0	0	0	0	0	0	0	0	0	0	0
21	0	0	0	0	0	0	0	0	0	0	0	0	0	0	0	0
22	0	0	0	0	0	0	0	0	0	0	0	0	0	0	0	0
23	0	0	0	0	0	0	0	0	0	0	0	0	0	0	0	0
24	0	0	0	0	0	0	0	0	0	0	0	0	0	0	0	0
25	0	0	0	0	0	0	0	0	0	0	0	0	0	0	0	0
26	0	0	0	0	0	0	0	0	0	0	0	0	0	0	0	0
27	0	0	0	0	0	0	0	0	0	0	0	0	0	0	0	0
28	0	0	0	0	0	0	0	0	0	0	0	0	0	0	0	0
29	0	0	0	0	0	0	0	0	0	0	0	0	0	0	0	0
30	0	0	0	0	0	0	0	0	0	0	0	0	0	0	0	0
31	0	0	0	0	0	0	0	0	0	0	0	0	0	0	0	0
32	0	0	0	0	0	0	0	0	0	0	0	0	0	0	0	0
33	0	0	0	0	0	0	0	0	0	0	0	0	0	0	0	0
34	0	0	0	0	0	0	0	0	0	0	0	0	0	0	0	0
35	0	0	0	0	0	0	0	0	0	0	0	0	0	0	0	0
36	0	0	0	0	0	0	0	0	0	0	0	0	0	0	0	0
37	0	0	0	0	0	0	0	0	0	0	0	0	0	0	0	0
38	1	0.25	walk	0	0	1	1	0	0	0	0	0	0	0	0	0
39	0	0	0	0	0	0	0	0	0	0	0	0	0	0	0	0

## Sheet: Additional food
Sl no.	Do you buy any nutritional supplements outside of your regular diet because of the TB illness, for example vitamins by health care staff?	If yes, how much did you spend on these nutritional supplements in the past week approximately?	Do you buy any additional food outside of your regular diet because of the TB illness, for example meat, energy drinks, or fruits as recommended by health care staff?	If yes, how much did you spend on this additional food in the past week approximately?
25	2	0	1	500
26	2	0	1	350
27	2	0	1	140
28	1	170	2	0
29	2	0	1	300
30	2	0	1	200
31	2	0	1	150
33	2	0	1	300
34	2	0	1	490
37	2	0	1	151
38	2	0	1	400
44	2	0	1	600
45	1	220	1	285
46	2	0	1	400
47	2	0	1	537
48	2	0	1	490
49	2	0	1	300
50	2	0	2	0
51	2	0	2	0
52	2	0	1	400
53	1	0	2	0
54	2	0	2	0
55	2	0	2	0
56	2	0	2	0
57	2	0	2	0
58	1	26	1	250
59	2	0	2	0
60	1	0	1	0
61	2	0	2	0
62	2	0	1	520
63	1	99	1	270
64	2	0	2	0
65	2	0	1	600
66	2	0	2	0
67	2	0	1	500
68	2	0	1	192
69	2	0	1	625
70	2	0	1	300
71	NA	NA	NA	NA
72	2	0	1	940
87	2	0	1	800
88	2	0	1	228
89	2	0	1	300
90	2	0	1	400
91	2	0	1	1024
95	2	0	2	0
1	2	0	1	100
2	2	0	1	350
3	2	0	1	600
4	2	0	1	100
5	2	0	1	1000
6	2	0	1	150
7	2	0	1	788
8	2	0	1	620
9	2	0	1	300
10	2	0	1	700
11	2	0	1	109
12	2	0	1	400
13	2	0	1	150
14	2	0	1	175
15	2	0	1	500
16	1	0	2	0
17	2	0	1	299.963
18	2	0	1	91
19	2	0	2	0
20	1	120	1	600
21	1	220	2	0
22	1	110	2	0
26	2	0	2	0
27	2	0	1	500
28	2	0	1	500
29	2	0	1	635
30	2	0	1	219
31	2	0	1	1500
32	2	0	1	305.515
33	2	0	1	10
34	2	0	1	150
37	2	0	1	800
38	2	0	1	419
39	2	0	1	1000
40	2	0	1	937
41	2	0	1	1200
42	2	0	2	0
43	2	0	1	1500
44	2	0	1	175
45	2	0	2	0
46	2	0	1	200
47	2	0	1	700
48	2	0	1	300
49	2	0	1	100
50	1	0	1	300
51	2	0	2	0
52	2	0	1	336
53	2	0	1	62
54	2	0	2	0
55	2	0	1	1000
56	2	0	1	200
57	2	0	1	600
58	2	0	2	0
59	2	0	1	262
60	2	0	2	0
61	2	0	1	1200
62	2	0	1	35
63	2	0	2	0
64	2	0	1	250
65	2	0	2	0
66	2	0	1	500
67	2	0	1	300
68	2	0	2	0
69	2	0	1	200
70	2	0	1	152
71	2	0	1	377
72	1	0	1	350
73	2	0	2	0
74	2	0	2	0
75	2	0	2	0
76	2	0	1	300
77	2	0	2	0
78	2	0	1	480
79	2	0	1	208
80	2	0	1	500
81	2	0	2	0
82	1	250	2	0
83	2	0	2	0
84	2	0	2	0
85	2	0	1	300
86	2	0	1	320
87	2	0	2	0
88	2	0	1	112
89	2	0	1	530
90	2	0	2	0
91	2	0	1	335
92	1	60	1	385
93	2	0	1	100
94	2	0	1	100
95	2	0	1	400
96	2	0	1	250
97	2	0	2	0
99	2	0	2	0
100	2	0	2	0
101	2	0	2	0
102	2	0	1	350
103	2	0	1	400
104	2	0	1	300
105	2	0	1	70
106	2	0	1	420
107	2	0	1	70
108	2	0	2	0
109	2	0	1	485
110	2	0	1	305
111	2	0	1	700
112	2	0	1	502
113	2	0	1	342
114	2	0	1	100
115	2	0	1	30
116	2	0	1	670
1	2	0	2	0
2	2	0	1	240
3	2	0	2	0
5	2	0	2	0
9	2	0	2	0
14	2	0	2	0
16	2	0	2	0
19	2	0	2	0
22	2	0	2	0
23	2	0	1	200
24	2	0	2	0
25	2	0	2	0
26	1	150	2	0
28	2	0	2	0
29	2	0	2	0
30	2	0	1	240
31	2	0	2	0
32	2	0	2	0
34	2	0	2	0
35	2	0	2	0
37	2	0	2	0
39	1	0	2	0
40	2	0	2	0
41	2	0	1	550
42	2	0	2	0
43	2	0	1	375
45	2	0	2	0
46	2	0	1	290
47	2	0	2	0
49	2	0	2	0
50	2	0	2	0
51	1	130	2	0
52	2	0	2	0
54	2	0	2	0
55	2	0	2	0
56	2	0	2	0
58	2	0	2	0
59	2	0	2	0
60	2	0	2	0
61	2	0	2	0
62	2	0	2	0
63	1	125	1	400
64	2	0	2	0
65	1	0	2	0
66	2	0	2	0
69	2	0	2	0
70	2	0	1	165
77	2	0	1	200
78	2	0	2	0
79	2	0	2	0
80	2	0	1	183
81	2	0	2	0
82	2	0	2	0
83	2	0	2	0
84	2	0	2	0
86	2	0	1	125
87	2	0	1	95
88	2	0	2	0
89	2	0	2	0
90	2	0	2	0
98	2	0	2	0
102	2	0	2	0
103	1	200	1	214
6	2	0	1	700
7	2	0	1	600
8	2	0	2	0
9	2	0	2	0
10	2	0	1	438
11	1	500	1	290
12	2	0	2	0
13	2	0	1	154
14	2	0	2	0
15	2	0	2	0
16	2	0	2	0
17	2	0	1	169
18	2	0	2	0
19	2	0	1	170
20	2	0	1	200
21	2	0	2	0
22	2	0	2	0
23	2	0	2	0
24	2	0	2	0
30	2	0	1	325
31	2	0	2	0
32	2	0	2	0
33	2	0	1	64
34	2	0	2	0
35	2	0	2	0
36	2	0	2	0
37	2	0	1	290
38	2	0	2	0
39	2	0	1	150
40	2	0	2	0
41	2	0	2	0
42	2	0	2	0
43	2	0	2	0
44	2	0	2	0
45	2	0	1	50
46	2	0	2	0
47	2	0	2	0
48	2	0	2	0
49	2	0	2	0
50	2	0	2	0
51	2	0	1	100
52	2	0	2	0
53	2	0	2	0
54	2	0	2	0
55	2	0	1	120
56	2	0	1	210
57	2	0	2	0
58	2	0	2	0
59	2	0	2	0
60	2	0	2	0
61	2	0	2	0
62	1	0	2	0
63	2	0	2	0
64	2	0	2	0
65	2	0	2	0
66	2	0	2	0
67	2	0	2	0
68	2	0	1	50
69	2	0	1	340
70	2	0	2	0
71	2	0	1	30
72	2	0	2	0
73	2	0	2	0
74	2	0	2	0
75	2	0	1	85
76	2	0	2	0
77	2	0	2	0
85	1	0	2	0
86	2	0	2	0
87	2	0	1	140
88	2	0	2	0
89	2	0	1	290
90	2	0	2	0
91	2	0	2	42
92	2	0	2	0
93	1	0	2	0
94	2	0	1	217
95	2	0	1	50
96	2	0	1	28
97	1	500	1	175
98	2	0	2	0
99	2	0	1	Don't know
100	2	0	1	300
101	2	0	1	443
102	2	0	1	264
103	1	90	1	84
104	2	0	2	0
105	2	0	2	0
106	2	0	2	0
107	2	0	2	0
108	2	0	1	49
109	2	0	1	190
115	1	0	2	0
1	2	0	2	0
2	2	0	2	0
3	2	0	2	0
4	2	0	2	0
5	2	0	2	0
6	2	0	2	0
7	2	0	2	0
8	2	0	1	189
9	2	0	2	0
10	2	0	2	0
11	2	0	2	0
12	2	0	2	0
13	2	0	2	0
14	2	0	2	0
15	2	0	2	0
16	2	0	1	200
18	2	0	2	0
19	2	0	1	156
20	2	0	2	0
21	2	0	2	0
22	2	0	2	0
23	2	0	1	40
24	2	0	1	119
25	2	0	1	500
26	2	0	1	118
27	2	0	1	30
28	1	225	1	900
29	2	0	1	148
30	2	0	1	247
31	2	0	2	0
32	1	280	2	0
33	1	380	1	450
34	2	0	2	0
35	2	0	1	135
36	2	0	2	0
39	2	0	1	300
40	1	350	1	210
41	2	0	2	0
42	2	0	1	200
43	2	0	2	0
44	2	0	2	0
45	1	163	1	100
46	2	0	1	98
47	2	0	1	400
48	2	0	1	50
59	2	0	1	140
60	2	0	2	0
61	2	0	1	163
62	1	350	1	280
63	2	0	1	200
64	2	0	1	275
65	2	0	1	210
66	2	0	2	0
67	2	0	2	0
68	2	0	2	0
72	2	0	1	98
73	2	0	1	300
74	2	0	1	358
75	2	0	1	689
76	2	0	2	0
77	2	0	2	0
78	1	150	1	80
79	2	0	1	150
80	2	0	1	20
81	2	0	2	0
82	2	0	2	0
83	2	0	2	0
84	2	0	2	0
85	2	0	1	199
86	2	0	2	0
87	2	0	1	150
88	2	0	2	0
89	2	0	2	0
90	2	0	2	0
91	2	0	2	0
92	2	0	2	0
93	2	0	1	110
94	2	0	2	0
95	2	0	1	250
96	2	0	2	0
97	2	0	1	100
98	2	0	2	0
99	2	0	1	300
100	2	0	2	0
1	2	0	1	794
2	2	0	1	70
3	2	0	1	200
4	1	925	1	500
5	2	0	2	0
6	2	0	1	329
7	2	0	2	0
8	2	0	2	0
9	2	0	1	500
10	2	0	1	70
11	2	0	1	150
12	2	0	2	0
13	2	0	2	0
14	2	0	1	80
15	2	0	2	0
16	2	0	2	0
17	2	0	2	0
18	2	0	2	0
19	2	0	2	0
20	2	0	2	0
21	1	200	2	0
22	2	0	2	0
23	2	0	1	1000
24	2	0	1	90
25	2	0	2	0
26	2	0	2	0
27	2	0	2	0
28	1	37.5	2	0
29	1	60	1	500
30	2	0	2	0
31	2	0	1	200
32	2	0	1	578
33	2	0	2	0
34	2	0	2	0
35	2	0	1	360
36	2	0	2	0
37	2	0	1	98
38	2	0	1	463
39	2	0	2	0

## Sheet: Social postion
Sl no.	Do you have any of the following health insurance types?	What is your (the patient's) education level?	What is your main occupation?	What was your primary employment, or normal work, or normal other main activity before you contracted TB?	What is your primary employment, or normal work, or normal other main activity now?	What is your usual main source of drinking water?	What is the type of house the patient is living?	How many people sleep here on a typical night? (including the patient)	How many rooms are there in the house? (Do not count balconies, corridors, bathrooms, cowshed, pooja ghar, agriculture store room and weaving room )	Where is the cooking generally done for this household?	What type of fuel does your household primarily use for cooking?	What is the main source of lighting in your household?	Does your household have a latrine facility of its own?	What kind of latrine facility do members of your household usually use?	Does your household have? Watch or clock	Does your household have? Sewing machine	Does your household have? Radio / transistor / music system	Does your household have? Electric fan	Does your household have? Telephone / mobile phone	Does your household have? Television	Does your household have? Computer / laptop	Does your household have? Internet connection	Does your household have? Fridge	Does your household have? Washing machine	Does your household have? Air cooler / air conditioner	Does your household have? Bicycle	Does your household have? Motorcycle / scooter	Does your household have? Water pump	Does your household have? Car / jeep / van
25	2	3	3	2	2	2	2	6	2	2	7	1	1	1	1	2	2	1	1	1	2	1	2	2	2	1	2	2	2
26	2	1	2	3	1	2	3	5	2	2	7	1	1	1	2	2	2	2	1	1	2	1	2	2	2	1	2	2	2
27	2	2	11	3	1	3	2	3	1	2	7	4	1	1	2	2	2	2	2	2	2	2	2	2	2	2	2	2	2
28	2	3	1	1	1	2	2	6	2	2	7	1	1	1	1	2	2	1	1	1	2	1	2	2	2	1	1	2	2
29	2	1	9	4	4	4	3	5	3	2	2	1	1	1	1	2	1	2	1	1	2	1	2	2	2	2	2	2	2
30	2	2	9	4	4	2	2	6	3	1	7	1	1	1	1	2	1	1	1	1	2	2	2	2	2	1	2	2	2
31	2	4	3	2	1	3	2	5	3	2	7	1	1	1	2	2	2	2	1	2	2	2	2	2	2	1	2	2	2
33	2	1	13	3	1	3	2	7	3	2	7	1	1	5	1	1	2	1	1	1	2	2	1	2	2	1	1	2	2
34	2	3	2	3	1	3	2	3	1	2	7	1	2	NA	1	2	2	1	1	1	2	1	1	2	2	2	1	2	2
37	2	1	11	3	1	2	1	4	3	1	7	3	1	1	2	2	2	2	2	2	2	2	2	2	2	2	2	2	2
38	2	1	2	3	1	2	3	4	2	2	7	1	1	1	1	2	1	1	2	1	2	2	2	2	2	1	2	2	2
44	2	1	11	3	1	4	3	5	3	2	7	1	2	NA	1	2	2	2	1	2	2	2	2	2	2	1	2	2	2
45	2	4	1	1	1	1	2	3	3	2	7	1	1	1	1	2	1	1	1	1	2	1	2	2	2	1	2	2	2
46	2	3	11	3	1	1	2	5	2	2	7	1	1	1	1	2	1	1	1	1	2	2	1	2	2	2	2	2	2
47	2	3	2	3	1	1	2	7	4	2	7	1	2	NA	1	2	2	1	1	1	2	2	2	2	2	1	1	2	2
48	2	1	2	3	1	3	2	2	2	1	2	1	1	5	2	2	2	1	1	1	2	2	2	2	2	1	2	2	2
49	2	5	12	5	5	3	2	4	2	1	7	1	1	1	1	1	2	2	1	2	2	1	2	2	2	1	2	2	2
50	2	3	11	3	1	3	2	5	3	1	7	1	1	1	1	2	2	1	1	1	2	2	2	2	2	1	2	1	2
51	2	3	5	7	7	3	2	3	2	3	2	1	1	1	1	2	1	1	1	2	1	1	1	2	2	2	1	2	2
52	2	3	2	3	1	2	3	4	2	2	2	1	1	1	1	1	2	1	1	1	2	2	2	2	2	1	2	2	2
53	2	3	11	3	1	2	2	5	2	3	7	1	1	1	2	2	2	2	1	1	2	2	2	2	2	1	2	2	2
54	2	3	11	3	1	3	2	6	3	2	2	1	1	1	1	2	2	1	1	1	2	2	2	2	2	1	2	2	2
55	2	1	11	3	1	3	3	4	1	3	2	1	1	1	2	2	2	2	1	1	2	1	2	2	2	1	2	2	2
56	2	3	3	3	1	3	2	3	2	2	7	1	1	1	1	2	2	1	1	1	2	1	2	2	2	2	1	2	2
57	2	3	3	3	1	1	2	7	3	2	7	1	1	1	1	2	2	1	1	1	2	2	1	2	2	1	1	2	2
58	1 (F)	1	2	3	1	3	3	5	1	3	7	4	2	NA	2	2	2	2	1	2	2	2	2	2	2	1	2	2	2
59	2	1	11	3	1	1	2	4	2	2	7	1	1	1	1	2	2	1	1	1	2	2	2	2	2	1	2	2	2
60	2	2	1	1	1	3	2	4	2	2	7	1	1	1	1	2	2	1	1	2	2	2	2	2	2	1	2	2	2
61	2	3	10	6	6	1	1	5	5	2	2	1	1	1	1	2	1	2	1	1	2	1	1	2	2	1	2	2	1
62	2	3	11	3	1	4	1	3	2	2	2	1	1	1	1	1	2	2	1	1	2	1	1	2	2	2	2	2	2
63	2	4	10	6	6	4	3	4	3	2	7	1	1	1	1	2	2	1	1	1	2	1	2	2	2	2	2	2	2
64	1 ©	3	7	2	2	4	2	3	3	2	2	1	1	1	1	2	2	2	1	1	2	1	2	2	2	2	2	2	2
65	2	3	2	3	1	1	3	9	5	2	7	1	1	4	1	2	2	2	1	1	2	2	2	2	2	2	2	2	2
66	2	3	11	3	1	1	2	2	2	7	2	1	2	NA	2	2	2	2	2	2	2	2	2	2	2	2	2	2	2
67	2	1	1	1	1	4	3	5	4	2	2	1	1	1	1	1	1	2	1	1	1	1	1	2	2	2	1	2	2
68	2	2	9	4	4	1	2	8	3	2	7	1	1	1	1	2	2	2	1	2	2	2	2	2	2	2	2	2	2
69	2	3	12	5	5	4	3	5	4	2	2	1	1	1	1	2	1	2	1	2	2	2	2	2	2	2	2	2	2
70	2	2	10	6	6	1	1	3	2	2	7	1	1	1	1	2	1	2	1	Not available	2	1	2	2	2	2	2	2	2
71	2	1	1	1	1	1	3	4	3	2	7	1	1	1	1	2	2	2	1	1	2	2	2	2	2	2	2	2	2
72	1 (D)	2	11	2	2	1	2	4	5	2	7	1	1	1	1	2	2	2	1	1	2	2	2	2	2	2	2	2	2
87	2	5	12	5	5	4	2	4	3	2	2	1	1	1	1	2	1	2	1	1	2	1	2	2	2	2	1	2	2
88	2	3	12	5	5	1	3	9	4	2	7	1	1	1	1	2	2	1	1	1	1	1	2	2	2	2	2	2	2
89	2	3	10	6	6	1	3	2	2	2	2	1	1	1	1	2	2	1	1	1	2	1	1	2	2	2	2	2	2
90	2	1	10	6	6	1	3	5	3	2	7	1	1	1	1	2	1	2	1	1	2	1	2	2	2	1	2	2	2
91	2	3	3	3	1	1	2	6	2	2	7	1	1	1	1	2	1	2	1	1	2	1	2	2	2	2	2	2	2
95	2	3	10	6	6	4	2	3	2	2	7	1	1	1	1	2	2	2	1	1	2	2	2	2	2	2	2	2	2
1	2	3	1	1	1	3	2	7	3	2	7	1	2	NA	1	2	2	2	2	2	2	2	2	2	2	1	2	2	2
2	1 (F)	1	9	4	4	4	2	6	3	2	2	1	1	1	1	2	1	2	1	1	2	1	2	2	2	1	2	2	2
3	2	4	1	1	1	2	3	7	2	3	7	1	1	1	1	2	1	2	1	2	2	2	2	2	2	1	2	2	2
4	2	1	2	3	1	1	2	4	1	2	7	1	2	NA	1	2	2	2	2	1	2	2	2	2	2	1	2	2	2
5	2	2	5	7	1	1	2	5	2	2	7	1	1	1	1	2	2	2	1	1	2	1	2	2	2	1	2	2	2
6	2	3	1	1	1	1	2	5	3	2	7	1	1	1	1	2	2	2	1	2	2	2	2	2	2	2	2	2	2
7	2	1	10	6	6	2	1	3	2	2	7	4	2	NA	1	2	2	2	1	2	2	1	2	2	2	2	2	2	2
8	2	3	10	6	6	1	2	7	3	2	2	1	1	1	1	2	2	1	1	1	2	1	2	2	2	1	1	2	2
9	1 ©	3	9	4	4	1	3	3	2	2	2	1	1	1	1	2	2	1	1	1	2	2	2	2	2	2	2	2	2
10	2	4	11	3	1	4	2	3	2	1	7	1	2	NA	1	2	2	2	1	1	2	2	2	2	2	1	2	2	2
11	2	4	10	6	6	2	3	5	2	2	7	1	1	1	1	2	2	2	1	1	2	2	2	2	2	1	2	2	2
12	2	2	4	3	1	2	2	3	2	1	2	1	2	NA	1	2	2	2	1	1	2	1	2	2	2	1	2	2	2
13	2	2	1	1	1	2	2	5	3	2	7	1	1	1	1	2	1	1	1	1	2	1	2	2	2	1	2	2	2
14	2	1	11	3	1	2	3	2	2	1	7	1	1	1	1	2	2	2	2	1	2	2	2	2	2	2	2	2	2
15	2	2	11	3	3	2	2	7	4	1	7	1	1	1	1	2	2	2	1	2	2	2	2	2	2	1	2	2	2
16	2	3	1	1	1	2	3	4	2	1	7	1	1	1	2	2	2	2	1	2	2	2	2	2	2	1	2	2	2
17	2	1	11	3	3	3	2	8	3	1	7	1	1	7	1	2	2	1	1	2	2	2	2	2	2	1	2	2	2
18	2	3	11	3	1	3	3	5	3	2	7	1	1	1	1	2	2	1	1	1	2	1	2	2	2	2	2	2	2
19	2	2	1	1	1	3	2	7	6	2	2	1	1	1	1	1	2	1	1	1	2	2	2	2	2	1	2	2	2
20	2	1	10	6	6	3	2	7	4	2	7	1	1	1	1	2	2	1	1	1	2	2	2	2	2	1	2	2	2
21	2	1	1	1	1	3	2	2	2	2	7	4	1	1	2	2	2	2	1	2	2	2	2	2	2	2	2	2	2
22	2	3	2	3	1	3	3	3	2	3	7	1	2	NA	2	2	2	1	1	2	2	2	2	2	2	2	2	2	2
26	2	3	4	3	3	3	2	4	3	2	2	1	1	1	1	2	1	1	1	1	2	1	2	2	2	1	2	2	2
27	2	1	10	6	6	1	2	8	4	2	7	1	1	1	1	2	1	2	2	2	2	2	2	2	2	1	2	2	2
28	1 (F)	4	11	2	2	1	2	6	4	2	7	1	1	1	1	2	2	2	1	1	2	1	2	2	2	1	2	2	2
29	2	1	1	1	1	1	2	2	2	2	7	1	1	1	1	2	2	1	2	2	2	2	2	2	2	2	2	2	2
30	1 (F)	4	1	1	1	2	2	3	2	2	7	1	1	1	1	2	2	1	1	1	2	1	2	2	2	1	1	2	2
31	2	4	10	6	6	1	2	5	6	1	2	1	1	1	1	2	1	1	1	1	2	1	1	2	2	2	1	2	2
32	2	3	4	3	1	1	3	3	1	2	7	1	1	7	1	2	1	2	1	1	2	1	2	2	2	1	2	2	2
33	2	3	2	3	1	2	1	5	3	2	2	1	1	1	1	2	1	1	1	1	2	1	1	2	2	1	1	2	1
34	2	3	1	1	1	3	2	7	3	2	7	1	2	7	1	2	2	1	1	1	2	2	2	2	2	2	2	2	2
37	2	3	3	3	1	1	2	4	3	1	7	1	2	NA	1	2	2	1	1	2	2	1	2	2	2	1	2	2	2
38	2	1	11	3	1	1	2	7	3	2	7	1	1	1	1	2	2	1	1	1	2	1	2	2	2	1	1	2	2
39	2	4	3	3	1	1	2	3	3	1	2	1	1	1	1	2	2	2	1	1	2	1	2	2	2	1	1	2	2
40	2	3	9	4	4	1	2	4	3	2	7	1	2	NA	1	2	2	1	1	1	2	1	2	2	2	2	2	2	2
41	2	3	10	6	6	1	1	10	5	2	7	1	1	1	1	2	2	1	1	1	2	1	2	2	2	1	1	2	2
42	1 (E)	1	11	3	3	1	2	3	2	1	7	4	2	NA	1	2	2	2	1	2	2	2	2	2	2	1	2	2	2
43	1 (F)	2	11	3	3	1	1	6	2	2	7	1	1	1	1	2	2	1	1	2	2	2	2	2	2	1	2	2	2
44	2	3	1	1	1	3	2	7	3	2	7	1	1	1	1	2	1	1	1	2	2	2	2	2	2	1	2	2	2
45	2	1	11	3	1	3	3	2	2	1	7	1	1	1	2	2	2	2	2	2	2	2	2	2	2	1	2	2	2
46	2	2	3	3	1	3	2	4	2	1	7	1	2	7	1	2	2	2	2	2	2	2	2	2	2	2	2	2	2
47	1 (b)	3	11	3	1	3	2	5	2	2	7	1	1	1	1	2	2	1	1	1	2	2	2	2	2	1	2	2	2
48	2	3	2	3	1	3	2	5	3	1	7	1	1	1	1	2	2	1	2	1	2	2	2	2	2	1	2	1	2
49	2	3	2	3	1	3	2	5	2	1	7	1	1	1	1	2	2	1	1	2	2	1	2	2	2	1	2	2	2
50	2	1	10	6	6	1	2	4	2	2	7	1	1	1	1	2	2	2	1	1	2	2	2	2	2	1	2	2	2
51	2	1	11	3	3	1	2	6	4	1	7	1	1	1	1	2	2	1	2	1	2	2	2	2	2	1	2	2	2
52	2	1	1	1	1	3	2	8	3	2	7	1	1	1	1	2	2	1	1	1	2	1	2	2	2	1	2	2	2
53	2	2	2	3	1	3	2	4	4	2	7	1	1	1	1	2	2	1	1	1	2	1	2	2	2	1	2	2	2
54	2	3	3	2	1	1	2	7	4	2	7	1	1	1	1	2	2	1	1	1	2	1	2	2	2	1	2	2	2
55	1 (C)	3	11	3	1	1	2	4	3	2	7	1	1	1	1	2	2	2	2	1	2	2	2	2	2	1	2	2	2
56	2	1	11	3	3	3	2	3	2	1	7	1	2	7	1	2	2	2	2	1	2	2	2	2	2	1	2	2	2
57	2	2	11	3	3	1	2	3	1	1	7	1	1	1	1	2	2	1	2	1	2	2	2	2	2	1	2	2	2
58	2	1	10	6	6	1	3	4	1	1	7	1	1	1	1	2	2	2	2	1	2	2	2	2	2	1	2	2	2
59	2	3	10	6	6	3	2	5	3	1	7	1	1	1	1	2	2	1	1	1	2	1	2	2	2	1	2	2	2
60	2	1	10	6	6	2	2	6	3	3	7	1	2	7	1	2	2	2	1	1	2	2	2	2	2	1	2	2	2
61	2	2	11	3	1	2	2	5	3	2	7	1	1	1	1	2	2	1	2	2	2	2	2	2	2	1	2	2	2
62	2	1	11	3	1	1	2	5	1	1	7	1	1	1	1	2	2	2	1	2	2	2	2	2	2	1	2	2	2
63	2	1	11	3	1	3	2	6	3	2	7	1	2	7	2	2	2	2	1	1	2	2	2	2	2	1	2	2	2
64	2	3	1	1	1	3	2	7	4	2	7	1	2	7	1	2	1	1	1	1	2	1	2	2	2	1	2	2	2
65	2	2	9	4	4	2	2	6	3	2	7	1	2	7	2	2	2	1	1	1	2	2	2	2	2	1	2	2	2
66	2	1	9	4	4	2	3	7	3	2	7	1	2	NA	1	2	2	2	1	2	2	1	2	2	2	1	2	2	2
67	2	2	11	3	1	2	2	2	3	2	7	1	2	7	1	2	2	2	2	1	2	2	2	2	2	1	2	2	2
68	2	3	1	1	1	2	2	11	6	2	7	1	1	1	1	2	2	2	1	2	2	1	2	2	2	1	2	2	2
69	2	2	11	3	3	3	2	6	3	2	7	1	2	7	1	2	1	2	1	1	2	2	2	2	2	1	2	2	2
70	2	1	11	3	1	3	2	4	2	2	7	1	2	7	1	2	2	1	1	1	2	2	2	2	2	1	2	2	2
71	2	4	10	6	6	1	3	4	3	2	2	1	1	1	1	2	1	2	1	2	2	1	2	2	2	2	2	2	2
72	1 (E)	3	12	5	5	3	2	10	4	2	7	1	1	1	1	2	1	1	1	1	2	1	2	2	2	1	2	2	2
73	2	3	11	3	1	3	2	3	2	1	7	1	2	7	1	2	2	1	1	1	2	2	2	2	2	1	2	2	2
74	2	1	2	3	1	3	2	4	1	1	7	1	1	1	2	2	2	2	2	2	2	2	2	2	2	2	2	2	2
75	2	1	1	1	1	2	2	5	2	2	Don't know	1	2	7	2	2	2	2	2	1	2	2	2	2	2	1	2	2	2
76	2	3	3	3	1	2	2	5	2	2	7	1	2	7	1	2	2	1	1	1	2	2	2	2	2	1	2	2	2
77	2	1	1	1	1	2	3	6	3	2	7	4	2	7	1	2	2	2	2	2	2	2	2	2	2	1	2	2	2
78	2	3	5	7	7	1	2	7	4	3	2	1	1	1	1	2	1	1	1	1	2	1	1	2	2	1	1	2	2
79	2	2	11	3	3	2	2	5	5	2	7	1	1	1	1	2	1	1	1	1	2	1	2	2	2	1	2	2	2
80	2	3	12	5	5	2	3	4	2	1	7	1	1	1	1	2	2	1	1	2	2	2	2	2	2	1	2	2	2
81	2	3	11	3	1	3	2	4	4	2	7	1	2	7	1	2	1	1	1	1	2	1	2	2	2	1	2	2	2
82	2	5	2	3	3	2	2	5	2	3	7	1	1	1	1	2	2	1	1	2	2	1	2	2	2	1	2	2	2
83	2	3	11	3	1	3	2	5	3	1	7	1	1	1	1	1	2	1	1	1	2	2	2	2	2	1	2	2	2
84	2	1	11	3	1	2	2	5	4	2	2	1	1	1	1	2	2	2	1	2	2	2	2	2	2	2	2	2	2
85	2	3	11	3	3	2	2	6	3	2	7	1	1	1	1	2	2	1	1	1	2	1	2	2	2	1	2	2	2
86	1 (b)	4	3	2	1	3	2	7	2	2	2	1	1	1	1	2	2	1	1	1	2	1	2	2	2	1	2	2	2
87	2	4	1	1	1	2	2	3	4	2	7	1	2	7	1	2	2	1	2	1	2	2	2	2	2	1	2	2	2
88	1 (b)	2	11	3	1	3	2	10	4	2	7	1	2	7	1	2	2	1	1	1	2	1	2	2	2	1	2	2	2
89	2	1	9	4	4	3	3	3	2	2	7	1	1	1	2	2	2	2	2	2	2	2	2	2	2	1	2	2	2
90	2	3	11	3	3	3	3	6	3	2	7	1	1	1	1	2	2	1	1	1	2	2	2	2	2	1	2	1	2
91	2	3	12	5	5	3	2	5	3	2	7	1	2	7	1	2	2	1	1	1	2	1	2	2	2	1	2	2	2
92	2	2	2	3	1	3	2	5	3	1	7	1	2	7	1	2	2	1	1	1	2	2	2	2	2	1	2	2	2
93	2	1	10	6	6	2	2	2	2	2	7	1	1	1	1	2	2	2	2	1	2	2	2	2	2	2	2	2	2
94	2	1	1	1	1	3	2	6	3	2	7	1	1	1	1	2	2	2	1	2	2	1	2	2	2	1	2	2	2
95	2	1	11	3	1	2	2	6	4	2	7	1	1	1	1	2	2	2	1	1	2	1	2	2	2	1	2	2	2
96	2	4	12	5	5	1	2	5	3	2	7	1	1	1	1	2	1	1	1	1	2	1	2	2	2	1	2	2	2
97	2	4	10	6	6	3	2	5	3	2	7	1	1	1	1	2	1	1	1	2	2	1	2	2	2	1	2	2	2
99	2	1	10	6	6	1	2	4	3	1	7	1	1	1	1	2	2	1	1	1	2	2	2	2	2	1	2	2	2
100	2	3	2	3	1	2	3	6	2	2	7	4	2	7	2	2	2	2	1	2	2	2	2	2	2	2	2	2	2
101	2	3	3	3	1	3	4	3	2	7	1	1	1	1	1	2	1	1	1	1	2	1	2	2	2	1	2	1	2
102	1 ©	2	6	7	7	2	3	5	3	1	7	1	1	1	1	2	1	1	1	1	2	2	2	2	2	1	1	1	2
103	2	4	8	7	7	2	2	4	2	2	2	1	1	1	1	2	1	1	1	NA	2	1	2	2	2	2	1	1	2
104	2	2	10	6	6	2	2	7	3	1	7	1	2	7	1	2	2	1	1	1	2	1	2	2	2	1	2	1	2
105	2	4	3	2	1	2	2	7	3	2	2	1	1	1	1	2	2	1	1	1	2	1	2	2	2	1	1	2	2
106	2	3	11	3	1	2	2	3	1	3	2	1	2	7	1	2	2	1	1	1	2	2	2	2	2	2	2	2	2
107	2	3	10	6	6	1	2	6	4	2	7	1	1	1	1	1	2	1	1	1	2	1	2	2	2	1	1	2	2
108	2	2	11	3	8	2	2	6	3	2	7	1	1	1	1	2	1	1	1	1	2	1	2	2	2	1	1	2	2
109	2	4	12	5	5	1	2	4	4	2	7	1	1	1	1	2	2	1	1	2	2	2	2	2	2	2	2	2	2
110	2	3	2	3	1	1	2	5	4	2	7	1	1	1	1	2	2	1	1	1	2	2	2	2	2	1	2	2	2
111	2	4	10	6	6	2	2	6	4	2	7	1	1	1	1	2	1	1	1	1	2	1	2	2	2	1	1	2	2
112	2	3	1	1	1	3	3	5	4	3	7	1	1	1	1	2	2	2	1	2	2	1	2	2	2	1	2	2	2
113	1(e)	3	11	3	1	1	2	4	4	2	7	4	1	1	1	2	2	2	1	2	2	1	2	2	2	1	2	2	2
114	2	2	11	3	3	2	2	6	4	2	7	1	2	7	1	2	2	1	1	2	2	1	2	2	2	1	2	2	2
115	2	1	11	3	1	2	3	5	1	2	7	4	2	7	1	2	2	2	2	2	2	2	2	2	2	1	2	2	2
116	2	3	10	6	6	2	2	4	3	1	2	1	1	1	1	1	2	1	1	2	2	1	2	2	2	1	2	2	2
1	1 (C)	2	11	2	2	3	2	10	3	2	7	1	2	Not applicable	1	2	2	1	1	1	2	2	2	2	2	1	1	2	2
2	2	2	10	6	6	3	3	4	2	2	7	1	1	1	1	2	2	1	1	1	2	2	2	2	2	1	2	2	2
3	2	1	11	2	2	3	2	5	3	1	7	4	1	3	2	2	2	2	1	2	2	2	2	2	2	2	2	2	2
5	2	2	11	2	2	3	3	5	3	1	7	1	1	3	1	2	1	2	1	2	2	2	2	2	2	1	2	2	2
9	2	1	11	2	2	3	3	5	2	2	7	1	1	3	1	2	2	1	2	1	2	2	2	2	2	1	2	2	2
14	2	2	2	3	1	1	3	4	1	3	7	1	2	Not applicable	2	2	2	2	1	2	2	2	2	2	2	2	2	2	2
16	1 (C)	1	2	3	1	3	2	2	1	3	7	1	1	1	1	2	2	2	1	2	2	2	2	2	2	1	2	2	2
19	2	1	11	3	1	3	1	5	6	1	7	1	2	Not applicable	1	2	1	1	1	2	2	2	2	2	2	2	2	2	2
22	1 (b)	1	11	3	1	3	3	9	7	1	7	1	1	1	1	2	2	1	1	1	2	2	2	2	2	1	2	2	2
23	1 (C)	4	12	5	5	3	2	5	3	2	7	1	1	1	1	1	1	1	1	1	2	1	2	2	2	1	1	2	2
24	2	2	2	3	1	3	2	5	3	2	7	1	2	Not applicable	1	2	2	1	1	2	2	1	2	2	2	1	2	2	2
25	2	2	11	3	1	3	3	12	10	2	7	1	1	1	1	1	2	1	1	1	2	1	2	2	2	1	1	2	2
26	1 (C)	2	2	3	1	3	2	4	3	2	7	1	1	1	1	1	2	1	1	1	2	1	1	2	2	1	2	2	2
28	2	1	2	3	1	1	2	3	2	1	7	1	2	Not applicable	2	2	2	2	1	1	2	2	2	2	2	1	2	2	2
29	1 (a)	1	11	2	2	2	2	6	4	1	7	1	1	1	1	1	2	2	1	1	2	2	2	2	2	1	2	2	2
30	1 (a)	2	11	2	2	3	2	3	2	1	7	1	1	1	1	2	1	1	1	1	2	2	2	2	2	2	2	2	2
31	1 (C)	2	2	3	1	3	3	3	4	1	7	1	1	1	1	2	1	1	1	2	2	2	2	2	2	1	2	2	2
32	2	2	2	3	3	1	3	5	2	1	7	4	2	Not applicable	2	2	2	2	2	2	2	2	2	2	2	2	2	2	2
34	1 (C)	2	2	3	1	3	3	3	4	2	7	1	1	1	1	2	2	1	1	2	2	2	2	2	2	1	2	2	2
35	2	1	10	6	6	3	2	5	4	2	7	1	1	1	1	2	1	1	1	1	2	1	2	2	2	1	2	1	2
37	1 (C)	2	11	3	3	3	3	4	3	2	7	1	1	1	1	2	2	1	1	2	2	2	2	2	2	1	2	2	2
39	2	1	1	1	1	2	3	4	3	2	7	4	1	1	1	2	2	2	1	1	2	2	2	2	2	1	2	2	2
40	1 (C)	1	10	6	6	3	2	4	2	2	7	1	1	1	1	2	2	2	1	2	2	2	2	2	2	1	2	2	2
41	1 (C)	1	11	3	1	3	3	6	4	2	7	1	1	1	1	2	2	2	1	2	2	2	2	2	2	1	2	2	2
42	2	1	1	1	1	3	3	5	3	2	7	1	1	1	1	2	2	1	1	1	2	2	2	2	2	1	1	2	2
43	1 (b)	1	11	3	1	3	3	7	4	2	7	4	1	1	2	1	2	2	1	2	2	1	2	2	2	1	2	2	2
45	1 (C)	1	11	2	2	3	2	4	2	2	7	1	1	1	1	2	2	1	1	2	2	2	2	2	2	1	1	2	2
46	2	1	1	1	1	3	2	8	3	2	7	1	1	1	2	2	1	1	1	2	2	2	2	2	2	1	2	2	2
47	2	1	1	1	1	2	3	5	3	2	7	1	1	1	2	2	2	1	1	1	2	2	2	2	2	1	2	2	2
49	2	1	11	3	1	3	2	5	2	2	7	1	1	1	1	2	2	1	1	2	2	1	2	2	2	1	2	2	2
50	2	2	11	3	1	3	2	7	4	2	2	1	1	1	1	2	2	1	1	1	2	1	2	2	2	2	2	2	2
51	2	4	12	5	5	2	3	4	3	2	7	1	1	1	1	2	2	1	1	1	2	1	2	2	2	1	2	2	2
52	2	1	10	6	6	3	2	3	1	2	7	1	1	1	1	2	2	2	1	2	2	2	2	2	2	1	2	2	2
54	2	1	11	2	2	1	2	10	4	2	7	1	1	1	2	2	2	2	1	2	2	2	2	2	2	1	2	2	2
55	1 (C)	2	11	2	2	3	2	5	2	2	7	1	2	Not applicable	2	2	2	1	1	1	2	2	2	2	2	1	2	2	2
56	1 (C)	2	11	2	2	3	2	5	3	2	7	1	1	1	1	2	2	2	1	1	2	2	2	2	2	1	2	2	2
58	2	2	5	7	7	3	3	4	3	2	7	1	1	1	1	2	2	1	1	2	2	1	2	2	2	2	2	2	2
59	2	1	11	3	1	3	3	5	3	2	7	1	1	1	1	2	2	1	1	1	2	1	2	2	2	2	2	2	2
60	2	2	11	2	2	3	3	6	4	2	7	1	1	1	1	2	2	1	2	1	2	2	2	2	2	1	2	2	2
61	2	2	5	7	1	3	2	5	2	2	2	1	1	1	1	1	2	1	1	1	2	1	2	2	2	1	2	2	2
62	2	2	1	1	1	2	2	6	3	2	7	1	1	1	1	2	2	1	1	1	2	1	2	2	2	1	2	2	2
63	2	2	10	6	6	2	3	6	3	2	7	1	1	1	2	1	2	2	1	1	2	2	2	2	2	1	2	2	2
64	2	1	11	2	2	2	3	3	2	2	7	1	1	1	2	2	2	2	1	2	2	2	2	2	2	2	2	2	2
65	1 (C)	1	11	3	1	2	3	5	2	2	7	1	2	Not applicable	1	2	2	2	2	2	2	2	2	2	2	1	2	2	2
66	2	1	11	3	1	1	3	5	3	2	7	1	1	1	2	2	2	2	1	2	2	1	2	2	2	1	2	2	2
69	1 (C)	1	2	3	1	1	2	9	3	3	7	1	1	1	1	2	2	1	1	1	2	2	2	2	2	1	2	2	2
70	2	4	2	3	1	3	2	6	3	2	7	1	1	1	1	1	2	1	1	1	2	1	2	2	2	1	2	2	2
77	2	2	1	1	1	3	3	4	2	2	7	1	1	1	1	2	2	1	1	1	2	2	2	2	2	1	2	2	2
78	2	2	11	2	2	3	3	6	4	2	7	1	1	1	1	2	2	2	1	2	2	2	2	2	2	1	2	2	2
79	1 (b)	2	12	5	1	1	1	8	3	2	7	1	1	1	1	2	2	2	1	2	2	2	2	2	2	1	2	2	2
80	1 (C)	3	12	5	5	3	3	5	3	2	7	1	1	1	1	2	2	1	1	1	2	1	2	2	2	1	2	2	2
81	1 (b)	2	11	2	2	3	2	4	2	2	7	1	1	3	1	2	2	1	1	2	2	2	2	2	2	1	2	2	2
82	2	2	2	3	1	2	3	5	3	2	7	1	1	3	1	2	2	1	1	2	2	2	2	2	2	1	2	2	2
83	2	2	11	3	1	3	2	3	3	2	7	1	1	3	1	2	2	1	1	2	2	2	2	2	2	1	2	2	2
84	2	2	11	3	1	3	2	6	3	2	7	4	2	Not applicable	1	2	2	2	2	2	2	2	2	2	2	1	2	2	2
86	1 (C)	2	11	2	2	3	3	8	4	2	7	4,7	1	6	1	2	2	2	1	2	2	2	2	2	2	1	2	2	2
87	1 (C)	2	3	3	1	3	2	6	4	2	7	1	1	1	1	2	2	1	1	2	2	1	2	2	2	1	2	2	2
88	2	2	11	2	2	3	3	2	2	1	7	1	1	3	1	2	2	1	1	2	2	2	2	2	2	2	2	2	2
89	2	2	11	2	2	3	3	5	3	1	2	1	1	1	1	2	2	1	1	1	2	2	2	2	2	1	2	2	2
90	2	2	12	5	5	3	3	5	2	1	7	1	2	Not applicable	1	2	2	1	1	1	2	2	2	2	2	1	2	2	2
98	1 (b)	2	11	3	3	3	2	4	3	2	7	1	1	1	1	2	2	2	1	1	2	2	2	2	2	1	2	2	2
102	2	1	11	3	1	3	2	5	2	2	7	1	2	Not applicable	2	2	2	2	1	2	2	1	2	2	2	2	2	2	2
103	2	1	2	3	1	3	3	4	2	2	7	4	1	1	1	2	1	2	1	2	2	2	2	2	2	2	2	2	2
6	1 (C)	2	11	2	2	3	2	8	4	2	7	1	1	1	1	2	2	1	1	1	2	1	2	2	2	1	2	2	2
7	1 (C)	2	1	1	1	3	2	5	2	2	7	1	1	1	2	2	2	2	1	1	2	1	2	2	2	1	2	2	2
8	2	1	11	3	1	3	3	7	3	2	7	1	1	1	1	2	2	1	1	2	2	2	2	2	2	1	2	2	2
9	1 (C)	1	11	2	2	3	3	5	3	2	7	1	1	1	1	2	2	1	1	2	2	2	2	2	2	1	2	2	2
10	1 (C)	5	11	2	2	3	2	7	5	2	2	1	1	1	1	1	2	1	1	1	2	1	2	2	2	1	1	2	2
11	1 (C)	2	2	3	1	3	2	6	2	2	7	1	1	1	2	2	2	1	1	1	2	2	2	2	2	1	2	2	2
12	1 (b)	1	11	2	2	3	2	6	5	2	7	1	1	1	1	2	2	1	1	1	2	1	2	2	2	1	2	2	2
13	2	1	11	2	2	3	3	6	4	2	7	1	1	1	1	2	1	1	1	1	2	2	2	2	2	1	2	2	2
14	2	1	11	3	1	3	3	4	3	2	7	1	1	1	2	2	2	1	1	1	2	2	2	2	2	1	2	2	2
15	2	2	2	3	1	3	2	5	3	2	7	1	1	1	1	2	2	2	1	1	2	2	2	2	2	1	2	2	2
16	2	1	11	2	2	3	3	5	2	2	7	1	1	1	1	2	2	2	1	2	2	2	2	2	2	1	2	2	2
17	1 (C)	2	11	3	1	3	2	9	4	2	7	1	1	1	1	2	2	1	1	1	2	1	1	2	2	1	2	2	2
18	1 (b)	1	10	6	6	3	3	6	2	3	7	1	1	1	1	2	2	2	1	1	2	2	2	2	2	1	2	2	2
19	2	1	10	6	6	3	2	5	2	2	7	1	1	1	1	2	2	1	1	1	2	1	2	2	2	1	1	2	2
20	2	1	2	3	1	3	2	4	2	2	7	1	2	Not applicable	1	2	2	1	1	2	2	2	2	2	2	1	2	2	2
21	2	1	2	3	1	3	3	2	1	2	7	4	2	Not applicable	1	2	2	2	2	2	2	2	2	2	2	1	2	2	2
22	2	2	11	3	1	3	2	4	3	2	7	1	1	1	1	2	2	1	1	1	2	1	2	2	2	1	1	2	2
23	1 (C)	2	2	3	1	3	3	6	4	2	7	1	1	1	1	1	2	1	1	1	2	1	2	2	2	1	2	2	2
24	2	1	11	2	2	3	3	2	3	2	7	1	1	1	1	2	2	1	1	1	2	2	2	2	2	1	2	2	2
30	1 (b)	3	5	7	1	3	2	6	3	2	7	1	1	1	1	1	2	1	1	1	2	1	2	2	2	1	1	2	2
31	2	1	11	3	1	3	3	4	3	1	7	1	1	3	1	2	2	2	2	2	2	2	2	2	2	1	2	2	2
32	1 (C)	1	11	2	2	3	3	4	1	2	7	1	2	Not applicable	1	2	2	2	2	2	2	2	2	2	2	1	2	2	2
33	1 (C)	2	9	4	4	3	3	8	6	2	7	1	1	1	1	2	2	1	1	1	2	1	2	2	2	1	1	2	2
34	2	2	2	3	1	3	2	4	2	2	7	1	1	3	2	2	2	2	2	2	2	2	2	2	2	1	2	2	2
35	2	1	5	7	1	3	3	5	3	2	7	6	1	1	2	2	2	2	1	2	2	2	2	2	2	1	2	2	2
36	2	1	1	1	1	3	3	4	3	2	7	1	2	Not applicable	1	2	2	2	1	2	2	2	2	2	2	1	2	2	2
37	1 (C)	3	12	5	5	3	3	6	3	2	7	1	1	1	1	2	1	1	1	1	2	1	2	2	2	1	1	2	2
38	2	1	1	1	1	3	2	4	3	2	7	1	1	3	2	2	2	2	2	2	2	2	2	2	2	2	2	2	2
39	2	1	11	2	2	3	2	6	3	2	7	1	1	1	1	2	2	2	2	2	2	2	2	2	2	2	2	2	2
40	1 (C)	2	10	6	6	3	2	3	2	2	7	1	1	1	1	2	2	1	1	1	2	2	2	2	2	1	2	2	2
41	1 (b)	1	11	2	2	3	3	6	2	2	7	1	1	1	1	2	2	2	1	2	2	2	2	2	2	1	2	2	2
42	1 (b)	2	11	2	2	3	3	4	3	2	7	1	1	1	2	2	2	2	2	2	2	2	2	2	2	1	2	2	2
43	1 (C)	2	1	1	1	3	2	4	2	2	7	1	1	1	2	1	2	2	2	1	2	2	2	2	2	1	2	2	2
44	2	1	11	2	2	3	2	5	2	2	7	1	1	1	1	2	2	2	1	2	2	2	2	2	2	1	2	2	2
45	2	2	11	3	1	3	2	5	3	2	7	1	1	1	1	2	2	1	1	1	2	1	2	2	2	1	2	1	1
46	2	1	2	3	1	3	3	5	2	2	7	1	1	3	1	2	2	2	1	2	2	2	2	2	2	1	2	2	2
47	2	3	11	3	1	3	3	5	2	2	7	1	1	1	1	2	1	2	2	1	2	2	2	2	2	1	2	2	2
48	2	2	10	6	6	3	3	4	2	2	7	1	1	1	1	2	2	2	1	2	2	2	2	2	2	1	2	2	2
49	1 (C)	1	11	2	2	3	3	3	4	2	7	1	1	1	1	2	2	1	2	1	2	2	2	2	2	2	2	2	2
50	2	1	11	3	1	3	2	9	5	2	7	1	1	3	1	2	1	2	1	1	2	2	2	2	2	1	2	2	2
51	1 (C)	2	11	2	2	3	2	6	2	2	7	1	1	1	1	2	2	2	1	2	2	2	2	2	2	2	2	2	2
52	1 (b)	1	11	2	2	3	2	6	2	2	7	1	1	1	1	2	2	2	1	1	2	1	2	2	2	1	2	2	2
53	2	1	2	3	1	3	2	7	3	2	7	1	1	1	1	2	2	1	1	1	2	2	2	2	2	1	2	2	2
54	2	2	11	3	1	3	2	7	3	2	7	1	1	3	2	2	2	1	1	1	2	2	2	2	2	1	2	2	2
55	2	2	11	3	1	2	3	2	3	2	7	1	2	Not applicable	2	2	2	2	1	2	2	2	2	2	2	1	2	2	2
56	1 (b)	1	2	3	1	3	3	4	2	2	7	1	2	Not applicable	1	2	2	1	1	1	2	2	2	2	2	1	2	2	2
57	1 (C)	1	11	2	2	3	3	8	4	2	7	1	1	1	1	2	2	1	1	1	2	2	1	2	2	1	1	2	2
58	2	2	1	1	1	3	3	3	2	2	7	1	1	1	1	2	2	2	1	1	2	2	2	2	2	1	2	2	2
59	2	1	6	7	7	3	3	4	3	2	7	1	1	1	2	2	2	2	2	2	2	2	2	2	2	2	2	2	2
60	2	2	10	6	6	3	2	4	3	2	7	1	2	Not applicable	1	2	2	1	1	2	2	1	2	2	2	1	2	2	2
61	2	1	11	3	1	3	2	9	4	2	7	1	1	1	1	2	2	1	1	1	2	2	2	2	2	1	1	2	2
62	2	2	11	3	1	2	2	4	3	2	7	1	1	1	1	2	2	2	1	1	2	2	2	2	2	1	2	2	2
63	2	1	11	2	2	3	3	5	3	2	7	4	1	3	2	2	2	2	1	2	2	2	2	2	2	1	2	2	2
64	2	1	10	6	6	3	3	5	4	2	7	1	1	4	1	2	2	1	1	1	2	2	2	2	2	1	1	2	2
65	2	2	5	7	7	3	3	6	2	2	2	1	1	1	1	1	1	1	1	1	2	1	1	2	2	1	1	1	1
66	2	1	11	2	2	2	3	4	4	2	7	1	1	1	1	2	2	1	1	2	2	2	2	2	2	1	2	2	2
67	1 (C)	1	11	2	2	3	3	5	2	2	7	1	1	1	1	2	2	2	2	2	2	2	2	2	2	1	2	2	2
68	1 (b)	2	13	2	2	3	3	5	2	2	7	1	1	1	1	2	2	2	1	1	2	2	2	2	2	2	2	2	2
69	1 (C)	2	11	2	2	3	2	5	3	2	7	1	1	3	1	2	2	2	1	2	2	2	2	2	2	1	2	2	2
70	1 (C)	2	11	3	1	3	3	6	7	2	7	1	1	1	1	2	2	1	1	2	2	2	2	2	2	1	1	1	2
71	2	1	1	1	1	3	3	6	3	2	7	1	1	1	1	2	2	2	1	2	2	1	2	2	2	2	2	2	2
72	2	1	10	6	6	3	3	6	3	2	7	1	1	1	1	2	2	1	2	2	2	2	2	2	2	2	2	2	2
73	1 (C)	1	11	2	2	3	2	5	3	2	7	1	2	Not applicable	2	2	2	1	1	1	2	2	2	2	2	1	2	2	2
74	2	2	12	5	5	3	3	8	4	2	7	1	1	4	1	2	2	2	1	2	2	1	2	2	2	1	2	2	2
75	2	1	2	3	1	3	3	7	3	2	7	1	1	1	1	2	2	1	1	2	2	2	2	2	2	2	2	2	2
76	1 (b)	1	11	2	2	3	3	4	3	2	7	1	2	Not applicable	1	2	1	2	2	1	2	2	2	2	2	1	2	2	2
77	1 (C)	1	1	1	1	3	3	6	2	2	7	1	1	1	2	2	2	2	2	1	2	2	2	2	2	1	2	2	2
85	1 (C)	1	11	3	1	3	3	8	2	2	7	4	1	4	2	2	2	2	2	2	2	2	2	2	2	1	2	2	2
86	2	2	1	1	1	3	2	5	3	2	7	1	1	1	1	2	2	1	1	1	2	2	2	2	2	1	2	2	2
87	2	3	8	3	1	3	2	6	6	2	2	1	1	1	1	2	2	1	1	2	2	1	2	2	2	1	2	2	2
88	1 (C)	1	2	3	1	2	3	3	2	3	7	6	2	Not applicable	2	2	2	2	2	2	2	2	2	2	2	2	2	2	2
89	1 (C)	1	11	2	2	3	2	10	6	2	7	1	1	1	1	2	1	1	1	2	2	2	1	2	2	2	1	2	2
90	2	2	11	2	2	3	2	8	2	2	7	1	1	1	1	2	1	1	1	1	2	2	2	2	2	1	2	2	2
91	2	1	11	2	2	3	2	5	3	2	7	1	1	1	1	2	2	1	1	1	2	2	2	2	2	1	1	2	2
92	2	1	2	3	1	3	2	7	4	2	7	1	1	1	1	2	2	1	1	1	2	1	2	2	2	1	2	2	2
93	1 (C)	1	1	1	1	3	2	6	4	2	7	1	1	1	1	2	1	1	1	1	2	2	2	2	2	1	2	2	2
94	2	2	3	3	1	3	2	8	4	2	7	1	1	1	1	2	2	1	1	2	2	2	2	2	2	1	2	2	2
95	1 (b)	1	11	3	1	3	3	7	4	2	7	1	1	1	1	2	2	2	1	1	2	1	2	2	2	1	2	2	2
96	1 (C)	1	9	4	4	3	3	9	5	2	7	4	1	1	1	2	2	2	1	2	2	2	2	2	2	1	2	2	2
97	2	2	10	6	6	3	2	4	3	2	2	1	1	1	1	2	1	1	1	1	2	1	2	2	2	1	2	2	2
98	2	1	11	3	1	1	2	6	2	2	7	1	1	1	1	2	2	1	1	2	2	2	2	2	2	2	2	2	2
99	2	2	11	2	2	1	2	3	2	2	7	1	1	1	1	1	2	1	1	1	2	1	2	2	2	1	2	2	2
100	1 (C)	2	1	1	1	1	2	6	2	2	7	1	1	4	1	1	2	1	1	1	2	1	2	2	2	1	2	2	2
101	2	1	2	3	1	2	3	6	2	2	7	7	2	7	1	2	2	2	1	2	2	2	2	2	2	2	2	2	2
102	2	2	5	7	7	2	2	7	4	2	7	4	1	4	1	2	2	2	1	2	2	1	2	2	2	1	2	2	2
103	1 (b)	2	11	2	2	2	3	5	3	2	7	1	1	1	1	2	2	1	1	1	2	2	2	2	2	1	2	2	2
104	2	1	11	3	1	3	2	8	3	2	7	1	1	1	2	2	2	1	1	1	2	2	2	2	2	1	2	2	2
105	2	2	11	2	2	3	3	3	3	2	7	4	2	Not applicable	2	2	2	2	1	2	2	2	2	2	2	1	2	2	2
106	2	2	2	3	1	3	3	6	4	2	7	3	1	3	1	1	2	2	1	2	2	2	2	2	2	1	2	2	2
107	2	2	6	7	7	3	3	5	2	2	7	1	1	3	1	2	2	1	1	1	2	2	2	2	2	2	2	2	2
108	2	2	10	6	6	3	3	4	2	2	2	1	1	1	1	2	2	2	1	1	2	2	2	2	2	1	2	2	2
109	1 (b)	1	1	1	1	3	3	8	8	2	7	1	1	1	1	2	2	1	1	1	2	1	2	2	2	1	1	1	2
115	1 (C)	1	11	3	1	3	2	8	7	2	7	1	1	1	2	2	2	1	1	2	2	2	2	2	2	1	2	2	2
1	2	1	2	3	1	1	3	5	3	2	7	1	1	1	2	2	2	1	1	1	2	2	2	2	2	1	2	2	2
2	2	3	11	3	1	1	3	5	3	2	7	1	1	1	1	2	2	1	1	2	2	2	2	2	2	1	2	2	2
3	2	1	11	3	1	1	3	6	4	2	7	1	2	Not applicable	1	2	1	1	1	1	2	2	2	2	2	1	2	2	2
4	2	3	11	2	2	1	2	4	3	2	7	1	1	3	1	2	1	1	1	1	2	2	2	2	2	2	1	2	2
5	2	2	10	6	6	2	3	5	4	2	7	1	1	4	1	2	2	1	1	1	2	2	2	2	2	1	2	2	2
6	1 (b)	2	11	7	7	3	3	6	3	2	7	1	1	1	1	2	1	1	1	1	2	1	2	2	2	1	1	2	2
7	2	1	10	6	6	1	3	3	3	2	7	1	2	Not applicable	1	1	2	1	1	1	2	2	2	2	2	1	1	2	2
8	2	2	11	2	2	1	2	5	4	2	7	1	1	1	1	1	1	1	1	1	2	2	2	2	2	1	2	2	2
9	1 (C)	1	11	2	2	1	2	7	3	2	7	1	2	Not applicable	1	2	2	1	1	1	2	2	2	2	2	1	1	2	2
10	2	2	7	2	2	3	3	4	3	2	7	1	1	4	Keep this section is miising by interviwer.
11	1 (b)	1	9	4	4	1	3	7	4	2	7	1	1	1	1	2	2	1	1	1	2	1	2	2	2	1	1	2	2
12	1 (C)	1	11	3	3	1	3	4	3	2	7	1	2	Not applicable	1	2	2	1	2	1	2	2	2	2	2	1	2	2	2
13	2	2	11	3	1	2	3	4	2	2	7	1	2	Not applicable	2	2	2	2	1	2	2	1	2	2	2	2	2	2	2
14	1 (C)	1	2	3	3	2	2	5	2	2	7	1	1	3	1	2	2	1	1	1	2	2	2	2	2	1	2	2	2
15	2	2	11	2	2	1	2	5	3	2	7	1	1	3	1	2	1	1	1	2	2	2	2	2	2	1	2	2	2
16	2	2	10	6	6	1	3	4	3	2	7	1	1	4	1	1	2	1	1	1	2	1	2	2	2	1	1	2	2
18	2	2	11	3	1	1	3	3	2	2	7	1	2	Not applicable	2	2	2	2	2	2	2	2	2	2	2	2	2	2	2
19	1 (b)	2	11	2	2	1	2	4	3	2	7	1	1	1	1	2	1	1	1	1	2	1	2	2	2	1	2	2	2
20	1 (C)	1	11	2	2	3	3	2	1	2	7	4	1	1	2	2	2	2	2	2	2	2	2	2	2	2	2	2	2
21	1 (b)	1	11	2	2	2	3	4	2	2	7	1	1	1	1	2	2	2	1	2	2	2	2	2	2	1	2	2	2
22	2	2	11	2	2	3	2	2	1	2	7	1	2	Not applicable	1	2	2	2	1	1	2	2	2	2	2	1	2	2	2
23	1 (b)	1	10	6	6	3	3	4	2	2	7	1	1	1	2	2	2	1	1	2	2	2	2	2	2	2	2	2	2
24	1 (b)	3	10	6	6	1	3	5	3	2	7	1	1	1	1	1	2	1	1	1	2	1	2	2	2	1	2	2	2
25	1 (C)	3	10	6	6	1	3	3	1	2	2	1	1	1	1	1	1	1	1	1	2	1	2	2	2	1	1	1	2
26	1 (C)	2	1	1	1	2	3	2	1	2	7	1	2	Not applicable	1	2	2	2	1	2	2	2	2	2	2	2	2	2	2
27	2	1	11	2	1	3	3	5	2	2	7	1	1	4	1	2	2	2	2	2	2	2	2	2	2	1	2	2	2
28	2	3	3	2	1	3	2	8	4	2	2	1	1	4	1	2	2	1	1	2	2	2	2	2	2	1	2	2	2
29	2	1	11	2	2	3	2	6	3	2	7	1	2	Not applicable	1	2	2	1	1	1	2	2	2	2	2	1	2	2	2
30	2	2	11	2	2	3	3	4	2	2	2	1	1	3	1	2	2	1	1	1	2	2	1	2	2	1	2	1	2
31	1 (b)	2	11	3	1	1	3	4	2	2	7	1	1	3	1	2	2	1	1	1	2	2	1	2	2	1	1	1	2
32	1 (C)	1	11	2	2	1	3	6	2	2	7	1	2	1	2	2	1	1	1	2	2	2	2	2	2	1	2	2	2
33	2	1	10	6	6	1	3	3	2	2	7	1	2	Not applicable	1	2	2	1	2	1	2	2	2	2	2	1	2	2	2
34	1 (C)	1	9	4	4	1	3	2	3	2	7	1	1	3	1	2	2	1	1	1	2	2	2	2	2	1	2	2	2
35	1 (b, C)	2	11	2	2	3	2	8	7	2	7	1	1	1	1	2	1	1	1	1	2	2	2	2	2	1	1	2	2
36	1 (b)	1	11	3	1	1	3	2	2	2	7	1	1	3	1	2	2	2	2	1	2	2	2	2	2	1	2	2	2
39	1 (C)	1	2	3	1	3	2	5	2	2	7	1	2	Not applicable	1	2	2	1	2	2	2	2	2	2	2	1	2	2	2
40	1 (C)	1	10	6	6	3	2	4	1	2	7	1	1	1	1	2	2	1	1	2	2	2	2	2	2	1	2	2	2
41	2	1	1	1	1	3	3	3	2	2	7	1	1	3	1	2	2	2	1	2	2	2	2	2	2	2	2	2	2
42	2	2	11	3	3	3	3	5	2	2	7	1	1	1	1	2	2	1	1	2	2	1	2	2	2	1	2	2	2
43	2	2	2	3	1	3	2	8	2	2	7	1	1	1	1	1	2	1	1	1	2	2	2	2	2	1	1	2	2
44	1 (C)	1	2	3	1	3	2	3	1	2	7	1	1	3	1	2	2	2	1	2	2	2	2	2	2	1	2	2	2
45	2	2	12	5	5	1	3	5	4	2	7	1	1	1	2	2	1	1	1	2	2	2	2	2	2	1	2	2	2
46	2	1	10	6	6	3	3	5	3	2	7	1	1	3	1	2	2	1	1	1	2	2	2	2	2	1	2	2	2
47	1 (b)	4	11	2	2	3	2	3	2	2	2	1	1	1	1	2	1	1	1	1	2	1	2	2	2	2	1	1	2
48	1 (b)	2	2	3	1	3	3	5	2	2	7	1	1	1	1	2	2	1	1	1	2	2	2	2	2	1	2	2	2
59	1 (C)	2	2	3	1	3	3	5	4	2	7	1	1	3	1	2	1	1	1	1	2	1	2	2	2	1	2	1	2
60	2	2	1	1	1	3	3	2	2	2	7	1	1	1	2	2	2	1	2	2	2	2	2	2	2	2	2	2	2
61	1 (b)	1	2	3	1	3	3	4	3	2	7	4	1	1	2	2	2	2	2	2	2	2	2	2	2	1	2	2	2
62	2	2	2	3	1	3	3	4	4	2	7	1	1	3	1	2	1	1	1	1	2	2	2	2	2	1	2	2	2
63	2	1	2	3	1	3	3	4	1	2	7	1	1	3	2	2	2	2	2	2	2	2	2	2	2	2	2	2	2
64	1 (C)	2	11	2	2	3	2	1	1	2	10	1	1	1	1	2	2	1	1	2	2	2	2	2	2	1	2	2	2
65	2	2	1	1	1	3	3	5	4	2	7	1	1	3	1	2	1	1	1	1	2	2	2	2	2	1	2	2	2
66	1 (C)	4	11	7	7	3	2	4	2	2	7	1	1	1	1	1	2	1	1	1	1	1	2	2	2	1	1	1	2
67	2	1	11	3	1	3	3	7	4	2	7	1	1	1	1	2	2	2	2	2	2	2	2	2	2	1	2	2	2
68	2	5	5	7	7	3	2	8	4	2	2	1	1	1	1	1	1	1	1	1	2	1	2	2	2	1	1	1	2
72	1 (C)	2	11	2	2	1	2	6	3	2	7	1	1	1	1	2	1	1	1	1	2	1	2	2	2	1	2	2	2
73	1 (C)	2	11	3	1	1	3	3	2	2	7	1	1	1	1	2	1	2	1	2	2	2	2	2	2	2	2	2	2
74	2	2	2	3	1	1	3	4	2	2	7	1	1	3	1	2	2	2	1	2	2	2	2	2	2	1	2	2	2
75	2	5	5	7	7	2	2	4	4	2	2	1	1	1	1	2	2	1	1	1	2	1	1	2	2	1	2	1	1
76	1 (C)	3	11	2	2	1	3	4	3	2	7	1	1	1	1	2	2	1	1	1	2	1	2	2	2	1	1	2	2
77	1 (C)	2	11	2	2	2	3	4	2	2	7	1	1	3	1	2	2	2	1	2	2	2	2	2	2	1	2	2	2
78	1 (C)	1	10	6	6	3	3	5	3	2	7	1	1	4	1	2	2	1	1	1	2	2	2	2	2	1	2	2	2
79	1 (b)	1	11	3	1	3	2	4	2	2	7	4	2	7	1	2	2	2	1	2	2	2	2	2	2	1	2	2	2
80	1 (b)	2	11	3	1	2	3	6	2	2	7	4	1	4	1	2	2	2	2	2	2	2	2	2	2	1	2	2	2
81	1 (b)	1	11	2	2	3	2	5	2	2	7	1	2	Not applicable	1	2	1	1	1	1	2	2	2	2	2	1	2	2	2
82	1 (b, C)	1	11	2	2	3	2	9	3	2	7	1	2	Not applicable	2	2	2	2	2	1	2	2	2	2	2	1	2	2	2
83	1 (C)	1	11	2	2	3	3	6	2	2	7	1	1	4	2	2	2	2	1	2	2	2	2	2	2	1	2	2	2
84	1 (C)	1	11	3	1	3	2	4	3	2	7	1	1	3	2	2	2	1	1	1	2	1	2	2	2	1	1	2	2
85	1 (C)	2	11	2	2	3	2	5	3	2	7	1	1	1	1	2	1	1	1	1	2	2	2	2	2	1	1	2	2
86	1 (b)	1	11	2	2	3	3	5	2	3	7	1	2	7	1	2	2	2	2	2	2	2	2	2	2	2	2	2	2
87	1 (b)	3	10	6	6	3	2	5	3	2	7	1	1	1	1	2	2	1	1	1	2	1	2	2	2	1	2	2	2
88	1 (C)	3	10	6	6	1	3	5	4	2	7	1	1	1	1	2	2	1	1	1	2	1	2	2	2	1	2	2	2
89	2	1	11	2	2	1	3	7	2	2	7	1	1	3	1	2	2	1	1	1	2	2	2	2	2	2	2	2	2
90	1 (C)	2	11	2	2	1	3	1	2	2	7	6	2	Not applicable	2	2	2	2	1	2	2	2	2	2	2	1	2	2	2
91	2	2	2	3	1	1	3	3	1	2	7	6	2	Not applicable	2	2	2	2	1	2	2	2	2	2	2	2	2	2	2
92	2	1	10	6	6	3	3	8	4	2	7	1	2	Not applicable	1	2	2	2	2	2	2	2	2	2	2	2	2	2	2
93	2	3	11	2	2	3	2	5	2	2	7	1	1	4	1	2	2	1	1	1	2	2	2	2	2	1	2	2	2
94	1 (b)	3	10	6	6	3	2	7	3	2	7	1	1	1	1	1	2	1	1	1	2	1	2	2	2	1	2	2	2
95	1 (C)	1	1	1	1	1	3	5	4	2	7	1	1	1	2	2	2	1	1	2	2	1	2	2	2	1	2	2	2
96	1 (C)	1	11	3	1	1	2	3	2	2	7	1	1	1	2	2	2	1	1	1	2	2	2	2	2	1	1	1	2
97	2	2	1	1	1	3	3	6	2	2	7	1	1	3	1	2	2	1	1	1	2	1	2	2	2	1	2	2	2
98	2	2	11	2	2	1	2	8	4	2	7	1	1	1	1	2	2	2	1	2	2	2	2	2	2	1	2	2	2
99	1 (C)	4	12	5	5	1	2	11	6	2	7	1	1	1	1	1	2	1	1	1	2	2	2	2	2	1	2	2	2
100	2	1	11	3	1	1	3	6	2	2	7	1	1	3	1	2	2	1	1	1	2	1	2	2	2	1	2	2	2
1	2	2	10	6	6	3	3	4	5	2	7	1	1	1	1	2	1	1	1	1	2	1	2	2	2	1	1	2	2
2	1 (C)	1	2	3	1	1	2	5	3	2	7	1	1	1	1	2	1	1	1	1	2	1	2	2	2	1	2	2	2
3	2	3	7	2	2	1	2	6	2	2	2	1	1	1	1	2	2	1	1	1	2	1	2	2	2	1	2	2	2
4	1 (C)	1	9	4	4	1	2	4	3	2	7	1	2	Not applicable	1	1	2	1	1	1	2	1	2	2	2	1	1	2	1
5	2	2	11	2	2	2	2	6	2	2	7	1	1	1	1	2	2	1	1	1	2	2	2	2	2	1	2	2	2
6	1 (C)	1	10	6	6	3	3	5	3	2	7	1	1	1	1	2	2	1	2	2	2	2	2	2	2	1	2	2	2
7	1 (C)	3	12	5	5	3	3	7	3	2	7	1	1	1	1	2	2	1	1	1	2	1	2	2	2	1	1	2	2
8	1 (C)	1	10	6	6	3	2	6	3	2	7	1	1	3	1	1	2	1	1	1	2	2	1	2	2	2	1	2	2
9	1 (C)	2	11	2	2	3	2	7	4	2	7	1	1	1	1	2	2	1	1	2	2	2	2	2	2	1	2	2	2
10	2	2	11	3	1	3	3	3	1	2	7	1	2	Not applicable	1	2	2	2	1	2	2	2	2	2	2	2	2	2	2
11	1 (C)	2	5	7	7	3	3	3	3	2	2	1	1	3	1	2	2	1	1	1	2	1	2	2	2	2	1	2	2
12	2	1	11	2	2	3	3	7	3	2	7	1	1	1	1	1	2	1	1	1	2	2	2	2	2	1	2	2	2
13	2	3	10	6	6	1	2	4	2	2	7	1	1	1	1	2	2	1	1	1	2	2	2	2	2	1	2	2	2
14	2	2	2	3	3	1	3	2	2	2	7	1	2	Not applicable	1	2	2	1	2	1	2	2	2	2	2	1	2	2	2
15	1 (C)	2	10	6	6	1	2	6	4	2	7	1	1	1	1	2	2	1	1	1	2	1	2	2	2	1	2	2	2
16	2	1	11	2	2	1	3	5	1	2	7	1	1	4	1	2	2	2	2	1	2	2	2	2	2	1	2	2	2
17	2	1	11	2	2	4	3	5	3	2	7	1	1	4	1	2	2	1	1	2	2	2	2	2	2	1	2	2	2
18	2	1	11	2	2	1	3	4	4	2	7	1	1	3	1	2	1	1	2	2	2	2	2	2	2	1	2	2	2
19	1 (C)	2	11	3	1	1	3	3	2	2	7	6	2	Not applicable	1	2	2	2	2	2	2	2	2	2	2	1	2	2	2
20	1 (C)	2	1	1	1	3	2	4	3	2	7	1	1	3	1	2	2	1	1	1	2	1	2	2	2	1	2	2	2
21	1 (C)	2	10	6	6	1	2	7	4	2	7	1	1	1	1	1	2	1	1	1	2	1	2	2	1	1	2	2	2
22	1 (C)	3	1	1	1	2	3	3	2	2	7	4	1	1	1	2	2	2	1	2	2	2	2	2	2	1	2	2	2
23	1 (C)	1	10	6	6	2	3	4	4	2	7	1	1	4	1	2	2	2	1	2	2	1	2	2	2	1	2	2	2
24	2	1	2	3	1	2	3	6	2	2	7	1	1	1	1	2	2	1	1	1	2	2	2	2	2	1	2	2	2
25	1 (C)	1	10	6	6	3	2	4	2	2	7	1	1	1	1	2	2	1	1	1	2	1	2	2	2	1	1	2	2
26	2	1	11	2	2	2	3	5	6	2	7	4	1	1	1	2	2	2	1	2	2	2	2	2	2	1	2	2	2
27	1 (C)	2	11	2	2	2	2	1	1	2	7	1	2	Not applicable	1	2	2	1	2	2	2	2	2	2	2	1	2	2	2
28	2	1	10	6	6	2	3	3	3	2	7	1	1	1	2	2	2	2	1	2	2	2	2	2	2	1	2	2	2
29	2	2	2	3	1	2	3	4	6	2	7	1	1	1	1	2	2	1	1	1	2	1	2	2	2	1	2	1	2
30	1 (C)	4	11	3	1	1	2	7	4	2	7	1	1	1	1	2	2	1	1	1	2	1	1	2	2	1	1	2	2
31	2	1	11	2	2	2	3	6	3	2	7	1	1	1	1	2	2	1	1	2	2	2	2	2	2	1	2	2	2
32	1 (C)	2	11	2	2	2	3	5	3	2	7	1	1	3	1	2	2	2	2	2	2	2	2	2	2	2	2	2	2
33	1 (C)	2	10	6	6	1	3	3	3	2	7	1	1	3	1	2	2	1	1	2	2	2	2	2	2	2	2	2	2
34	1 (C)	1	2	3	1	3	3	6	3	2	7	1	1	3	1	2	2	1	1	1	2	2	2	2	2	1	2	2	2
35	1 (C)	2	11	2	2	1	3	3	3	2	7	1	1	1	1	2	2	1	1	2	2	2	2	2	2	1	2	2	2
36	1 (C)	2	11	2	1	2	3	3	2	2	7	1	1	3	1	2	2	1	1	1	2	2	2	2	2	1	2	2	2
37	1 (b), (C)	2	11	2	2	3	3	5	4	2	7	1	1	3	1	2	2	1	1	1	2	2	1	2	2	1	1	1	2
38	1 (b)	2	11	3	1	1	3	3	3	2	7	1	1	1	1	2	2	2	1	2	2	2	2	2	2	1	2	2	2
39	1 (b), (C)	2	11	2	2	1	3	6	3	2	7	1	1	1	2	2	2	1	1	1	2	1	2	2	2	2	2	2	2

## Sheet: Income
Sl no.	Were you the person who earned the highest income in your household before you contracted TB?	How many hours a week were you working before you contracted TB?	If you were in paid work, how much do you estimate your net income from labour related activities, per month was before you contracted TB?	How much do you estimate the net income from labour related activities of your household was per month, before you contracted TB? (All family member’s income must be counted)	If you are in paid work, how much do you estimate net income from labour related activities, per month is now?	How much do you estimate the net income from labour related activities of your household is per month now?	How many hours per week are you working now?	Approximately how many working days of income have you lost due to your TB illness overall?	Did you or your household receive any social welfare payment after you were diagnosed with TB?	What type?	Amount during the last month?	Do you currently receive vouchers or goods in kind to cope with TB illness? (Yes / No)	From whom do you receive the voucher/ goods	Amount during the last month?	Has the TB illness affected your social or private life in any way?
25	1	56	12000	15000	12000	15000	0	45	0	NA	NA	2	NA	NA	1
26	2	18	6000	13000	0	7000	0	60	0	NA	NA	2	NA	NA	1
27	1	56	3300	6600	0	3300	0	91	0	NA	NA	2	NA	NA	1
28	2	0	0	8000	0	8000	0	0	0	NA	NA	2	NA	NA	1
29	2	0	0	4800	0	4800	0	0	0	NA	NA	2	NA	NA	1
30	2	0	0	3500	0	2900	0	0	0	NA	NA	1 (b)	5	200	1
31	1	35	7000	11800	0	4800	0	35	0	NA	NA	2	NA	NA	4
33	2	56	4000	12800	0	8800	0	60	0	NA	NA	1 (C)	3	2000	4
34	2	36	7200	7200	0	0	0	120	0	NA	NA	2	NA	NA	1
37	1	48	7200	7200	0	3600	0	38	0	NA	NA	1 (C)	4	350	4
38	1	48	5000	8120	0	3120	0	52	0	NA	NA	2	NA	NA	4
44	2	42	2600	21800	0	16200	0	15	0	NA	NA	2	NA	NA	4
45	2	0	0	8000	0	8000	0	0	0	NA	NA	2	NA	NA	7
46	2	48	3800	11600	0	7800	0	39	0	NA	NA	2	NA	NA	1
47	2	56	3900	11700	0	7800	0	180	0	NA	NA	2	NA	NA	4
48	1	45.5	9000	13000	0	4000	0	45	0	NA	NA	2	NA	NA	4
49	2	0	0	13600	0	13600	0	0	0	NA	NA	2	NA	NA	1
50	1	56	5000	9000	0	4000	0	30	0	NA	NA	2	NA	NA	4
51	1	56	12000	12000	9000	9000	35	0	0	NA	NA	2	NA	NA	1
52	1	35	7000	11680	0	4680	0	22	0	NA	NA	2	NA	NA	4
53	1	48	3900	7800	0	3900	0	70	0	NA	NA	2	NA	NA	4
54	1	48	3200	6400	0	3200	0	26	0	NA	NA	2	NA	NA	4
55	2	48	2000	6000	0	4000	0	15	0	NA	NA	2	NA	NA	4
56	1	48	9000	9000	0	0	0	46	0	NA	NA	1 (b)	5	2500	4
57	1	60	7000	13800	0	3800	0	34	0	NA	NA	2	NA	NA	4
58	1	60	6000	9600	0	3600	0	35	0	NA	NA	2	NA	NA	4
59	2	48	3200	9200	0	6000	0	33	0	NA	NA	2	NA	NA	4
60	2	0	0	3600	0	3600	0	0	0	NA	NA	2	NA	NA	1
61	2	0	0	4000	0	4000	0	0	0	NA	NA	2	NA	NA	1
62	1	12	3680	52580	3680	52580	0	10	0	NA	NA	2	NA	NA	1
63	2	0	0	14000	0	14000	0	0	0	NA	NA	2	NA	NA	1
64	1	112	37000	40200	37000	40200	0	0	0	NA	NA	2	NA	NA	1
65	2	63	3000	10200	0	7200	0	73	0	NA	NA	2	NA	NA	4
66	1	42	4200	4200	1550	1550	55	19	0	NA	NA	2	NA	NA	4
67	2	0	0	25000	0	25000	0	0	0	NA	NA	2	NA	NA	1
68	2	0	1000	10000	0	10000	0	0	0	NA	NA	2	NA	NA	1
69	2	0	0	9152	0	9152	0	0	0	NA	NA	2	NA	NA	5
70	2	0	0	4000	0	4000	0	0	0	NA	NA	2	NA	NA	1
71	2	0	0	4500	0	4500	0	0	0	NA	NA	2	NA	NA	1
72	1	48	6000	10500	0	4500	0	15	0	NA	NA	2	NA	NA	1
87	2	0	0	8000	0	6944	0	0	0	NA	NA	2	NA	NA	1
88	2	0	0	8000	0	8000	0	0	0	NA	NA	2	NA	NA	1
89	2	0	0	2000	0	2000	0	0	0	NA	NA	1 (c)	5	3600	1
90	2	0	0	12500	0	12500	0	0	0	NA	NA	2	NA	NA	1
91	2	48	15000	25000	0	10000	0	65	0	NA	NA	2	NA	NA	6
95	2	0	0	3000	0	3000	0	0	0	NA	NA	2	NA	NA	1
1	2	NA	NA	11000	NA	11000	NA	NA	0	NA	NA	2	NA	NA	6
2	2	NA	1500	10000	1500	10000	NA	NA	0	NA	NA	1c	3	75	1
3	2	NA	NA	9000	0	9000	0	0	0	NA	NA	2	NA	NA	1
4	1	54	4800	6700	0	1900	0	12	0	NA	NA	2	NA	NA	4,6
5	2	50	3000	6000	0	3000	0	20	0	NA	NA	2	NA	NA	4
6	2	0	0	3000	0	3000	0	0	0	NA	NA	1c	5	1000	6
7	2	0	0	4000	0	4000	0	0	0	NA	NA	2	NA	NA	1
8	2	0	0	10200	0	10200	0	0	0	NA	NA	2	NA	NA	1
9	2	0	0	3000	0	3000	0	0	0	NA	NA	2	NA	NA	6
10	1	48	3600	10800	0	7200	0	25	0	NA	NA	2	NA	NA	4
11	2	0	0	7200	0	7200	0	0	0	NA	NA	1c	5	5000	1
12	1	42	8000	11200	0	3200	0	36	0	NA	NA	2	NA	NA	4
13	2	0	0	6000	0	6000	0	0	0	NA	NA	2	NA	NA	1
14	2	48	2000	5200	0	3200	0	6	0	NA	NA	2	NA	NA	4
15	1	48	5000	8500	0	3500	48	104	0	NA	NA	2	NA	NA	1
16	2	0	0	4080	0	4080	0	0	0	NA	NA	2	NA	NA	6
17	1	48	4368	8736	0	8736	0	70	0	NA	NA	2	NA	NA	4
18	1	48	3600	7200	0	3600	0	78	0	NA	NA	2	NA	NA	4
19	2	0	0	3000	0	3000	0	0	0	NA	NA	2	NA	NA	6
20	2	0	0	13104	0	13104	0	0	0	NA	NA	2	NA	NA	1
21	2	0	0	0	0	0	0	0	0	NA	NA	2	NA	NA	1
22	1	48	8400	12400	0	4000	0	12	0	NA	NA	2	NA	NA	4,6
26	1	72	10000	18000	0	8000	0	70	0	NA	NA	2	NA	NA	6
27	2	0	0	9600	0	9600	0	0	0	NA	NA	2	NA	NA	6
28	2	32	2800	11520	2400	11120	0	0	0	NA	NA	2	NA	NA	1
29	2	0	0	5000	0	5000	0	0	0	NA	NA	2	NA	NA	1
30	2	0	0	5500	0	4450	0	0	0	NA	NA	2	NA	NA	6
31	2	0	0	10000	0	10000	0	0	0	NA	NA	2	NA	NA	1
32	1	84	7000	11000	0	4000	0	52	0	NA	NA	2	NA	NA	4
33	2	28	2640	Don't know	0	Don't know	0	32	0	NA	NA	1b	3,5	100	4
34	2	0	4000	0	0	2800	0	0	0	NA	NA	1b	5	80	1
37	1	70	9000	12400	1000	4400	0	24	0	NA	NA	2	NA	NA	4
38	2	96	1900	11700	0	11300	0	36	0	NA	NA	2	NA	NA	4
39	1	48	7000	18400	0	11400	0	35	0	NA	NA	2	NA	NA	4
40	2	0	1000	4000	0	4000	0	0	0	NA	NA	1b	5	100	1
41	2	0	0	7500	0	7500	0	0	0	NA	NA	2	NA	NA	1
42	1	54	3600	4600	3600	4600	54	0	0	NA	NA	2	NA	NA	1
43	1	30	3600	7200	3600	7200	30	40	0	NA	NA	2	NA	NA	1
44	2	0	0	12000	0	12000	0	0	0	NA	NA	2	NA	NA	1
45	2	48	3800	7600	1800	5600	0	18	0	NA	NA	2	NA	NA	1
46	1	56	7000	12800	0	5800	0	40	0	NA	NA	2	NA	NA	4
47	1	48	3600	7200	0	3600	0	48	0	NA	NA	2	NA	NA	1
48	2	32	2550	8950	0	6400	0	38	0	NA	NA	2	NA	NA	4
49	2	35	3000	10600	0	7600	0	22	0	NA	NA	2	NA	NA	4
50	2	0	0	8000	0	8000	0	0	0	NA	NA	2	NA	NA	6
51	1	48	3600	7000	1600	5000	18	20	0	NA	NA	2	NA	NA	1
52	2	0	0	5480	0	5480	0	0	0	NA	NA	2	NA	NA	6
53	1	60	9000	12600	0	3600	0	52	0	NA	NA	2	NA	NA	4
54	1	48	9500	14900	0	5900	0	89	0	NA	NA	2	NA	NA	4,6
55	1	48	1000	3500	0	2500	0	20	0	NA	NA	1b	3	72	4
56	1	48	2800	5300	2000	4500	48	8	0	NA	NA	2	NA	NA	1
57	1	48	5000	5000	2200	2200	48	10	0	NA	NA	1b	5	150	1
58	2	0	0	3000	0	3000	0	0	0	NA	NA	1b	5	150	1
59	2	0	0	7680	0	7680	0	0	0	NA	NA	2	NA	NA	1
60	2	0	0	4800	0	4800	0	0	0	NA	NA	2	NA	NA	1
61	1	54	6000	15000	0	3000	0	14	0	NA	NA	2	NA	NA	4
62	1	48	3000	6000	0	3000	0	26	0	NA	NA	1b	3	120	1
63	2	48	3800	7600	0	3800	0	26	0	NA	NA	2	NA	NA	4
64	2	0	0	7600	0	7600	0	0	0	NA	NA	2	NA	NA	1
65	2	0	0	6000	0	6000	0	0	0	NA	NA	1b	3	60	1
66	2	0	0	7000	0	6000	0	0	0	NA	NA	2	NA	NA	1
67	1	48	3800	3800	0	3800	0	52	0	NA	NA	2	NA	NA	4,8
68	2	0	0	10000	0	10000	0	0	0	NA	NA	2	NA	NA	1
69	1	42	4128	11728	700	8300	30	14	0	NA	NA	2	NA	NA	1
70	2	32	2004	Don't know	0	Don't know	0	17	0	NA	NA	2	NA	NA	1
71	2	0	0	4000	0	4000	0	0	0	NA	NA	1b	5	60	1
72	2	0	0	8800	0	8800	0	0	0	NA	NA	2	NA	NA	6
73	2	48	3000	9600	0	6600	0	28	0	NA	NA	2	NA	NA	4
74	1	40	4000	7640	0	3640	0	28	0	NA	NA	2	NA	NA	4
75	2	0	0	4576	0	4576	0	0	0	NA	NA	2	NA	NA	1
76	1	84	10000	19000	0	9000	0	52	0	NA	NA	2	NA	NA	6
77	2	0	0	4576	0	4576	0	0	0	NA	NA	2	NA	NA	1
78	2	63	5000	14000	5000	14000	63	7	0	NA	NA	2	NA	NA	1
79	1	60	5000	14200	5000	12400	60	26	0	NA	NA	2	NA	NA	1
80	2	0	0	10000	0	10000	0	0	0	NA	NA	2	NA	NA	1
81	1	42	8000	13000	0	13000	0	79	0	NA	NA	2	NA	NA	4,8
82	2	18	2400	17200	2400	17200	18	0	0	NA	NA	2	NA	NA	1
83	2	48	3000	9600	0	6600	0	17	0	NA	NA	2	NA	NA	4
84	2	35	1600	10600	0	9000	0	35	0	NA	NA	1b	5	150	4
85	2	42	3600	3600	1840	5440	21	13	0	NA	NA	1b	5	150	1
86	1	36	6000	12400	0	6400	0	28	0	NA	NA	1 (b & C)	1,5	550	4
87	2	0	0	1900	0	1900	0	0	0	NA	NA	2	NA	NA	6
88	2	48	3000	9000	0	6000	0	67	0	NA	NA	1c	5	10000	4
89	2	0	0	3700	0	3700	0	0	0	NA	NA	2	NA	NA	6
90	1	42	4000	4000	4000	4000	12	0	0	NA	NA	2	NA	NA	6
91	2	0	0	6600	0	6600	0	0	0	NA	NA	2	NA	NA	1
92	2	32	3000	7000	0	4000	0	20	0	NA	NA	2	NA	NA	4
93	2	0	0	1000	0	1000	0	0	0	NA	NA	1c	5	1500	1
94	2	0	0	5400	0	5400	0	0	0	NA	NA	2	NA	NA	1
95	2	48	3200	10800	0	7600	0	52	0	NA	NA	2	NA	NA	4
96	2	0	0	12000	0	12000	0	0	0	NA	NA	2	NA	NA	1
97	2	0	0	10400	0	10400	0	0	0	NA	NA	2	NA	NA	1
99	2	0	0	11000	0	11000	0	0	0	NA	NA	2	NA	NA	1
100	1	84	10000	16000	0	6000	0	60	0	NA	NA	2	NA	NA	4
101	1	72	10000	14000	0	4000	0	26	0	NA	NA	1c	5	1000	4
102	1	42	3500	4000	0	4000	0	30	0	NA	NA	2	NA	NA	6
103	2	10	500	14500	500	14500	10	0	0	NA	NA	2	NA	NA	1
104	2	0	0	14800	0	14800	0	0	0	NA	NA	2	NA	NA	1
105	2	36	4000	12800	0	8800	0	58	0	NA	NA	2	NA	NA	1
106	1	56	4000	4000	0	870	0	55	0	NA	NA	2	NA	NA	4
107	2	0	0	21600	0	21600	0	0	0	NA	NA	2	NA	NA	1
108	1	48	3800	9200	3800	9200	0	9	0	NA	NA	2	NA	NA	1
109	2	0	0	7200	0	7200	0	0	0	NA	NA	2	NA	NA	1
110	2	48	3200	10400	0	7200	0	71	0	NA	NA	2	NA	NA	4
111	2	0	0	20200	0	20200	0	0	0	NA	NA	2	NA	NA	1
112	2	0	0	1200	0	1200	0	0	0	NA	NA	2	NA	NA	1
113	2	48	1500	4500	0	3000	0	45	0	NA	NA	2	NA	NA	4
114	1	48	3000	12000	1500	10500	48	37	0	NA	NA	2	NA	NA	6
115	1	48	1900	7600	0	5700	0	22	0	NA	NA	2	NA	NA	4
116	2	0	0	3000	0	3000	0	0	0	NA	NA	2	NA	NA	6
1	1	48	3500	8700	0	5200	0	7	0	Not applicable	0	2	Not applicable	0	1
2	2	0	0	3600	0	3600	0	0	0	Not applicable	0	2	Not applicable	0	1
3	1	48	3680	7680	0	4000	0	24	0	Not applicable	0	2	Not applicable	0	1
5	1	48	3000	6000	0	3000	0	24	0	Not applicable	0	2	Not applicable	0	1
9	1	48	3600	5400	0	1800	0	60	0	Not applicable	0	2	Not applicable	0	1
14	1	30	8000	8000	0	0	0	30	0	Not applicable	0	1 (b)	4	1000	4
16	1	32	4000	7400	0	3400	0	0	0	Not applicable	0	2	Not applicable	0	4
19	2	21	2000	6000	0	4000	0	50	0	Not applicable	0	2	Not applicable	0	1
22	1	48	750	4750	0	4000	0	0	0	Not applicable	0	2	Not applicable	0	1
23	2	0	0	8400	0	8400	0	0	0	Not applicable	0	2	Not applicable	0	1
24	2	24	2400	6000	0	3600	0	0	0	Not applicable	0	2	Not applicable	0	4
25	2	28	666	16674	0	16008	0	0	0	Not applicable	0	2	Not applicable	0	4,6
26	1	84	4000	11200	0	7200	0	0	0	Not applicable	0	2	Not applicable	0	4
28	1	48	2500	4000	0	1500	0	0	0	Not applicable	0	2	Not applicable	0	4
29	2	48	3600	14400	0	10800	0	28	0	Not applicable	0	2	Not applicable	0	1
30	1	48	3200	8000	3200	8000	48	0	0	Not applicable	0	2	Not applicable	0	1
31	2	48	8000	16600	0	8600	0	52	0	Not applicable	0	2	Not applicable	0	1
32	1	48	8400	4480	6300	10780	32	30	0	Not applicable	0	2	Not applicable	0	6
34	2	48	1500	12900	0	11400	0	110	0	Not applicable	0	2	Not applicable	0	4
35	2	0	0	3600	0	3600	0	0	0	Not applicable	0	2	Not applicable	0	1
37	2	48	1950	7150	1950	7150	48	20	0	Not applicable	0	2	Not applicable	0	1
39	2	0	0	5400	0	5400	0	0	0	Not applicable	0	2	Not applicable	0	2,6
40	2	0	0	2000	0	2000	0	0	0	Not applicable	0	2	Not applicable	0	1
41	2	48	2004	18036	0	16032	0	0	0	Not applicable	0	2	Not applicable	0	1
42	2	0	0	3400	0	3400	0	0	0	Not applicable	0	2	Not applicable	0	1
43	2	48	2004	4758	0	2754	0	130	Yes	4	1000	2	Not applicable	0	6
45	1	48	3700	6300	3700	6300	48	21	0	Not applicable	0	2	Not applicable	0	1
46	2	0	0	9500	0	9500	0	0	0	Not applicable	0	2	Not applicable	0	1
47	2	0	0	3660	0	3660	0	0	Yes	4	500	2	Not applicable	0	1
49	2	24	2000	5400	0	3400	0	48	0	Not applicable	0	2	Not applicable	0	1
50	1	40	1000	5000	0	4000	0	28	0	Not applicable	0	2	Not applicable	0	1
51	2	0	0	4235	0	3400	0	0	0	Not applicable	0	2	Not applicable	0	1
52	2	0	0	3000	0	3000	0	0	0	Not applicable	0	2	Not applicable	0	6
54	1	48	3400	3400	0	0	0	48	0	Not applicable	0	2	Not applicable	0	1
55	1	48	4008	9408	0	5400	0	55	0	Not applicable	0	2	Not applicable	0	1
56	1	48	3200	6400	0	3200	0	54	0	Not applicable	0	2	Not applicable	0	1
58	1	24	4000	4000	4000	4000	2	34	0	Not applicable	0	2	Not applicable	0	1
59	1	30	2000	6000	0	4000	0	62	0	Not applicable	0	2	Not applicable	0	1
60	1	48	3400	6400	0	3000	0	49	0	Not applicable	0	2	Not applicable	0	1
61	2	18	3000	16000	0	13000	0	18	0	Not applicable	0	2	Not applicable	0	4
62	2	0	0	9750	0	9750	0	0	0	Not applicable	0	2	Not applicable	0	6
63	2	0	0	5000	0	5000	0	0	0	Not applicable	0	2	Not applicable	0	1
64	1	48	3674	7348	0	3676	0	50	0	Not applicable	0	2	Not applicable	0	6
65	1	48	2004	6012	0	4008	0	0	0	Not applicable	0	2	Not applicable	0	1
66	1	48	1400	2750	0	1350	0	0	0	Not applicable	0	2	Not applicable	0	1
69	1	42	5200	11200	0	6000	0	48	0	Not applicable	0	2	Not applicable	0	4
70	2	40	6000	11500	0	5500	0	80	Yes	4	500	2	Not applicable	0	4
77	2	0	0	13000	0	13000	0	0	0	Not applicable	0	2	Not applicable	0	1
78	1	48	3000	3000	3000	3000	48	15	0	Not applicable	0	2	Not applicable	0	1
79	2	0	0	3600	0	3600	0	0	0	Not applicable	0	2	Not applicable	0	1
80	2	0	0	8400	0	8400	0	0	0	Not applicable	0	2	Not applicable	0	1
81	1	48	3700	5550	3700	5550	48	0	0	Not applicable	0	2	Not applicable	0	1
82	1	48	9000	12350	0	3350	0	26	0	Not applicable	0	2	Not applicable	0	4
83	2	48	1500	5200	0	3700	0	0	0	Not applicable	0	2	Not applicable	0	1
84	2	48	2000	5700	0	3700	0	0	0	Not applicable	0	2	Not applicable	0	4
86	1	48	3400	6800	0	3400	0	44	0	Not applicable	0	2	Not applicable	0	1
87	2	21	3000	10608	0	7608	0	20	0	Not applicable	0	2	Not applicable	0	4
88	2	48	2880	4440	0	3000	0	52	0	Not applicable	0	2	Not applicable	0	1
89	1	48	3660	3660	3660	3660	48	12	0	Not applicable	0	2	Not applicable	0	1
90	2	0	0	14000	0	14000	0	0	0	Not applicable	0	2	Not applicable	0	1
98	1	48	3400	5100	3400	5100	48	0	0	Not applicable	0	2	Not applicable	0	1
102	1	18	3120	5040	0	1920	0	25	0	Not applicable	0	2	Not applicable	0	4
103	1	60	6000	10000	0	4000	0	40	0	Not applicable	0	2	Not applicable	0	4
6	1	48	4008	9018	2004	2004	0	0	0	Not applicable	0	2	Not applicable	0	1
7	2	0	0	8016	0	8016	0	0	0	Not applicable	0	2	Not applicable	0	1
8	2	48	1336	2672	0	0	0	0	0	Not applicable	0	2	Not applicable	0	1
9	2	36	3500	11500	0	8000	0	38	0	Not applicable	0	2	Not applicable	0	1
10	1	48	14000	21700	14000	21700	48	0	0	Not applicable	0	2	Not applicable	0	1
11	1	48	6500	10200	0	3700	0	52	0	Not applicable	0	2	Not applicable	0	4
12	1	48	3600	5000	0	0	0	26	0	Not applicable	0	2	Not applicable	0	1
13	1	48	4008	10020	0	4008	0	20	0	Not applicable	0	2	Not applicable	0	1
14	2	48	2004	6012	0	4008	0	0	0	Not applicable	0	2	Not applicable	0	1
15	1	48	6720	10120	0	3400	0	24	0	Not applicable	0	1 (c)	5	550	4
16	2	48	3000	7000	0	4000	0	18	0	Not applicable	0	2	Not applicable	0	1
17	2	48	4000	12000	0	8000	0	0	0	Not applicable	0	2	Not applicable	0	1
18	2	0	0	3500	0	3500	0	20	0	Not applicable	0	2	Not applicable	0	1
19	2	0	0	3600	0	3600	0	20	0	Not applicable	0	2	Not applicable	0	1
20	1	48	9400	13600	0	3000	0	18	0	Not applicable	0	2	Not applicable	0	4
21	1	48	4680	5830	0	0	0	38	0	Not applicable	0	2	Not applicable	0	4
22	2	48	1500	11500	0	10000	0	0	0	Not applicable	0	2	Not applicable	0	1
23	1	32	6400	9900	0	0	0	36	0	Not applicable	0	2	Not applicable	0	4
24	1	48	4008	4008	2000	2000	24	0	0	Not applicable	0	2	Not applicable	0	1
30	2	42	5000	13500	0	8500	0	60	0	Not applicable	0	2	Not applicable	0	4
31	1	48	1500	6000	0	3000	0	0	0	Not applicable	0	2	Not applicable	0	1
32	1	42	3200	4800	0	0	0	52	0	Not applicable	0	2	Not applicable	0	1
33	2	0	8500	0	0	8500	0	0	0	Not applicable	0	2	Not applicable	0	1
34	2	40	4000	7500	0	0	0	100	0	Not applicable	0	1 (b)	4	4000	4
35	2	77	3000	5400	0	0	0	104	0	Not applicable	0	2	Not applicable	0	4
36	2	0	0	Don't know	0	Don't know	Don't know	Don't know	0	Not applicable	0	2	Not applicable	0	1
37	2	0	0	24000	0	24000	0	0	0	Not applicable	0	2	Not applicable	0	1
38	2	0	0	4008	0	4008	0	0	0	Not applicable	0	2	Not applicable	0	1
39	1	48	3500	5504	0	0	0	48	0	Not applicable	0	2	Not applicable	0	1
40	2	0	0	3400	0	3400	0	0	0	Not applicable	0	2	Not applicable	0	6
41	1	48	3500	5504	0	0	0	38	0	Not applicable	0	2	Not applicable	0	1
42	1	48	2800	4200	0	0	0	112	0	Not applicable	0	2	Not applicable	0	1
43	2	0	0	1500	0	0	0	0	0	Not applicable	0	2	Not applicable	0	1
44	1	48	3000	4000	0	1000	0	63	0	Not applicable	0	2	Not applicable	0	1
45	1	56	3460	14460	0	11000	0	24	0	Not applicable	0	2	Not applicable	0	1
46	1	48	8320	11920	0	3600	0	42	0	Not applicable	0	2	Not applicable	0	4
47	2	48	1800	7200	0	9600	0	0	0	Not applicable	0	2	Not applicable	0	1,8
48	2	0	0	4008	0	4008	0	0	0	Not applicable	0	2	Not applicable	0	1
49	1	48	3500	3500	3500	3500	48	12	0	Not applicable	0	2	Not applicable	0	1
50	2	48	2700	10600	0	3600	0	36	0	Not applicable	0	2	Not applicable	0	1
51	2	48	3000	8000	0	3500	0	24	0	Not applicable	0	2	Not applicable	0	1
52	2	48	3500	16500	0	13000	0	86	0	Not applicable	0	2	Not applicable	0	1
53	1	48	9100	18100	0	9000	0	60	0	Not applicable	0	2	Not applicable	0	4
54	2	48	1600	6900	0	3700	0	0	0	Not applicable	0	2	Not applicable	0	1
55	1	48	1500	3504	0	0	0	43	0	Not applicable	0	2	Not applicable	0	1
56	1	32	6400	6400	0	0	0	20	0	Not applicable	0	2	Not applicable	0	4
57	2	48	3500	14000	3500	14000	0	0	0	Not applicable	0	2	Not applicable	0	1
58	2	0	0	3500	0	3500	0	0	0	Not applicable	0	2	Not applicable	0	1
59	2	28	0	3500	0	3500	0	0	0	Not applicable	0	2	Not applicable	0	1
60	2	0	0	12000	0	12000	0	0	0	Not applicable	0	2	Not applicable	0	6
61	2	35	1500	8500	0	7000	0	0	0	Not applicable	0	1	3	510	1
62	2	42	1200	7000	0	5800	0	0	0	Not applicable	0	2	Not applicable	0	1
63	1	48	2800	6000	0	3200	0	52	0	Not applicable	0	2	Not applicable	0	1
64	2	0	0	14000	0	14000	0	0	0	Not applicable	0	2	Not applicable	0	2
65	1	98	8000	11000	6000	9000	35	30	0	Not applicable	0	2	Not applicable	0	6
66	2	48	3200	6400	0	3200	0	50	0	Not applicable	0	2	Not applicable	0	1
67	1	48	3400	6400	0	3000	0	72	0	Not applicable	0	2	Not applicable	0	1
68	1	36	3000	4000	3000	4000	4	0	0	Not applicable	0	2	Not applicable	0	1
69	1	48	3680	5520	3680	3680	48	0	0	Not applicable	0	2	Not applicable	0	1
70	2	48	2100	10700	0	8600	0	24	0	Not applicable	0	2	Not applicable	0	1
71	2	0	0	5400	0	5000	0	0	0	Not applicable	0	2	Not applicable	0	1
72	2	0	0	5400	0	5000	0	0	0	Not applicable	0	2	Not applicable	0	1
73	1	48	3200	6400	0	4800	0	24	0	Not applicable	0	2	Not applicable	0	1
74	2	0	0	5000	0	5000	0	0	0	Not applicable	0	2	Not applicable	0	1
75	2	21	2400	7000	0	3000	0	12	0	Not applicable	0	2	Not applicable	0	4
76	2	48	3200	5120	0	5120	0	36	0	Not applicable	0	2	Not applicable	0	1
77	2	0	0	5100	0	3500	0	0	0	Not applicable	0	2	Not applicable	0	1
85	2	48	3000	7008	0	4008	0	0	0	Not applicable	0	2	Not applicable	0	1
86	2	0	0	3200	0	3200	0	0	0	Not applicable	0	2	Not applicable	0	1
87	1	30	5000	8500	0	3500	0	15	0	Not applicable	0	2	Not applicable	0	Not available
88	1	44	5600	9100	0	5600	0	0	0	Not applicable	0	2	Not applicable	0	4, 8
89	2	48	3400	23400	0	20000	0	12	0	Not applicable	0	2	Not applicable	0	1
90	1	48	4000	5200	0	0	0	72	0	Not applicable	0	2	Not applicable	0	6
91	1	48	3200	6400	0	3200	0	36	0	Not applicable	0	2	Not applicable	0	1
92	2	20	8000	15000	0	7000	0	32	0	Not applicable	0	2	Not applicable	0	4
93	2	0	0	9688	0	9688	0	0	0	Not applicable	0	2	Not applicable	0	1
94	2	48	3500	13000	0	9500	0	34	0	Not applicable	0	2	Not applicable	0	4
95	2	56	1500	7400	0	5900	0	0	0	Not applicable	0	2	Not applicable	0	1
96	2	0	0	4000	0	3000	0	0	0	Not applicable	0	2	Not applicable	0	1
97	2	0	0	7000	0	7000	0	12	0	Not applicable	0	2	Not applicable	0	1
98	2	48	1500	12900	0	9900	0	0	0	Not applicable	0	2	Not applicable	0	1
99	1	30	2600	2600	0	0	0	12	0	Not applicable	0	2	Not applicable	0	1
100	2	0	0	6700	0	5200	0	0	0	Not applicable	0	2	Not applicable	0	1
101	1	48	7200	8400	0	2800	0	52	0	Not applicable	0	2	Not applicable	0	4
102	1	63	17000	18300	17000	17000	63	0	0	Not applicable	0	2	Not applicable	0	1
103	1	60	3000	5000	0	5000	0	0	0	Not applicable	0	2	Not applicable	0	1
104	2	40	4800	16300	0	11500	0	40	0	Not applicable	0	2	Not applicable	0	1
105	1	48	3500	5250	0	0	0	12	0	Not applicable	0	2	Not applicable	0	1
106	2	24	2400	12300	0	9900	0	26	0	Not applicable	0	2	Not applicable	0	1
107	2	0	0	5900	0	5900	0	0	0	Not applicable	0	2	Not applicable	0	1
108	2	0	0	4800	0	4800	0	0	0	Not applicable	0	2	Not applicable	0	1
109	2	0	0	23333	0	23333	0	0	0	Not applicable	0	2	Not applicable	0	1
115	2	48	1750	10250	0	8500	0	0	0	Not applicable	0	2	Not applicable	0	1
1	2	24	4000	7000	0	3000	0	48	0	Not applicable	0	2	Not applicable	0	4
2	2	84	3400	11050	0	8500	0	62	0	Not applicable	0	2	Not applicable	0	1
3	2	48	1700	12500	0	7400	0	0	0	Not applicable	0	2	Not applicable	0	1
4	1	48	3500	9100	0	3500	0	4	0	Not applicable	0	2	Not applicable	0	4
5	2	0	0	3000	0	0	0	0	0	Not applicable	0	2	Not applicable	0	1
6	2	48	4166	6791	0	0	0	18	0	Not applicable	0	2	Not applicable	0	6
7	2	0	250	3250	250	3250	0	0	0	Not applicable	0	2	Not applicable	0	1
8	1	48	15000	15000	15000	15000	48	0	0	Not applicable	0	2	Not applicable	0	1
9	1	48	3200	9600	3200	9600	48	0	0	Not applicable	0	2	Not applicable	0	1
10	2	24	1500	4500	1500	4500	24	0	0	Not applicable	0	2	Not applicable	0	1
11	2	0	0	2600	0	2600	0	0	0	Not applicable	0	2	Not applicable	0	1
12	2	48	3200	6700	3200	6700	48	0	0	Not applicable	0	2	Not applicable	0	1
13	1	48	1750	3500	0	0	0	0	0	Not applicable	0	2	Not applicable	0	6
14	1	56	6000	9500	6000	9500	56	0	0	Not applicable	0	2	Not applicable	0	1
15	1	48	3600	3600	3600	3600	48	0	0	Not applicable	0	2	Not applicable	0	1
16	2	0	0	3000	0	3000	0	0	0	Not applicable	0	2	Not applicable	0	1
18	2	48	3200	6400	0	0	0	0	0	Not applicable	0	1 (b)	3	84	1
19	1	48	3200	5600	0	2400	0	24	0	Not applicable	0	1 (b)	3,5	1084	1
20	1	48	3000	3000	3000	3000	paid leave	0	0	Not applicable	0	2	Not applicable	0	7
21	1	48	3200	4800	3200	3200	paid leave	0	0	Not applicable	0	2	Not applicable	0	1
22	2	48	1700	5100	0	3400	0	0	0	Not applicable	0	2	Not applicable	0	7
23	2	0	0	7204	0	5200	0	0	0	Not applicable	0	2	Not applicable	0	1
24	2	0	0	667	0	667	0	0	0	Not applicable	0	1 (b)	3	84	7
25	2	0	0	5000	0	5000	0	0	0	Not applicable	0	2	Not applicable	0	7
26	2	0	0	1500	0	1500	0	0	0	Not applicable	0	2	Not applicable	0	1
27	1	48	1600	6400	0	6000	0	0	0	Not applicable	0	2	Not applicable	0	1
28	1	60	11000	19800	0	8800	0	72	0	Not applicable	0	2	Not applicable	0	4
29	1	48	3400	6800	1700	5100	0	12	0	Not applicable	0	2	Not applicable	0	1
30	1	48	3600	6800	0	3200	0	38	0	Not applicable	0	2	Not applicable	0	4
31	2	35	1500	4000	0	2500	0	0	0	Not applicable	0	2	Not applicable	0	1
32	1	48	3400	4800	0	0	0	50	0	Not applicable	0	2	Not applicable	0	1
33	2	0	0	3400	0	3400	0	0	0	Not applicable	0	2	Not applicable	0	6
34	2	0	0	0	0	0	0	0	0	Not applicable	0	2	Not applicable	0	6
35	1	48	3000	7500	2000	5000	0	0	0	Not applicable	0	2	Not applicable	0	6
36	1	48	2490	2490	0	0	0	0	0	Not applicable	0	2	Not applicable	0	1
39	1	48	8400	11200	0	2800	0	40	0	Not applicable	0	2	Not applicable	0	4
40	2	0	0	4800	0	4800	0	0	0	Not applicable	0	1 (C)	5	1000	1
41	2	0	0	2550	0	0	0	0	0	Not applicable	0	2	Not applicable	0	1
42	2	0	1300	13000	0	11700	0	0	0	Not applicable	0	2	Not applicable	0	1
43	2	56	7500	41600	0	34100	0	48	0	Not applicable	0	2	Not applicable	0	1
44	1	48	6000	9000	0	3000	0	70	0	Not applicable	0	2	Not applicable	0	4
45	2	0	0	3400	0	3400	0	0	0	Not applicable	0	2	Not applicable	0	1
46	2	0	0	3500	0	3500	0	0	0	Not applicable	0	2	Not applicable	0	1
47	2	18	4000	13000	0	9000	0	56	0	Not applicable	0	2	Not applicable	0	7
48	2	48	7800	10200	0	2400	0	45	0	Not applicable	0	2	Not applicable	0	1
59	1	40	10000	12400	0	2400	0	27	0	Not applicable	0	2	Not applicable	0	6
60	2	0	0	3000	0	3000	0	26	0	Not applicable	0	2	Not applicable	0	1
61	2	42	5200	7200	0	2000	0	43	0	Not applicable	0	2	Not applicable	0	4
62	2	48	3600	10200	0	7800	0	40	0	Not applicable	0	2	Not applicable	0	4
63	1	48	2880	2880	0	0	0	43	0	Not applicable	0	2	Not applicable	0	4
64	1	32	1600	1600	0	0	0	12	0	Not applicable	0	2	Not applicable	0	1
65	2	0	0	11280	0	11280	0	0	0	Not applicable	0	2	Not applicable	0	1
66	1	48	7500	7500	7500	7500	0	0	0	Not applicable	0	2	Not applicable	0	1
67	2	54	667	5867	0	0	0	0	0	Not applicable	0	2	Not applicable	0	1
68	1	24	16500	47500	16500	47500	8	0	0	Not applicable	0	2	Not applicable	0	1
72	2	48	3200	21320	1150	14270	0	6	0	Not applicable	0	2	Not applicable	0	1
73	1	48	2400	2400	0	0	0	0	0	Not applicable	0	2	Not applicable	0	1
74	1	24	6000	12800	0	6800	0	30	0	Not applicable	0	1 (b)	4	1000	4
75	1	56	5000	22500	5000	22500	56	0	0	Not applicable	0	2	Not applicable	0	1
76	1	36	4000	7014	2004	5010	0	12	0	Not applicable	0	2	Not applicable	0	Not available
77	1	48	3000	3000	3000	3000	48	0	0	Not applicable	0	2	Not applicable	0	1
78	2	0	0	3400	0	3400	0	0	0	Not applicable	0	2	Not applicable	0	1
79	1	48	2000	5500	0	0	0	0	0	Not applicable	0	1 (b)	4	1500	1
80	1	48	2000	6000	0	4000	0	68	0	Not applicable	0	1 (b)	4	600	1
81	1	48	3200	6400	0	3200	0	36	0	Not applicable	0	2	Not applicable	0	6
82	1	48	3200	4800	0	0	0	96	0	Not applicable	0	2	Not applicable	0	1
83	1	48	3200	4100	0	0	0	24	0	Not applicable	0	2	Not applicable	0	1
84	2	48	1500	8800	0	7300	0	0	0	Not applicable	0	1 (b)	3	168	1
85	1	48	4000	7400	4000	7400	48	0	0	Not applicable	0	2	Not applicable	0	1
86	2	48	3400	8800	0	5400	0	56	0	Not applicable	0	1 (b)	3	168	1
87	2	0	0	3850	0	3850	0	0	0	Not applicable	0	2	Not applicable	0	1
88	2	0	0	16000	0	16000	0	0	0	Not applicable	0	2	Not applicable	0	1
89	1	48	3600	9000	0	8400	0	3	0	Not applicable	0	2	Not applicable	0	1
90	1	48	2800	2800	0	0	0	84	0	Not applicable	0	2	Not applicable	0	1
91	2	48	2400	6750	0	2900	0	0	0	Not applicable	0	2	Not applicable	0	1
92	2	0	0	8000	0	3200	0	0	0	Not applicable	0	2	Not applicable	0	1
93	1	48	2800	11600	0	8800	0	24	0	Not applicable	0	2	Not applicable	0	1
94	2	0	0	12980	0	12980	0	0	0	Not applicable	0	2	Not applicable	0	1
95	2	0	0	1400	0	0	0	0	0	Not applicable	0	2	Not applicable	0	1
96	2	48	2000	6000	0	4000	0	0	0	Not applicable	0	2	Not applicable	0	1
97	2	0	0	6700	0	6700	0	0	0	Not applicable	0	2	Not applicable	0	1
98	1	48	3440	6840	3440	6840	0	0	0	Not applicable	0	2	Not applicable	0	1
99	2	0	0	17800	0	17800	0	0	0	Not applicable	0	2	Not applicable	0	1
100	2	48	1500	8500	0	7000	0	0	0	Not applicable	0	2	Not applicable	0	6
1	2	0	0	8250	0	8250	0	0	0	Not applicable	0	2	Not applicable	0	1
2	1	56	6000	8000	0	2000	0	85	0	Not applicable	0	2	Not applicable	0	1
3	1	49	20000	22000	20000	22000	14	0	0	Not applicable	0	2	Not applicable	0	1
4	2	0	0	12800	0	12800	0	0	0	Not applicable	0	2	Not applicable	0	1
5	1	48	3480	4180	3480	4180	48	12	0	Not applicable	0	2	Not applicable	0	1
6	2	0	0	7200	0	7200	0	0	0	Not applicable	0	2	Not applicable	0	1
7	2	0	0	13500	0	13500	0	0	0	Not applicable	0	2	Not applicable	0	1
8	2	0	0	12000	0	12000	0	0	0	Not applicable	0	2	Not applicable	0	1
9	1	48	3400	7400	0	4000	0	19	0	Not applicable	0	2	Not applicable	0	1
10	1	48	4800	4800	0	0	0	50	0	Not applicable	0	2	Not applicable	0	1
11	2	9	3000	9500	3000	9500	9	0	0	Not applicable	0	2	Not applicable	0	1
12	1	48	2800	4800	2800	2800	12	0	0	Not applicable	0	2	Not applicable	0	1
13	2	0	0	3000	0	3000	0	0	0	Not applicable	0	2	Not applicable	0	1
14	1	40	8000	9800	0	3200	0	12	0	Not applicable	0	2	Not applicable	0	1
15	2	0	0	8900	0	7200	0	0	0	Not applicable	0	2	Not applicable	0	1
16	1	48	2800	5800	0	3000	0	36	0	Not applicable	0	2	Not applicable	0	1
17	2	48	2400	5400	0	3000	0	24	0	Not applicable	0	2	Not applicable	0	6
18	1	48	3400	3400	3400	3400	48	0	0	Not applicable	0	2	Not applicable	0	1
19	2	48	2000	2000	3200	3200	32	0	0	Not applicable	0	2	Not applicable	0	1
20	2	0	0	3600	0	3600	0	0	0	Not applicable	0	2	Not applicable	0	1
21	2	0	0	5833	0	5883	0	0	0	Not applicable	0	2	Not applicable	0	1
22	2	0	0	6200	0	6200	0	0	0	Not applicable	0	2	Not applicable	0	1
23	2	0	0	6000	0	6000	0	0	0	Not applicable	0	2	Not applicable	0	6
24	1	48	4800	8400	0	3600	0	58	0	Not applicable	0	2	Not applicable	0	1
25	2	0	0	3200	0	3200	0	0	0	Not applicable	0	2	Not applicable	0	1
26	1	48	2800	4200	0	0	0	36	0	Not applicable	0	2	Not applicable	0	1
27	1	48	3480	3480	0	0	0	36	0	Not applicable	0	2	Not applicable	0	1
28	2	0	0	1600	0	1600	0	0	0	Not applicable	0	2	Not applicable	0	1
29	1	48	3600	6500	0	2900	0	24	0	Not applicable	0	1 (b)	4	1600	1
30	2	48	1630	16630	0	15000	0	0	0	Not applicable	0	2	Not applicable	0	1
31	1	48	3000	10000	0	5200	0	54	0	Not applicable	0	2	Not applicable	0	1
32	1	48	2880	2880	0	3480	0	0	0	Not applicable	0	2	Not applicable	0	6
33	2	0	0	9500	0	7500	0	0	0	Not applicable	0	2	Not applicable	0	1
34	1	48	6000	15400	0	9400	0	45	0	Not applicable	0	2	Not applicable	0	4
35	1	48	3700	3700	3700	3700	48	0	0	Not applicable	0	2	Not applicable	0	3
36	1	48	4008	6141	0	1600	0	0	0	Not applicable	0	2	Not applicable	0	4,8
37	1	48	4300	4300	4300	4300	0	0	0	Not applicable	0	2	Not applicable	0	1
38	2	42	2000	5400	0	3400	0	0	0	Not applicable	0	2	Not applicable	0	1
39	1	48	3600	9200	3600	7200	48	0	0	Not applicable	0	2	Not applicable	0	1

## Sheet: Coping
Sl no.	Did you borrow or receive any money to cover costs incurred since you started TB treatment?	If yes, how much did you borrow/receive (in total)?	From whom did you borrow/ receive?	Are you expected to pay the amount back?	Have you sold any of your property to finance the cost incurred during TB treatment?	If yes, what did you sell?	How much money did you receive from the sale of all items of your property (in total)?	The impact on your household financially since you experienced TB symptoms has been that your household became:	Is there any other household members who are currently suffering from TB and seeking treatment?	How Many
25	1	40000	4	1	2	NA	NA	4	2	NA
26	2	NA	NA	NA	2	NA	NA	4	2	NA
27	2	NA	NA	NA	2	NA	NA	4	2	NA
28	1	2000	1	1	2	NA	NA	2	2	NA
29	2	NA	NA	NA	2	NA	NA	4	2	NA
30	2	NA	NA	NA	2	NA	NA	2	2	NA
31	2	NA	NA	NA	2	NA	NA	3	2	NA
33	2	NA	NA	NA	2	NA	NA	4	2	NA
34	1	20000	6	1	1	6	5000	4	2	NA
37	2	NA	NA	NA	2	NA	NA	4	2	NA
38	1	500	1	1	2	NA	NA	4	2	NA
44	2	NA	NA	NA	2	NA	NA	3	2	NA
45	2	NA	NA	NA	2	NA	NA	2	2	NA
46	1	30000	4	1	2	NA	NA	3	2	NA
47	1	10000	6	1	2	NA	NA	4	2	NA
48	1	10000	6	1	2	NA	NA	4	2	NA
49	2	NA	NA	NA	2	NA	NA	2	2	NA
50	1	5000	2	1	2	NA	NA	4	2	NA
51	1	100000	1	1	2	NA	NA	4	2	NA
52	2	NA	NA	NA	2	NA	NA	5	2	NA
53	1	4000	2	1	2	NA	NA	3	2	NA
54	2	NA	NA	NA	2	NA	NA	4	2	NA
55	2	NA	NA	NA	2	NA	NA	4	2	NA
56	2	NA	NA	NA	2	NA	NA	3	2	NA
57	2	NA	NA	NA	2	NA	NA	4	2	NA
58	1	3000	1	1	2	NA	NA	3	2	NA
59	2	NA	NA	NA	2	NA	NA	4	2	NA
60	2	NA	NA	NA	1	1	5000	2	2	NA
61	2	NA	NA	NA	2	NA	NA	2	2	NA
62	1	10000	1	1	2	NA	NA	3	2	NA
63	2	NA	NA	NA	2	NA	NA	3	2	NA
64	2	NA	NA	NA	2	NA	NA	2	2	NA
65	1	2000	2	1	2	NA	NA	3	2	NA
66	1	500	2	2	2	NA	NA	4	2	NA
67	2	NA	NA	NA	2	NA	NA	2	2	NA
68	2	NA	NA	NA	2	NA	NA	3	2	NA
69	3	NA	NA	NA	2	NA	NA	5	2	NA
70	1	5000	1	1	1	2	6000	2	2	NA
71	2	NA	NA	NA	2	NA	NA	3	2	NA
72	2	NA	NA	NA	2	NA	NA	3	2	NA
87	1	5000	1	1	2	NA	NA	3	2	NA
88	3	NA	NA	NA	3	NA	NA	5	2	NA
89	1	20000	1	1	1	6	15000	4	2	NA
90	2	NA	NA	NA	2	NA	NA	3	2	NA
91	2	NA	NA	NA	2	NA	NA	3	2	NA
95	1	3000	1	1	2	NA	NA	2	2	NA
1	2	NA	NA	NA	2	NA	NA	2	2	NA
2	2	NA	NA	NA	2	NA	NA	2	2	NA
3	2	NA	NA	NA	2	NA	NA	3	2	NA
4	1	300	2	1	2	NA	NA	3	2	NA
5	2	NA	NA	NA	2	NA	NA	4	2	NA
6	1	2000	1	1	2	NA	NA	4	2	NA
7	2	NA	NA	NA	2	NA	NA	3	2	NA
8	2	NA	NA	NA	2	NA	NA	3	2	NA
9	2	NA	NA	NA	2	NA	NA	2	2	NA
10	2	NA	NA	NA	2	NA	NA	4	2	NA
11	1	5000	2	1	2	NA	NA	4	2	NA
12	2	NA	NA	NA	2	NA	NA	4	2	NA
13	2	NA	NA	NA	1	2	6000	3	2	NA
14	2	NA	NA	NA	2	NA	NA	4	2	NA
15	1	2000	6	1	2	NA	NA	4	2	NA
16	1	16000	2	1	2	NA	NA	3	2	NA
17	1	500	5	2	2	NA	NA	3	2	NA
18	1	2000	1	1	2	NA	NA	4	2	NA
19	2	NA	NA	NA	2	NA	NA	2	2	NA
20	2	NA	NA	NA	1	2	50000	4	2	NA
21	1	8000	6	1	1	5	8000	4	2	NA
22	2	NA	NA	NA	2	NA	NA	4	2	NA
26	1	2000	1	1	1	2	1500	4	2	NA
27	1	2000	1	1	1	4	7500	4	2	NA
28	2	NA	NA	NA	2	NA	NA	2	2	NA
29	1	10000	6	1	2	NA	NA	4	2	NA
30	1	5000	1	1	2	NA	NA	3	2	NA
31	2	NA	NA	NA	2	NA	NA	2	2	NA
32	2	NA	NA	NA	2	NA	NA	4	2	NA
33	1	Don't know	Don't know	Don't know	2	NA	NA	5	2	NA
34	1	15000	2	1	2	NA	NA	4	2	NA
37	1	5000	2	1	2	NA	NA	4	2	NA
38	2	NA	NA	NA	2	NA	NA	2	2	NA
39	2	NA	NA	NA	2	NA	NA	NA	2	NA
40	2	NA	NA	NA	2	NA	NA	3	2	NA
41	2	NA	NA	NA	2	NA	NA	3	2	NA
42	2	NA	NA	NA	2	NA	NA	3	2	NA
43	1	3500	1	1	2	NA	NA	3	2	NA
44	2	NA	NA	NA	2	NA	NA	2	2	NA
45	1	1000	1	1	2	NA	NA	4	2	NA
46	2	NA	NA	NA	2	NA	NA	4	2	NA
47	2	NA	NA	NA	2	NA	NA	3	2	NA
48	2	NA	NA	NA	2	NA	NA	3	2	NA
49	2	NA	NA	NA	2	NA	NA	4	2	NA
50	1	5000	4	1	1	2	4000	2	2	NA
51	1	16000	1,2	1	1	2	2000	4	2	NA
52	2	NA	NA	NA	2	NA	NA	4	2	NA
53	2	NA	NA	NA	2	NA	NA	3	2	NA
54	2	NA	NA	NA	2	NA	NA	4	2	NA
55	1	1000	1	1	2	NA	NA	4	2	NA
56	2	NA	NA	NA	2	NA	NA	4	2	NA
57	2	NA	NA	NA	2	NA	NA	4	2	NA
58	1	400	2	1	2	NA	NA	4	2	NA
59	2	NA	NA	NA	2	NA	NA	4	2	NA
60	1	6000	2	1	2	NA	NA	3	2	NA
61	2	NA	NA	NA	2	NA	NA	4	2	NA
62	2	NA	NA	NA	2	NA	NA	2	2	NA
63	2	NA	NA	NA	2	NA	NA	5	2	NA
64	2	NA	NA	NA	2	NA	NA	3	2	NA
65	3	NA	NA	NA	2	NA	NA	2	2	NA
66	2	NA	NA	NA	2	NA	NA	2	2	NA
67	1	2000	1	1	2	NA	NA	2	2	NA
68	1	3000	1	1	2	NA	NA	2	2	NA
69	2	NA	NA	NA	2	NA	NA	3	2	NA
70	2	NA	NA	NA	2	NA	NA	4	2	NA
71	2	NA	NA	NA	2	NA	NA	4	2	NA
72	1	2000	2	1	2	NA	NA	3	1	1
73	2	NA	NA	NA	2	NA	NA	4	2	NA
74	1	1800	6	1	2	NA	NA	4	2	NA
75	2	NA	NA	NA	2	NA	NA	2	2	NA
76	1	4000	5	1	2	NA	NA	3	2	NA
77	3	NA	NA	NA	3	NA	NA	5	2	NA
78	1	5000	2	1	2	NA	NA	2	2	NA
79	2	NA	NA	NA	2	NA	NA	2	2	NA
80	1	2000	2	1	1	2	2000	4	2	NA
81	1	10000	1	1	2	NA	NA	3	2	NA
82	2	NA	NA	NA	2	NA	NA	3	1	1
83	2	NA	NA	NA	2	NA	NA	3	2	NA
84	2	NA	NA	NA	2	NA	NA	3	2	NA
85	2	NA	NA	NA	2	NA	NA	4	2	NA
86	2	NA	NA	NA	2	NA	NA	3	2	NA
87	2	NA	NA	NA	2	NA	NA	4	2	NA
88	1	2000	6	1	2	NA	NA	4	2	NA
89	2	NA	NA	NA	2	NA	NA	2	2	NA
90	1	500	2	1	2	NA	NA	2	2	NA
91	2	NA	NA	NA	2	NA	NA	3	2	NA
92	2	NA	NA	NA	2	NA	NA	3	2	NA
93	2	NA	NA	NA	2	NA	NA	3	2	NA
94	2	NA	NA	NA	2	NA	NA	3	2	NA
95	2	NA	NA	NA	2	NA	NA	4	2	NA
96	2	NA	NA	NA	2	NA	NA	5	2	NA
97	2	NA	NA	NA	2	NA	NA	2	2	NA
99	2	NA	NA	NA	1	2	4000	4	2	NA
100	2	NA	NA	NA	2	NA	NA	4	2	NA
101	1	3000	1	1	2	NA	NA	3	2	NA
102	2	NA	NA	NA	2	NA	NA	2	2	NA
103	2	NA	NA	NA	2	NA	NA	3	2	NA
104	1	8000	1	1	2	NA	NA	3	2	NA
105	3	NA	NA	NA	2	NA	NA	3	2	NA
106	2	NA	NA	NA	2	NA	NA	4	2	NA
107	2	NA	NA	NA	2	NA	NA	2	2	NA
108	2	NA	NA	NA	2	NA	NA	2	2	NA
109	2	NA	NA	NA	2	NA	NA	2	2	NA
110	1	5000	1	1	2	NA	NA	3	2	NA
111	2	NA	NA	NA	2	NA	NA	2	2	NA
112	2	NA	NA	NA	2	NA	NA	NA	2	NA
113	2	NA	NA	NA	2	NA	NA	3	2	NA
114	2	NA	NA	NA	2	NA	NA	3	2	NA
115	2	NA	NA	NA	2	NA	NA	3	2	NA
116	1	5000	1	1	2	NA	NA	3	2	NA
1	2	Not applicable	Not applicable	Not applicable	2	Not applicable	Not applicable	2	2	Not applicable
2	2	Not applicable	Not applicable	Not applicable	2	Not applicable	Not applicable	2	2	Not applicable
3	1	2000	2	1	2	Not applicable	Not applicable	3	2	Not applicable
5	1	5000	2	1	1	5	2000	3	2	Not applicable
9	2	Not applicable	Not applicable	Not applicable	2	Not applicable	Not applicable	3	2	Not applicable
14	1	1000	2	1	2	Not applicable	Not applicable	4	2	Not applicable
16	2	Not applicable	Not applicable	Not applicable	2	Not applicable	Not applicable	3	2	Not applicable
19	2	Not applicable	Not applicable	Not applicable	2	Not applicable	Not applicable	4	2	Not applicable
22	2	Not applicable	Not applicable	Not applicable	2	Not applicable	Not applicable	4	1	1
23	2	Not applicable	Not applicable	Not applicable	2	Not applicable	Not applicable	2	2	Not applicable
24	2	Not applicable	Not applicable	Not applicable	2	Not applicable	Not applicable	3	2	Not applicable
25	2	Not applicable	Not applicable	Not applicable	2	Not applicable	Not applicable	3	2	Not applicable
26	1	2000	1	1	2	Not applicable	Not applicable	2	2	Not applicable
28	2	Not applicable	Not applicable	Not applicable	2	Not applicable	Not applicable	3	2	Not applicable
29	2	Not applicable	Not applicable	Not applicable	2	Not applicable	Not applicable	3	2	Not applicable
30	2	Not applicable	Not applicable	Not applicable	2	Not applicable	Not applicable	2	2	Not applicable
31	2	Not applicable	Not applicable	Not applicable	2	Not applicable	Not applicable	4	2	Not applicable
32	2	Not applicable	Not applicable	Not applicable	2	Not applicable	Not applicable	3	2	Not applicable
34	1	4500	1	1	2	Not applicable	Not applicable	3	2	Not applicable
35	1	30000	6	1	2	Not applicable	Not applicable	4	2	Not applicable
37	2	Not applicable	Not applicable	Not applicable	2	Not applicable	Not applicable	3	2	Not applicable
39	2	Not applicable	Not applicable	Not applicable	2	Not applicable	Not applicable	3	2	Not applicable
40	2	Not applicable	Not applicable	Not applicable	2	Not applicable	Not applicable	2	2	Not applicable
41	2	Not applicable	Not applicable	Not applicable	2	Not applicable	Not applicable	2	2	Not applicable
42	1	15000	6	1	2	Not applicable	Not applicable	2	2	Not applicable
43	1	3750	2,5	1	2	Not applicable	Not applicable	4	2	Not applicable
45	2	Not applicable	Not applicable	Not applicable	2	Not applicable	Not applicable	3	2	Not applicable
46	1	2000	2	1	2	Not applicable	Not applicable	3	2	Not applicable
47	1	1000	1	1	2	Not applicable	Not applicable	2	1	1
49	2	Not applicable	Not applicable	Not applicable	2	Not applicable	Not applicable	3	2	Not applicable
50	1	2000	2	1	1	3	2500	2	2	Not applicable
51	2	Not applicable	Not applicable	Not applicable	2	Not applicable	Not applicable	2	2	Not applicable
52	1	1000	2	1	1	4	900	4	2	Not applicable
54	2	Not applicable	Not applicable	Not applicable	2	Not applicable	Not applicable	3	2	Not applicable
55	2	Not applicable	Not applicable	Not applicable	2	Not applicable	Not applicable	2	2	Not applicable
56	2	Not applicable	Not applicable	Not applicable	2	Not applicable	Not applicable	3	2	Not applicable
58	2	Not applicable	Not applicable	Not applicable	2	Not applicable	Not applicable	2	2	Not applicable
59	1	500	2	1	2	Not applicable	Not applicable	4	2	Not applicable
60	2	Not applicable	Not applicable	Not applicable	2	Not applicable	Not applicable	3	2	Not applicable
61	2	Not applicable	Not applicable	Not applicable	2	Not applicable	Not applicable	3	2	Not applicable
62	2	Not applicable	Not applicable	Not applicable	2	Not applicable	Not applicable	2	2	Not applicable
63	2	Not applicable	Not applicable	Not applicable	2	Not applicable	Not applicable	3	2	Not applicable
64	2	Not applicable	Not applicable	Not applicable	2	Not applicable	Not applicable	2	2	Not applicable
65	2	Not applicable	Not applicable	Not applicable	2	Not applicable	Not applicable	3	2	Not applicable
66	2	Not applicable	Not applicable	Not applicable	2	Not applicable	Not applicable	3	2	Not applicable
69	2	Not applicable	Not applicable	Not applicable	2	Not applicable	Not applicable	4	2	Not applicable
70	2	Not applicable	Not applicable	Not applicable	2	Not applicable	Not applicable	2	2	Not applicable
77	2	Not applicable	Not applicable	Not applicable	2	Not applicable	Not applicable	2	2	Not applicable
78	2	Not applicable	Not applicable	Not applicable	2	Not applicable	Not applicable	3	2	Not applicable
79	1	43000	6	1	2	Not applicable	Not applicable	4	2	Not applicable
80	1	5000	1	1	2	Not applicable	Not applicable	2	2	Not applicable
81	2	Not applicable	Not applicable	Not applicable	2	Not applicable	Not applicable	2	1	1
82	2	Not applicable	Not applicable	Not applicable	2	Not applicable	Not applicable	3	2	Not applicable
83	2	Not applicable	Not applicable	Not applicable	2	Not applicable	Not applicable	3	2	Not applicable
84	2	Not applicable	Not applicable	Not applicable	2	Not applicable	Not applicable	3	2	Not applicable
86	2	Not applicable	Not applicable	Not applicable	2	Not applicable	Not applicable	2	2	Not applicable
87	2	Not applicable	Not applicable	Not applicable	2	Not applicable	Not applicable	3	2	Not applicable
88	1	2000	1	1	1	1	6000	4	2	Not applicable
89	1	2000	1	1	2	Not applicable	Not applicable	3	1	1
90	2	Not applicable	Not applicable	Not applicable	2	Not applicable	Not applicable	3	2	Not applicable
98	2	Not applicable	Not applicable	Not applicable	2	Not applicable	Not applicable	2	2	Not applicable
102	2	Not applicable	Not applicable	Not applicable	1	2	6000	3	2	Not applicable
103	2	Not applicable	Not applicable	Not applicable	2	Not applicable	Not applicable	3	2	Not applicable
6	2	Not applicable	Not applicable	Not applicable	2	Not applicable	Not applicable	3	2	Not applicable
7	2	Not applicable	Not applicable	Not applicable	2	Not applicable	Not applicable	4	2	Not applicable
8	2	Not applicable	Not applicable	Not applicable	1	5	800	3	1	1
9	1	10000	6	1	2	Not applicable	Not applicable	3	2	Not applicable
10	2	Not applicable	Not applicable	Not applicable	2	Not applicable	Not applicable	2	2	Not applicable
11	1	6000	2	1	2	Not applicable	Not applicable	4	2	Not applicable
12	2	Not applicable	Not applicable	Not applicable	2	Not applicable	Not applicable	3	2	Not applicable
13	2	Not applicable	Not applicable	Not applicable	2	Not applicable	Not applicable	2	2	Not applicable
14	2	Not applicable	Not applicable	Not applicable	2	Not applicable	Not applicable	2	2	Not applicable
15	2	Not applicable	Not applicable	Not applicable	2	Not applicable	Not applicable	2	2	Not applicable
16	2	Not applicable	Not applicable	Not applicable	2	Not applicable	Not applicable	3	2	Not applicable
17	2	Not applicable	Not applicable	Not applicable	2	Not applicable	Not applicable	3	2	Not applicable
18	1	15000	2	1	2	Not applicable	Not applicable	2	2	Not applicable
19	1	1800	1	1	2	Not applicable	Not applicable	3	2	Not applicable
20	1	5000	2	1	2	Not applicable	Not applicable	3	2	Not applicable
21	1	8000	6	1	2	Not applicable	Not applicable	3	2	Not applicable
22	2	Not applicable	Not applicable	Not applicable	2	Not applicable	Not applicable	3	2	Not applicable
23	1	1500	6	1	2	Not applicable	Not applicable	4	2	Not applicable
24	2	Not applicable	Not applicable	Not applicable	2	Not applicable	Not applicable	3	2	Not applicable
30	1	8000	1	1	2	Not applicable	Not applicable	4	2	Not applicable
31	1	3000	6	1	2	Not applicable	Not applicable	3	2	Not applicable
32	2	Not applicable	Not applicable	Not applicable	2	Not applicable	Not applicable	3	2	Not applicable
33	2	Not applicable	Not applicable	Not applicable	2	Not applicable	Not applicable	2	2	Not applicable
34	2	Not applicable	Not applicable	Not applicable	2	Not applicable	Not applicable	3	2	Not applicable
35	2	Not applicable	Not applicable	Not applicable	1	5	1400	4	2	Not applicable
36	2	Not applicable	Not applicable	Not applicable	2	Not applicable	Not applicable	Don't know	2	Not applicable
37	2	Not applicable	Not applicable	Not applicable	2	Not applicable	Not applicable	2	2	Not applicable
38	2	Not applicable	Not applicable	Not applicable	2	Not applicable	Not applicable	2	2	Not applicable
39	2	Not applicable	Not applicable	Not applicable	2	Not applicable	Not applicable	2	2	Not applicable
40	2	Not applicable	Not applicable	Not applicable	2	Not applicable	Not applicable	2	3	Not applicable
41	2	Not applicable	Not applicable	Not applicable	2	Not applicable	Not applicable	2	3	Not applicable
42	2	Not applicable	Not applicable	Not applicable	2	Not applicable	Not applicable	2	4	Not applicable
43	2	Not applicable	Not applicable	Not applicable	2	Not applicable	Not applicable	2	3	Not applicable
44	2	Not applicable	Not applicable	Not applicable	2	Not applicable	Not applicable	3	2	Not applicable
45	1	50000	1	1	2	Not applicable	Not applicable	5	2	Not applicable
46	2	Not applicable	Not applicable	Not applicable	2	Not applicable	Not applicable	3	2	Not applicable
47	2	Not applicable	Not applicable	Not applicable	2	Not applicable	Not applicable	3	2	Not applicable
48	1	10000	1	1	2	Not applicable	Not applicable	3	2	Not applicable
49	2	Not applicable	Not applicable	Not applicable	2	Not applicable	Not applicable	3	2	Not applicable
50	2	Not applicable	Not applicable	Not applicable	2	Not applicable	Not applicable	3	2	Not applicable
51	2	Not applicable	Not applicable	Not applicable	2	Not applicable	Not applicable	3	2	Not applicable
52	3	Not applicable	Not applicable	Not applicable	2	Not applicable	Not applicable	4	2	Not applicable
53	2	Not applicable	Not applicable	Not applicable	2	Not applicable	Not applicable	3	2	Not applicable
54	2	Not applicable	Not applicable	Not applicable	2	Not applicable	Not applicable	3	2	Not applicable
55	1	3500	1	1	2	Not applicable	Not applicable	3	1	1
56	1	5000	6	1	2	Not applicable	Not applicable	3	2	Not applicable
57	2	Not applicable	Not applicable	Not applicable	2	Not applicable	Not applicable	2	2	Not applicable
58	2	Not applicable	Not applicable	Not applicable	2	Not applicable	Not applicable	2	2	Not applicable
59	2	Not applicable	Not applicable	Not applicable	2	Not applicable	Not applicable	2	2	Not applicable
60	2	Not applicable	Not applicable	Not applicable	2	Not applicable	Not applicable	2	2	Not applicable
61	2	Not applicable	Not applicable	Not applicable	2	Not applicable	Not applicable	2	2	Not applicable
62	2	Not applicable	Not applicable	Not applicable	2	Not applicable	Not applicable	4	2	Not applicable
63	2	Not applicable	Not applicable	Not applicable	2	Not applicable	Not applicable	3	2	Not applicable
64	2	Not applicable	Not applicable	Not applicable	2	Not applicable	Not applicable	5	2	Not applicable
65	1	20000	6	1	2	Not applicable	Not applicable	2	2	Not applicable
66	2	Not applicable	Not applicable	Not applicable	2	Not applicable	Not applicable	3	2	Not applicable
67	2	Not applicable	Not applicable	Not applicable	2	Not applicable	Not applicable	4	2	Not applicable
68	2	Not applicable	Not applicable	Not applicable	2	Not applicable	Not applicable	2	2	Not applicable
69	2	Not applicable	Not applicable	Not applicable	2	Not applicable	Not applicable	2	2	Not applicable
70	1	3000	1	1	1	2	7000	3	2	Not applicable
71	1	4000	2	1	1	2	1800	4	1	1
72	1	4000	2	1	1	2	1800	4	1	1
73	2	Not applicable	Not applicable	Not applicable	2	Not applicable	Not applicable	2	2	Not applicable
74	1	5000	1	1	2	Not applicable	Not applicable	3	2	Not applicable
75	2	Not applicable	Not applicable	Not applicable	2	Not applicable	Not applicable	3	2	Not applicable
76	2	Not applicable	Not applicable	Not applicable	1	5	500	3	2	Not applicable
77	2	Not applicable	Not applicable	Not applicable	2	Not applicable	Not applicable	3	2	Not applicable
85	2	Not applicable	Not applicable	Not applicable	2	Not applicable	Not applicable	3	2	Not applicable
86	1	10000	2	1	1	1	10000	4	2	Not applicable
87	2	Not applicable	Not applicable	Not applicable	2	Not applicable	Not applicable	3	2	Not applicable
88	2	Not applicable	Not applicable	Not applicable	2	Not applicable	Not applicable	3	2	Not applicable
89	2	Not applicable	Not applicable	Not applicable	2	Not applicable	Not applicable	2	2	Not applicable
90	2	Not applicable	Not applicable	Not applicable	2	Not applicable	Not applicable	3	2	Not applicable
91	2	Not applicable	Not applicable	Not applicable	2	Not applicable	Not applicable	3	2	Not applicable
92	2	Not applicable	Not applicable	Not applicable	2	Not applicable	Not applicable	3	2	Not applicable
93	2	Not applicable	Not applicable	Not applicable	2	Not applicable	Not applicable	3	1	1
94	1	5000	1	1	2	Not applicable	Not applicable	3	2	Not applicable
95	2	Not applicable	Not applicable	Not applicable	2	Not applicable	Not applicable	2	2	Not applicable
96	2	Not applicable	Not applicable	Not applicable	2	Not applicable	Not applicable	2	2	Not applicable
97	1	2000	2	1	2	Not applicable	Not applicable	4	2	Not applicable
98	2	Not applicable	Not applicable	Not applicable	2	Not applicable	Not applicable	2	2	Not applicable
99	2	Not applicable	Not applicable	Not applicable	2	Not applicable	Not applicable	2	2	Not applicable
100	1	5000	2	1	2	Not applicable	Not applicable	3	2	Not applicable
101	2	Not applicable	Not applicable	Not applicable	2	Not applicable	Not applicable	4	2	Not applicable
102	2	Not applicable	Not applicable	Not applicable	1	2	6500	3	2	Not applicable
103	2	Not applicable	Not applicable	Not applicable	2	Not applicable	Not applicable	2	2	Not applicable
104	1	7000	1	1	2	Not applicable	Not applicable	3	2	Not applicable
105	2	Not applicable	Not applicable	Not applicable	2	Not applicable	Not applicable	3	2	Not applicable
106	1	5000	1	1	2	Not applicable	Not applicable	3	2	Not applicable
107	2	Not applicable	Not applicable	Not applicable	2	Not applicable	Not applicable	2	2	Not applicable
108	2	Not applicable	Not applicable	Not applicable	2	Not applicable	Not applicable	2	2	Not applicable
109	2	Not applicable	Not applicable	Not applicable	2	Not applicable	Not applicable	2	2	Not applicable
115	2	Not applicable	Not applicable	Not applicable	2	Not applicable	Not applicable	3	2	Not applicable
1	2	Not applicable	Not applicable	Not applicable	1	7	1000	4	2	Not applicable
2	2	Not applicable	Not applicable	Not applicable	2	Not applicable	Not applicable	2	2	Not applicable
3	2	Not applicable	Not applicable	Not applicable	2	Not applicable	Not applicable	2	2	Not applicable
4	2	Not applicable	Not applicable	Not applicable	2	Not applicable	Not applicable	3	2	Not applicable
5	2	Not applicable	Not applicable	Not applicable	2	Not applicable	Not applicable	3	2	Not applicable
6	2	Not applicable	Not applicable	Not applicable	2	Not applicable	Not applicable	3	2	Not applicable
7	1	15000	6	1	1	2	2500	5	2	Not applicable
8	2	Not applicable	Not applicable	Not applicable	2	Not applicable	Not applicable	2	2	Not applicable
9	2	Not applicable	Not applicable	Not applicable	2	Not applicable	Not applicable	2	2	Not applicable
10	2	Not applicable	Not applicable	Not applicable	2	Not applicable	Not applicable	3	2	Not applicable
11	1	5000		1	2	Not applicable	Not applicable	3	2	Not applicable
12	2	Not applicable	Not applicable	Not applicable	2	Not applicable	Not applicable	2	2	Not applicable
13	2	Not applicable	Not applicable	Not applicable	1	5	3000	4	2	Not applicable
14	2	Not applicable	Not applicable	Not applicable	2	Not applicable	Not applicable	2	2	Not applicable
15	2	Not applicable	Not applicable	Not applicable	2	Not applicable	Not applicable	2	2	Not applicable
16	2	Not applicable	Not applicable	Not applicable	2	Not applicable	Not applicable	2	2	Not applicable
18	2	Not applicable	Not applicable	Not applicable	2	Not applicable	Not applicable	2	2	Not applicable
19	2	Not applicable	Not applicable	Not applicable	2	Not applicable	Not applicable	3	2	Not applicable
20	2	Not applicable	Not applicable	Not applicable	2	Not applicable	Not applicable	4	2	Not applicable
21	2	Not applicable	Not applicable	Not applicable	2	Not applicable	Not applicable	2	2	Not applicable
22	2	Not applicable	Not applicable	Not applicable	2	Not applicable	Not applicable	2	2	Not applicable
23	2	Not applicable	Not applicable	Not applicable	2	Not applicable	Not applicable	2	2	Not applicable
24	2	Not applicable	Not applicable	Not applicable	2	Not applicable	Not applicable	2	2	Not applicable
25	2	Not applicable	Not applicable	Not applicable	2	Not applicable	Not applicable	3	2	Not applicable
26	2	Not applicable	Not applicable	Not applicable	1	2	3900	2	2	Not applicable
27	2	Not applicable	Not applicable	Not applicable	2	Not applicable	Not applicable	2	2	Not applicable
28	1	5000	1	1	2	Not applicable	Not applicable	3	2	Not applicable
29	2	Not applicable	Not applicable	Not applicable	2	Not applicable	Not applicable	3	2	Not applicable
30	2	Not applicable	Not applicable	Not applicable	1	1	10000	4	2	Not applicable
31	2	Not applicable	Not applicable	Not applicable	2	Not applicable	Not applicable	3	2	Not applicable
32	2	Not applicable	Not applicable	Not applicable	2	Not applicable	Not applicable	3	Not available
33	2	Not applicable	Not applicable	Not applicable	2	Not applicable	Not applicable	3	2	Not applicable
34	1	3000	1	1	2	Not applicable	Not applicable	3	2	Not applicable
35	2	Not applicable	Not applicable	Not applicable	2	Not applicable	Not applicable	3	2	Not applicable
36	2	Not applicable	Not applicable	Not applicable	2	Not applicable	Not applicable	2	2	Not applicable
39	2	Not applicable	Not applicable	Not applicable	2	Not applicable	Not applicable	3	2	Not applicable
40	2	Not applicable	Not applicable	Not applicable	2	Not applicable	Not applicable	4	2	Not applicable
41	1	500	1	1	2	Not applicable	Not applicable	3	2	Not applicable
42	2	Not applicable	Not applicable	Not applicable	2	Not applicable	Not applicable	3	2	Not applicable
43	2	Not applicable	Not applicable	Not applicable	2	Not applicable	Not applicable	2	2	Not applicable
44	2	Not applicable	Not applicable	Not applicable	2	Not applicable	Not applicable	3	2	Not applicable
45	2	Not applicable	Not applicable	Not applicable	1	2	700	2	2	Not applicable
46	1	5000	2	1	2	Not applicable	Not applicable	2	2	Not applicable
47	1	15000	2	1	2	Not applicable	Not applicable	3	2	Not applicable
48	2	Not applicable	Not applicable	Not applicable	2	Not applicable	Not applicable	3	2	Not applicable
59	2	Not applicable	Not applicable	Not applicable	2	Not applicable	Not applicable	3	2	Not applicable
60	1	2000	2	1	2	Not applicable	Not applicable	4	2	Not applicable
61	1	1000	2	1	1	2	13000	4	2	Not applicable
62	2	Not applicable	Not applicable	Not applicable	1	1	7000	3	2	Not applicable
63	1	5000	6	1	1	1	3000	4	2	Not applicable
64	2	Not applicable	Not applicable	Not applicable	2	Not applicable	Not applicable	3	2	Not applicable
65	2	Not applicable	Not applicable	Not applicable	2	Not applicable	Not applicable	2	2	Not applicable
66	2	Not applicable	Not applicable	Not applicable	2	Not applicable	Not applicable	3	2	Not applicable
67	2	Not applicable	Not applicable	Not applicable	2	Not applicable	Not applicable	2	2	Not applicable
68	2	Not applicable	Not applicable	Not applicable	2	Not applicable	Not applicable	2	2	Not applicable
72	2	Not applicable	Not applicable	Not applicable	2	Not applicable	Not applicable	3	2	Not applicable
73	2	Not applicable	Not applicable	Not applicable	2	Not applicable	Not applicable	3	2	Not applicable
74	2	Not applicable	Not applicable	Not applicable	2	Not applicable	Not applicable	3	2	Not applicable
75	1	10000	1	1	2	Not applicable	Not applicable	3	2	Not applicable
76	1	5000	5	1	2	Not applicable	Not applicable	2	2	Not applicable
77	2	Not applicable	Not applicable	Not applicable	1	1	3000	2	2	Not applicable
78	1	1000	6	1	2	Not applicable	Not applicable	3	2	Not applicable
79	1	25000	6	1	2	Not applicable	Not applicable	4	2	Not applicable
80	2	Not applicable	Not applicable	Not applicable	1	1	7000	4	1	1
81	1	1800	1	1	2	Not applicable	Not applicable	3	2	Not applicable
82	1	2500	6	1	2	Not applicable	Not applicable	3	2	Not applicable
83	2	Not applicable	Not applicable	Not applicable	2	Not applicable	Not applicable	2	2	Not applicable
84	2	Not applicable	Not applicable	Not applicable	2	Not applicable	Not applicable	2	2	Not applicable
85	2	Not applicable	Not applicable	Not applicable	2	Not applicable	Not applicable	2	2	Not applicable
86	1	500	2	1	2	Not applicable	Not applicable	4	2	Not applicable
87	2	Not applicable	Not applicable	Not applicable	2	Not applicable	Not applicable	2	2	Not applicable
88	2	Not applicable	Not applicable	Not applicable	2	Not applicable	Not applicable	2	2	Not applicable
89	2	Not applicable	Not applicable	Not applicable	2	Not applicable	Not applicable	3	2	Not applicable
90	2	Not applicable	Not applicable	Not applicable	2	Not applicable	Not applicable	3	2	Not applicable
91	2	Not applicable	Not applicable	Not applicable	2	Not applicable	Not applicable	3	2	Not applicable
92	1	1500	1	1	1	4	1500	3	2	Not applicable
93	2	Not applicable	Not applicable	Not applicable	2	Not applicable	Not applicable	3	2	Not applicable
94	2	Not applicable	Not applicable	Not applicable	2	Not applicable	Not applicable	2	2	Not applicable
95	2	Not applicable	Not applicable	Not applicable	2	Not applicable	Not applicable	3	2	Not applicable
96	2	Not applicable	Not applicable	Not applicable	2	Not applicable	Not applicable	3	2	Not applicable
97	1	5000	5	1	1	2	9000	3	2	Not applicable
98	2	Not applicable	Not applicable	Not applicable	2	Not applicable	Not applicable	2	2	Not applicable
99	2	Not applicable	Not applicable	Not applicable	2	Not applicable	Not applicable	3	2	Not applicable
100	2	Not applicable	Not applicable	Not applicable	2	Not applicable	Not applicable	2	2	Not applicable
1	1	10000	2	1	2	Not applicable	0	3	2	Not applicable
2	2	Not applicable	Not applicable	Not applicable	2	Not applicable	0	4	2	Not applicable
3	2	Not applicable	Not applicable	Not applicable	2	Not applicable	0	2	2	Not applicable
4	2	Not applicable	Not applicable	Not applicable	2	Not applicable	0	2	2	Not applicable
5	2	Not applicable	Not applicable	Not applicable	2	Not applicable	0	3	2	Not applicable
6	2	Not applicable	Not applicable	Not applicable	2	Not applicable	0	3	2	Not applicable
7	1	10000	1	1	1	2	3000	3	2	Not applicable
8	1	5000	2	1	2	Not applicable	0	2	2	Not applicable
9	2	Not applicable	Not applicable	Not applicable	2	Not applicable	0	3	2	Not applicable
10	2	Not applicable	Not applicable	Not applicable	2	Not applicable	0	3	2	Not applicable
11	2	Not applicable	Not applicable	Not applicable	1	2	14000	3	2	Not applicable
12	1	10000	1	1	1	2	8000	4	2	Not applicable
13	1	3000	6	1	1	4	600	4	2	Not applicable
14	2	Not applicable	Not applicable	Not applicable	2	Not applicable	0	3	2	Not applicable
15	2	Not applicable	Not applicable	Not applicable	2	Not applicable	0	2	2	Not applicable
16	2	Not applicable	Not applicable	Not applicable	2	Not applicable	0	4	2	Not applicable
17	2	Not applicable	Not applicable	Not applicable	2	Not applicable	0	3	2	Not applicable
18	2	Not applicable	Not applicable	Not applicable	2	Not applicable	0	2	2	Not applicable
19	2	Not applicable	Not applicable	Not applicable	2	Not applicable	0	3	2	Not applicable
20	2	Not applicable	Not applicable	Not applicable	2	Not applicable	0	2	2	Not applicable
21	2	Not applicable	Not applicable	Not applicable	2	Not applicable	0	3	2	Not applicable
22	2	Not applicable	Not applicable	Not applicable	2	Not applicable	0	3	2	Not applicable
23	2	Not applicable	Not applicable	Not applicable	1	1	150000	3	2	Not applicable
24	1	3000	5	1	2	Not applicable	0	3	2	Not applicable
25	2	Not applicable	Not applicable	Not applicable	2	Not applicable	0	3	2	Not applicable
26	2	Not applicable	Not applicable	Not applicable	2	Not applicable	0	3	2	Not applicable
27	2	Not applicable	Not applicable	Not applicable	2	Not applicable	0	3	2	Not applicable
28	2	Not applicable	Not applicable	Not applicable	1	5	500	3	2	Not applicable
29	2	Not applicable	Not applicable	Not applicable	2	Not applicable	0	4	2	Not applicable
30	2	Not applicable	Not applicable	Not applicable	2	Not applicable	0	3	2	Not applicable
31	2	Not applicable	Not applicable	Not applicable	2	Not applicable	0	2	2	Not applicable
32	1	3000	2	1	2	Not applicable	0	3	2	Not applicable
33	1	1000	6	1	2	Not applicable	0	2	2	Not applicable
34	1	3000	2	1	2	Not applicable	0	3	2	Not applicable
35	2	Not applicable	Not applicable	Not applicable	2	Not applicable	0	2	2	Not applicable
36	2	Not applicable	Not applicable	Not applicable	2	Not applicable	0	3	2	Not applicable
37	2	Not applicable	Not applicable	Not applicable	2	Not applicable	0	2	2	Not applicable
38	1	600	2	1	1	5	4500	4	2	Not applicable
39	1	3000	6	1	2	Not applicable	0	3	2	Not applicable

[truncated: 13 more sheets: Visit_2nd round, Hosp_2nd round, DOT_2nd round, Pickup_2nd round, Food_2nd round, Income_2nd round, Coping_2nd round, Visit_CP, Visit_Post, Hosp_Post, Symptoms_post, Income_post, Coping_post]
